# Supplementary material for: The proportion of Thai postmenopausal women who would be eligible for anti-osteoporosis therapy
Source: PLoS One. 2023 Feb 3;18(2):e0279829. doi: 10.1371/journal.pone.0279829 (PMC9897565; doi:10.1371/journal.pone.0279829)
Supplement: S1 Dataset — (XLSX) [file pone.0279829.s001.xlsx]

## Sheet: Dataset PONE-D-22-14831R1
age	wt	ht	lsbmd	fnbmd	dxa	vfxfinal	bmi	Major_noBMD	Hip_noBMD	Major_BMD	Hip_BMD	HN	HipFx	VertorHipFx	FRAX_Hip_BMD3	FRAX_Hip_NoBMD3	FRAX_Maj_noBMD12	FRAX_Maj_BMD12	FRAX_Maj_BMD10	FRAX_Maj_noBMD10	FRAX_Maj_noBMD11	FRAX_Maj_BMD11	FRAX_Maj_BMD13	FRAX_Maj_noBMD13	FRAX_Hip_noBMD4	FRAX_Hip_BMD4	FRAX_Hip_BMD5	FRAX_Hip_noBMD5	FRAX_Maj_noBMD14	FRAX_Maj_BMD14	FRAX_Maj_BMD15	FRAX_Maj_noBMD15	FRAX_Maj_noBMD20	FRAX_Maj_BMD20	age65	Tsc_LS	Tsc_FN	OSLS	OSFN	OSLSFN	OS_Sites	OS_any	FRAXBMD3_20	FRAXBMD3_10	FRAXBMD3_20final	FRAXBMD3_10final	filter_$	age_group	agegroupnew
70	49	142	0.501	0.432	2	0	24.3007	14	4.3	30	17		#NULL!	0	1	1	1	1	1	1	1	1	1	1	1	1	1	0	1	1	1	0	0	1	1	-5.09167	-4.025	2	2	4	4	2	2	2	1	1	0	4	2
76	47	152	0.784	0.583	2	0	20.3428	22	18	20	15		#NULL!	0	1	1	1	1	1	1	1	1	1	1	1	1	1	1	1	1	1	1	1	1	1	-2.73333	-2.76667	2	2	4	4	2	2	2	1	1	0	4	3
80	60	150	0.895	0.629	2	1	26.6667	19	14	19	14		#NULL!	1	1	1	1	1	1	1	1	1	1	1	1	1	1	1	1	1	1	1	0	0	1	-1.80833	-2.38333	1	1	2	1	1	1	2	1	1	0	4	3
75	56	145	0.851	0.638	2	1	26.635	16	10	18	12		#NULL!	1	1	1	1	1	1	1	1	1	1	1	1	1	1	1	1	1	1	1	0	0	1	-2.175	-2.30833	1	1	2	1	1	1	2	1	1	0	4	3
83	55	155	0.812	0.634	2	0	22.8928	22	18	16	12		#NULL!	0	1	1	1	1	1	1	1	1	1	1	1	1	1	1	1	1	1	1	1	0	1	-2.5	-2.34167	2	1	3	2	2	1	2	1	1	0	4	3
75	81	154	0.796	0.5	2	0	34.1542	12	3.7	21	9.7		#NULL!	0	1	1	1	1	1	1	1	1	1	0	0	1	1	0	0	1	1	0	0	1	1	-2.63333	-3.45833	2	2	4	4	2	2	2	1	1	0	4	3
78	44.5	149	0.708	0.462	2	0	20.0441	11	6.3	14	8.3		#NULL!	0	1	1	0	1	1	1	1	1	1	0	1	1	1	1	0	1	0	0	0	0	1	-3.36667	-3.775	2	2	4	4	2	1	2	1	1	0	4	3
78	50	151	0.71	0.693	2	0	21.9289	22	17	13	8.3		#NULL!	0	1	1	1	1	1	1	1	1	1	1	1	1	1	1	1	0	0	1	1	0	1	-3.35	-1.85	2	1	3	2	2	1	2	1	1	0	4	3
73	52	146	0.917	0.558	2	1	24.3948	14	6	18	8.1		#NULL!	1	1	1	1	1	1	1	1	1	1	1	1	1	1	1	1	1	1	0	0	0	1	-1.625	-2.975	1	2	3	3	2	1	2	1	1	0	4	3
76	45	144	0.802	0.714	2	0	21.7014	21	16	12	7.3		#NULL!	0	1	1	1	1	1	1	1	1	0	1	1	1	1	1	1	0	0	1	1	0	1	-2.58333	-1.675	2	1	3	2	2	1	2	1	1	0	4	3
83	43	145	0.921	0.507	2	0	20.4518	25	17	15	7.2		#NULL!	0	1	1	1	1	1	1	1	1	1	1	1	1	1	1	1	1	1	1	1	0	1	-1.59167	-3.4	1	2	3	3	2	1	2	1	1	0	4	3
78	40	147	0.827	0.557	2	0	18.5108	23	17	12	6.7		#NULL!	0	1	1	1	1	1	1	1	1	0	1	1	1	1	1	1	0	0	1	1	0	1	-2.375	-2.98333	1	2	3	3	2	1	2	1	1	0	4	3
76	42.5	153	0.646	0.535	2	1	18.1554	27	18	15	6.6		#NULL!	1	1	1	1	1	1	1	1	1	1	1	1	1	1	1	1	1	1	1	1	0	1	-3.88333	-3.16667	2	2	4	4	2	1	2	1	1	0	4	3
77	58	152	0.883	0.591	2	0	25.1039	23	11	16	6.1		#NULL!	0	1	1	1	1	1	1	1	1	1	1	1	1	1	1	1	1	1	1	1	0	1	-1.90833	-2.7	1	2	3	3	2	1	2	1	1	0	4	3
67	64	155	0.901	0.602	2	0	26.6389	18	4.5	22	5.8		#NULL!	0	1	1	1	1	1	1	1	1	1	1	1	1	1	0	1	1	1	1	0	1	1	-1.75833	-2.60833	1	2	3	3	2	2	2	1	1	0	3	2
84	55	141	0.824	0.513	2	0	27.6646	9.5	4.2	12	5.8		#NULL!	0	1	1	0	1	1	0	0	1	0	0	1	1	1	0	0	0	0	0	0	0	1	-2.4	-3.35	1	2	3	3	2	1	2	1	1	0	4	3
77	58	143	0.751	0.549	2	1	28.3632	8.5	3.3	12	5.5		#NULL!	1	1	1	0	1	1	0	0	1	0	0	0	1	1	0	0	0	0	0	0	0	1	-3.00833	-3.05	2	2	4	4	2	1	2	1	1	0	4	3
77	39	143	0.789	0.528	2	0	19.0718	11	6.4	11	5.4		#NULL!	0	1	1	0	0	1	1	1	1	0	0	1	1	1	1	0	0	0	0	0	0	1	-2.69167	-3.225	2	2	4	4	2	1	2	1	1	0	4	3
73	77	148	0.96	0.603	2	0	35.1534	9.2	3	14	5.3		#NULL!	0	1	1	0	1	1	0	0	1	1	0	0	1	1	0	0	1	0	0	0	0	1	-1.26667	-2.6	1	2	3	3	2	1	2	1	1	0	4	3
58	39	146	0.782	0.596	2	0	18.2961	13	6.1	13	5.3		#NULL!	0	1	1	1	1	1	1	1	1	1	1	1	1	1	1	0	0	0	0	0	0	0	-2.75	-2.65833	2	2	4	4	2	1	2	1	1	0	2	1
83	40	143	0.598	0.51	2	0	19.5609	11	7.2	10	5.3		#NULL!	0	1	1	0	0	1	1	1	0	0	0	1	1	1	1	0	0	0	0	0	0	1	-4.28333	-3.375	2	2	4	4	2	1	2	1	1	0	4	3
76	81	146	1.038	0.534	2	1	37.9996	6	1.8	12	5.1		#NULL!	1	1	0	0	1	1	0	0	1	0	0	0	1	1	0	0	0	0	0	0	0	1	-0.616667	-3.175	0	2	2	5	2	1	2	1	1	0	4	3
86	29	137	0.625	0.434	2	1	15.451	11	8.4	9.1	5		#NULL!	1	1	1	0	0	0	1	1	0	0	0	1	1	1	1	0	0	0	0	0	0	1	-4.05833	-4.00833	2	2	4	4	2	1	1	1	1	0	4	3
81	46	153	0.642	0.542	2	0	19.6506	11	7.2	9.5	4.8		#NULL!	0	1	1	0	0	0	1	1	0	0	0	1	1	0	1	0	0	0	0	0	0	1	-3.91667	-3.10833	2	2	4	4	2	1	1	1	1	0	4	3
81	46	144	0.764	0.607	2	0	22.1836	17	9.1	11	4.5		#NULL!	0	1	1	1	0	1	1	1	1	0	1	1	1	0	1	1	0	0	1	0	0	1	-2.9	-2.56667	2	2	4	4	2	1	2	1	1	0	4	3
78	51	146	0.794	0.586	2	1	23.9257	10	4.6	10	4.4		#NULL!	1	1	1	0	0	1	1	0	0	0	0	1	1	0	0	0	0	0	0	0	0	1	-2.65	-2.74167	2	2	4	4	2	1	2	1	1	0	4	3
82	46	140	0.861	0.575	2	1	23.4694	11	5.5	9.7	4.4		#NULL!	1	1	1	0	0	0	1	1	0	0	0	1	1	0	1	0	0	0	0	0	0	1	-2.09167	-2.83333	1	2	3	3	2	1	1	1	1	0	4	3
75	33.5	141	0.651	0.603	2	0	16.8503	28	19	11	4.2		#NULL!	0	1	1	1	0	1	1	1	1	0	1	1	1	0	1	1	0	0	1	1	0	1	-3.84167	-2.6	2	2	4	4	2	1	2	1	1	0	4	3
66	46	149	0.731	0.602	2	0	20.7198	17	7.9	11	3.8		#NULL!	0	1	1	1	0	1	1	1	1	0	1	1	0	0	1	1	0	0	1	0	0	1	-3.175	-2.60833	2	2	4	4	2	1	2	1	1	0	3	2
78	45	156	0.742	0.574	2	0	18.4911	11	7.1	8.2	3.8		#NULL!	0	1	1	0	0	0	1	1	0	0	0	1	0	0	1	0	0	0	0	0	0	1	-3.08333	-2.84167	2	2	4	4	2	1	1	1	1	0	4	3
74	34	150	0.528	0.569	2	0	15.1111	11	7.1	7.8	3.5		#NULL!	0	1	1	0	0	0	1	1	0	0	0	1	0	0	1	0	0	0	0	0	0	1	-4.86667	-2.88333	2	2	4	4	2	1	1	1	1	0	4	3
82	45	150	0.9	0.585	2	0	20	11	7.1	7.6	3.5		#NULL!	0	1	1	0	0	0	1	1	0	0	0	1	0	0	1	0	0	0	0	0	0	1	-1.76667	-2.75	1	2	3	3	2	1	1	1	1	0	4	3
76	44	147	0.682	0.594	2	0	20.3619	10	5.5	8.5	3.4		#NULL!	0	1	1	0	0	0	1	0	0	0	0	1	0	0	1	0	0	0	0	0	0	1	-3.58333	-2.675	2	2	4	4	2	1	1	1	1	0	4	3
78	41	138	0.774	0.61	2	1	21.5291	11	5.6	8.2	3.4		#NULL!	1	1	1	0	0	0	1	1	0	0	0	1	0	0	1	0	0	0	0	0	0	1	-2.81667	-2.54167	2	2	4	4	2	1	1	1	1	0	4	3
70	55	160	0.944	0.642	2	0	21.4844	12	5.3	10	3.3		#NULL!	0	1	1	1	0	1	1	1	0	0	0	1	0	0	1	0	0	0	0	0	0	1	-1.4	-2.275	1	1	2	1	1	1	2	1	1	1	4	2
68	60	144	0.719	0.644	2	1	28.9352	9	2.5	11	3.1		#NULL!	1	1	0	0	0	1	0	0	1	0	0	0	0	0	0	0	0	0	0	0	0	1	-3.275	-2.25833	2	1	3	2	2	1	2	1	1	0	3	2
79	60	143	0.801	0.64	2	0	29.3413	8.4	3.5	8.1	3.1		#NULL!	0	1	1	0	0	0	0	0	0	0	0	0	0	0	0	0	0	0	0	0	0	1	-2.59167	-2.29167	2	1	3	2	2	1	1	1	1	0	4	3
85	58	153	0.934	0.622	2	1	24.7768	15	8.4	8	3.1		#NULL!	1	1	1	1	0	0	1	1	0	0	1	1	0	0	1	1	0	0	1	0	0	1	-1.48333	-2.44167	1	1	2	1	1	1	1	1	1	0	4	3
66	49	145	0.785	0.576	2	0	23.3056	5.6	1.4	8.5	3		#NULL!	0	1	0	0	0	0	0	0	0	0	0	0	0	0	0	0	0	0	0	0	0	1	-2.725	-2.825	2	2	4	4	2	1	1	1	1	0	3	2
90	44.5	146	0.76	0.599	2	0	20.8763	14	9.2	7	3		#NULL!	0	1	1	1	0	0	1	1	0	0	1	1	0	0	1	1	0	0	0	0	0	1	-2.93333	-2.63333	2	2	4	4	2	1	1	1	1	0	4	3
73	55	143	0.977	0.625	2	1	26.8962	7.9	2.5	9	2.9		#NULL!	1	0	0	0	0	0	0	0	0	0	0	0	0	0	0	0	0	0	0	0	0	1	-1.125	-2.41667	1	1	2	1	1	0	0	0	0	0	4	3
65	49	144	0.811	0.578	2	0	23.6304	5.2	1.2	8.2	2.9		#NULL!	0	0	0	0	0	0	0	0	0	0	0	0	0	0	0	0	0	0	0	0	0	1	-2.50833	-2.80833	2	2	4	4	2	0	0	0	0	0	3	2
76	49	147	0.695	0.633	2	0	22.6757	9.9	4.5	8.1	2.9		#NULL!	0	0	1	0	0	0	0	0	0	0	0	1	0	0	0	0	0	0	0	0	0	1	-3.475	-2.35	2	1	3	2	2	0	0	0	0	0	4	3
78	65.5	153	1.028	0.647	2	0	27.9807	8.8	3.6	8	2.9		#NULL!	0	0	1	0	0	0	0	0	0	0	0	0	0	0	0	0	0	0	0	0	0	1	-0.7	-2.23333	0	1	1	7	1	0	0	0	0	1	4	3
81	51.5	147	0.842	0.654	2	0	23.8327	10	5.2	7.6	2.9		#NULL!	0	0	1	0	0	0	1	0	0	0	0	1	0	0	1	0	0	0	0	0	0	1	-2.25	-2.175	1	1	2	1	1	0	0	0	0	1	4	3
77	44	150	0.731	0.629	2	1	19.5556	11	6.2	7.2	2.9		#NULL!	1	0	1	0	0	0	1	1	0	0	0	1	0	0	1	0	0	0	0	0	0	1	-3.175	-2.38333	2	1	3	2	2	0	0	0	0	0	4	3
69	48	147	0.754	0.604	2	0	22.213	7.2	2.3	8.3	2.8		#NULL!	0	0	0	0	0	0	0	0	0	0	0	0	0	0	0	0	0	0	0	0	0	1	-2.98333	-2.59167	2	2	4	4	2	0	0	0	0	0	3	2
78	48	145	0.934	0.644	2	1	22.83	15	8.7	7.5	2.8		#NULL!	1	0	1	1	0	0	1	1	0	0	1	1	0	0	1	1	0	0	1	0	0	1	-1.48333	-2.25833	1	1	2	1	1	0	0	0	0	0	4	3
80	56	156	1.093	0.644	2	0	23.0112	10	5.4	7.3	2.8		#NULL!	0	0	1	0	0	0	1	0	0	0	0	1	0	0	1	0	0	0	0	0	0	1	-0.158333	-2.25833	0	1	1	7	1	0	0	0	0	1	4	3
80	46	150	0.474	0.634	2	0	20.4444	11	6.6	6.7	2.8		#NULL!	0	0	1	0	0	0	1	1	0	0	0	1	0	0	1	0	0	0	0	0	0	1	-5.31667	-2.34167	2	1	3	2	2	0	0	0	0	0	4	3
77	42.5	158	0.7	0.607	2	0	17.0245	18	13	6.7	2.8		#NULL!	0	0	1	1	0	0	1	1	0	0	1	1	0	0	1	1	0	0	1	0	0	1	-3.43333	-2.56667	2	2	4	4	2	0	0	0	0	0	4	3
69	55	154	0.779	0.667	2	0	23.1911	11	4.1	10	2.7		#NULL!	0	0	1	0	0	1	1	1	0	0	0	1	0	0	0	0	0	0	0	0	0	1	-2.775	-2.06667	2	1	3	2	2	0	1	0	1	0	3	2
79	54.5	150	0.752	0.67	2	0	24.2222	10	4.7	7.6	2.7		#NULL!	0	0	1	0	0	0	1	0	0	0	0	1	0	0	0	0	0	0	0	0	0	1	-3	-2.04167	2	1	3	2	2	0	0	0	0	0	4	3
80	47	142	0.645	0.665	2	1	23.3089	15	9.1	7.2	2.7		#NULL!	1	0	1	1	0	0	1	1	0	0	1	1	0	0	1	1	0	0	1	0	0	1	-3.89167	-2.08333	2	1	3	2	2	0	0	0	0	0	4	3
78	50	159	0.767	0.635	2	0	19.7777	11	6.4	6.8	2.7		#NULL!	0	0	1	0	0	0	1	1	0	0	0	1	0	0	1	0	0	0	0	0	0	1	-2.875	-2.33333	2	1	3	2	2	0	0	0	0	0	4	3
78	66	149	0.886	0.705	2	1	29.7284	14	5.3	9.7	2.6		#NULL!	1	0	1	1	0	0	1	1	0	0	1	1	0	0	1	1	0	0	0	0	0	1	-1.88333	-1.75	1	1	2	1	1	0	0	0	0	0	4	3
82	47	144	1.291	0.664	2	1	22.6659	11	5.8	6.8	2.6		#NULL!	1	0	1	0	0	0	1	1	0	0	0	1	0	0	1	0	0	0	0	0	0	1	1.49167	-2.09167	0	1	1	7	1	0	0	0	0	0	4	3
68	62	150	0.87	0.61	2	0	27.5556	5.9	1.3	8.2	2.5		#NULL!	0	0	0	0	0	0	0	0	0	0	0	0	0	0	0	0	0	0	0	0	0	1	-2.01667	-2.54167	1	2	3	3	2	0	0	0	0	0	3	2
74	63	149	0.934	0.645	2	0	28.3771	7.8	2.6	8.1	2.5		#NULL!	0	0	0	0	0	0	0	0	0	0	0	0	0	0	0	0	0	0	0	0	0	1	-1.48333	-2.25	1	1	2	1	1	0	0	0	0	1	4	3
76	55	145	0.697	0.668	2	0	26.1593	9	3.4	7.6	2.4		#NULL!	0	0	1	0	0	0	0	0	0	0	0	0	0	0	0	0	0	0	0	0	0	1	-3.45833	-2.05833	2	1	3	2	2	0	0	0	0	0	4	3
78	68	154	0.949	0.674	2	1	28.6726	8.6	3.4	7.3	2.4		#NULL!	1	0	1	0	0	0	0	0	0	0	0	0	0	0	0	0	0	0	0	0	0	1	-1.35833	-2.00833	1	1	2	1	1	0	0	0	0	0	4	3
64	63	151	0.795	0.599	2	0	27.6304	4.4	0.8	7.1	2.2		#NULL!	0	0	0	0	0	0	0	0	0	0	0	0	0	0	0	0	0	0	0	0	0	0	-2.64167	-2.63333	2	2	4	4	2	0	0	0	0	0	3	2
76	50	152	0.812	0.675	2	1	21.6413	15	8.5	6.7	2.2		#NULL!	1	0	1	1	0	0	1	1	0	0	1	1	0	0	1	1	0	0	1	0	0	1	-2.5	-2	2	1	3	2	2	0	0	0	0	0	4	3
66	62	154	0.974	0.679	2	1	26.1427	15	4.7	9.4	2		#NULL!	1	0	1	1	0	0	1	1	0	0	1	1	0	0	0	1	0	0	1	0	0	1	-1.15	-1.96667	1	1	2	1	1	0	0	0	0	0	3	2
72	52	144	0.66	0.676	2	1	25.0772	8	2.4	7.4	2		#NULL!	1	0	0	0	0	0	0	0	0	0	0	0	0	0	0	0	0	0	0	0	0	1	-3.76667	-1.99167	2	1	3	2	2	0	0	0	0	0	4	3
72	42	147	0.813	0.647	2	0	19.4363	13	7.2	6.5	2		#NULL!	0	0	1	1	0	0	1	1	0	0	1	1	0	0	1	0	0	0	0	0	0	1	-2.49167	-2.23333	1	1	2	1	1	0	0	0	0	1	4	3
64	50	148	0.776	0.69	2	1	22.8269	8.1	2.4	7.9	1.9		#NULL!	1	0	0	0	0	0	0	0	0	0	0	0	0	0	0	0	0	0	0	0	0	0	-2.8	-1.875	2	1	3	2	2	0	0	0	0	0	3	2
72	51	158	0.852	0.658	2	1	20.4294	8.8	3.8	6.5	1.9		#NULL!	1	0	1	0	0	0	0	0	0	0	0	0	0	0	0	0	0	0	0	0	0	1	-2.16667	-2.14167	1	1	2	1	1	0	0	0	0	0	4	3
67	44	154	1.098	0.625	2	0	18.5529	6.7	2.6	6.2	1.9		#NULL!	0	0	0	0	0	0	0	0	0	0	0	0	0	0	0	0	0	0	0	0	0	1	-0.116667	-2.41667	0	1	1	7	1	0	0	0	0	1	3	2
78	50	150	0.885	0.707	2	0	22.2222	10	5.3	6	1.9		#NULL!	0	0	1	0	0	0	1	0	0	0	0	1	0	0	1	0	0	0	0	0	0	1	-1.89167	-1.73333	1	1	2	1	1	0	0	0	0	1	4	3
72	44	152	0.653	0.655	2	0	19.0443	9.1	4.3	6.1	1.8		#NULL!	0	0	1	0	0	0	0	0	0	0	0	1	0	0	0	0	0	0	0	0	0	1	-3.825	-2.16667	2	1	3	2	2	0	0	0	0	0	4	3
54	57	152	0.873	0.577	2	0	24.6711	3.2	0.5	5	1.8		#NULL!	0	0	0	0	0	0	0	0	0	0	0	0	0	0	0	0	0	0	0	0	0	0	-1.99167	-2.81667	1	2	3	3	2	0	0	0	0	0	2	1
77	53	142	1.317	0.792	2	0	26.2845	22	11	8.3	1.6		#NULL!	0	0	1	1	0	0	1	1	0	0	1	1	0	0	1	1	0	0	1	1	0	1	1.70833	-1.025	0	1	1	7	1	0	0	0	0	1	4	3
72	54	143	0.746	0.702	2	0	26.4072	7.6	2.3	6.7	1.6		#NULL!	0	0	0	0	0	0	0	0	0	0	0	0	0	0	0	0	0	0	0	0	0	1	-3.05	-1.775	2	1	3	2	2	0	0	0	0	0	4	3
73	50	145	0.951	0.709	2	0	23.7812	8.6	3.1	6.4	1.6		#NULL!	0	0	1	0	0	0	0	0	0	0	0	0	0	0	0	0	0	0	0	0	0	1	-1.34167	-1.71667	1	1	2	1	1	0	0	0	0	1	4	3
74	39	143	0.699	0.693	2	0	19.0718	15	9	5.5	1.6		#NULL!	0	0	1	1	0	0	1	1	0	0	1	1	0	0	1	1	0	0	1	0	0	1	-3.44167	-1.85	2	1	3	2	2	0	0	0	0	0	4	3
69	56	145	1.017	0.751	2	1	26.635	11	3	8.8	1.5		#NULL!	1	0	1	0	0	0	1	1	0	0	0	0	0	0	0	0	0	0	0	0	0	1	-0.791667	-1.36667	0	1	1	7	1	0	0	0	0	0	3	2
67	55	150	1.27	0.74	2	1	24.4444	14	5	8	1.5		#NULL!	1	0	1	1	0	0	1	1	0	0	1	1	0	0	1	1	0	0	0	0	0	1	1.31667	-1.45833	0	1	1	7	1	0	0	0	0	0	3	2
66	59	145	0.866	0.717	2	0	28.0618	8.1	2.1	7.8	1.5		#NULL!	0	0	0	0	0	0	0	0	0	0	0	0	0	0	0	0	0	0	0	0	0	1	-2.05	-1.65	1	1	2	1	1	0	0	0	0	1	3	2
69	59	152	0.898	0.685	2	1	25.5367	6.7	1.7	6.6	1.5		#NULL!	1	0	0	0	0	0	0	0	0	0	0	0	0	0	0	0	0	0	0	0	0	1	-1.78333	-1.91667	1	1	2	1	1	0	0	0	0	0	3	2
74	53	153	0.846	0.717	2	1	22.6409	9.2	3.8	6	1.5		#NULL!	1	0	1	0	0	0	0	0	0	0	0	0	0	0	0	0	0	0	0	0	0	1	-2.21667	-1.65	1	1	2	1	1	0	0	0	0	0	4	3
74	38	147	0.705	0.69	2	1	17.5853	10	5.9	5.2	1.5		#NULL!	1	0	1	0	0	0	1	0	0	0	0	1	0	0	1	0	0	0	0	0	0	1	-3.39167	-1.875	2	1	3	2	2	0	0	0	0	0	4	3
80	46	151	0.849	0.738	2	0	20.1746	11	6.7	5	1.5		#NULL!	0	0	1	0	0	0	1	1	0	0	0	1	0	0	1	0	0	0	0	0	0	1	-2.19167	-1.475	1	1	2	1	1	0	0	0	0	1	4	3
58	54	155	0.828	0.616	2	0	22.4766	4.5	1	4.9	1.5		#NULL!	0	0	0	0	0	0	0	0	0	0	0	0	0	0	0	0	0	0	0	0	0	0	-2.36667	-2.49167	1	1	2	1	1	0	0	0	0	1	2	1
69	59	150	0.959	0.682	2	0	26.2222	6.6	1.6	6.5	1.4		#NULL!	0	0	0	0	0	0	0	0	0	0	0	0	0	0	0	0	0	0	0	0	0	1	-1.275	-1.94167	1	1	2	1	1	0	0	0	0	1	3	2
54	53	154	0.958	0.664	2	1	22.3478	5.3	1.2	6	1.4		#NULL!	1	0	0	0	0	0	0	0	0	0	0	0	0	0	0	0	0	0	0	0	0	0	-1.28333	-2.09167	1	1	2	1	1	0	0	0	0	0	2	1
63	49	147	0.788	0.653	2	0	22.6757	4.6	1.1	5.4	1.4		#NULL!	0	0	0	0	0	0	0	0	0	0	0	0	0	0	0	0	0	0	0	0	0	0	-2.7	-2.18333	2	1	3	2	2	0	0	0	0	0	3	2
60	60	150	0.89	0.732	2	1	26.6667	9.9	2.6	8.3	1.3		#NULL!	1	0	0	0	0	0	0	0	0	0	0	0	0	0	0	0	0	0	0	0	0	0	-1.85	-1.525	1	1	2	1	1	0	0	0	0	0	3	2
66	67	160	0.898	0.734	2	0	26.1719	10	2.7	8.1	1.3		#NULL!	0	0	0	0	0	0	1	0	0	0	0	0	0	0	0	0	0	0	0	0	0	1	-1.78333	-1.50833	1	1	2	1	1	0	0	0	0	1	3	2
73	59	151	0.844	0.728	2	0	25.8761	8.2	2.6	6.3	1.3		#NULL!	0	0	0	0	0	0	0	0	0	0	0	0	0	0	0	0	0	0	0	0	0	1	-2.23333	-1.55833	1	1	2	1	1	0	0	0	0	1	4	3
74	54	142	0.986	0.744	2	0	26.7804	8.3	2.8	6.1	1.3		#NULL!	0	0	0	0	0	0	0	0	0	0	0	0	0	0	0	0	0	0	0	0	0	1	-1.05	-1.425	1	1	2	1	1	0	0	0	0	1	4	3
58	51	154	0.992	0.687	2	0	21.5045	5.4	1.4	5.8	1.3		#NULL!	0	0	0	0	0	0	0	0	0	0	0	0	0	0	0	0	0	0	0	0	0	0	-1	-1.9	1	1	2	1	1	0	0	0	0	1	2	1
65	67	149	0.837	0.66	2	1	30.1788	4.4	0.8	5.7	1.3		#NULL!	1	0	0	0	0	0	0	0	0	0	0	0	0	0	0	0	0	0	0	0	0	1	-2.29167	-2.125	1	1	2	1	1	0	0	0	0	0	3	2
54	65	158	0.924	0.667	2	0	26.0375	4.9	0.8	4.9	1.3		#NULL!	0	0	0	0	0	0	0	0	0	0	0	0	0	0	0	0	0	0	0	0	0	0	-1.56667	-2.06667	1	1	2	1	1	0	0	0	0	1	2	1
57	45	155	0.842	0.614	2	1	18.7305	3.2	0.8	4.2	1.3		#NULL!	1	0	0	0	0	0	0	0	0	0	0	0	0	0	0	0	0	0	0	0	0	0	-2.25	-2.50833	1	2	3	3	2	0	0	0	0	0	2	1
56	47	155	0.917	0.609	2	1	19.563	2.9	0.6	4.1	1.3		#NULL!	1	0	0	0	0	0	0	0	0	0	0	0	0	0	0	0	0	0	0	0	0	0	-1.625	-2.55	1	2	3	3	2	0	0	0	0	0	2	1
58	47	150	0.664	0.7	2	0	20.8889	13	2.8	11	1.2		#NULL!	0	0	0	1	0	1	1	1	1	0	1	0	0	0	0	0	0	0	0	0	0	0	-3.73333	-1.79167	2	1	3	2	2	0	1	0	1	0	2	1
49	44	157	0.826	0.666	2	0	17.8506	8.2	1.6	8.2	1.2		#NULL!	0	0	0	0	0	0	0	0	0	0	0	0	0	0	0	0	0	0	0	0	0	0	-2.38333	-2.075	1	1	2	1	1	0	0	0	0	1	1	1
79	56	147	0.93	0.806	2	1	25.9151	9.6	4.2	5.2	1.2		#NULL!	1	0	1	0	0	0	0	0	0	0	0	1	0	0	0	0	0	0	0	0	0	1	-1.51667	-0.908333	1	0	1	8	1	0	0	0	0	0	4	3
55	60	153	1.052	0.625	2	0	25.6312	2.5	0.3	4.2	1.2		#NULL!	0	0	0	0	0	0	0	0	0	0	0	0	0	0	0	0	0	0	0	0	0	0	-0.5	-2.41667	0	1	1	7	1	0	0	0	0	1	2	1
65	69	150	1.082	0.742	2	0	30.6667	16	2.5	14	1.1		#NULL!	0	0	0	1	1	1	1	1	1	1	1	0	0	0	0	1	1	0	1	0	0	1	-0.25	-1.44167	0	1	1	7	1	0	1	0	1	1	3	2
64	62	156	1.019	0.743	2	0	25.4767	9.4	2.3	7.3	1.1		#NULL!	0	0	0	0	0	0	0	0	0	0	0	0	0	0	0	0	0	0	0	0	0	0	-0.775	-1.43333	0	1	1	7	1	0	0	0	0	1	3	2
71	60	150	0.902	0.738	2	0	26.6667	7.2	2	6	1.1		#NULL!	0	0	0	0	0	0	0	0	0	0	0	0	0	0	0	0	0	0	0	0	0	1	-1.75	-1.475	1	1	2	1	1	0	0	0	0	1	4	3
75	68	152	1.137	0.77	2	1	29.4321	7.8	2.7	5.7	1.1		#NULL!	1	0	0	0	0	0	0	0	0	0	0	0	0	0	0	0	0	0	0	0	0	1	0.208333	-1.20833	0	1	1	7	1	0	0	0	0	0	4	3
65	72	162	0.936	0.681	2	0	27.4348	4.7	0.9	5.4	1.1		#NULL!	0	0	0	0	0	0	0	0	0	0	0	0	0	0	0	0	0	0	0	0	0	1	-1.46667	-1.95	1	1	2	1	1	0	0	0	0	1	3	2
71	40	149	0.692	0.707	2	1	18.0172	8.8	4.3	4.9	1.1		#NULL!	1	0	1	0	0	0	0	0	0	0	0	1	0	0	0	0	0	0	0	0	0	1	-3.5	-1.73333	2	1	3	2	2	0	0	0	0	0	4	3
63	58	159	1.091	0.747	2	0	22.9421	13	4.8	6.6	1		#NULL!	0	0	1	1	0	0	1	1	0	0	1	1	0	0	0	0	0	0	0	0	0	0	-0.175	-1.4	0	1	1	7	1	0	0	0	0	1	3	2
73	59	139	0.82	0.765	2	1	30.5367	10	3.6	5.5	1		#NULL!	1	0	1	0	0	0	1	0	0	0	0	0	0	0	0	0	0	0	0	0	0	1	-2.43333	-1.25	1	1	2	1	1	0	0	0	0	0	4	3
64	54	146	0.837	0.69	2	0	25.3331	4.7	0.9	5	1		#NULL!	0	0	0	0	0	0	0	0	0	0	0	0	0	0	0	0	0	0	0	0	0	0	-2.29167	-1.875	1	1	2	1	1	0	0	0	0	1	3	2
64	51	156	0.921	0.689	2	0	20.9566	5.1	1.5	4.6	1		#NULL!	0	0	0	0	0	0	0	0	0	0	0	0	0	0	0	0	0	0	0	0	0	0	-1.59167	-1.88333	1	1	2	1	1	0	0	0	0	1	3	2
58	64	153	1.04	0.675	2	0	27.3399	5.6	0.5	7.5	0.9		#NULL!	0	0	0	0	0	0	0	0	0	0	0	0	0	0	0	0	0	0	0	0	0	0	-0.6	-2	0	1	1	7	1	0	0	0	0	1	2	1
69	57	156	0.806	0.739	2	1	23.4221	10	3.6	5.3	0.9		#NULL!	1	0	1	0	0	0	1	0	0	0	0	0	0	0	0	0	0	0	0	0	0	1	-2.55	-1.46667	2	1	3	2	2	0	0	0	0	0	3	2
54	53	153	0.82	0.706	2	0	22.6409	7.5	2.1	5.1	0.9		#NULL!	0	0	0	0	0	0	0	0	0	0	0	0	0	0	0	0	0	0	0	0	0	0	-2.43333	-1.74167	1	1	2	1	1	0	0	0	0	1	2	1
55	50	154	1.004	0.705	2	0	21.0828	8.4	2.8	5.1	0.9		#NULL!	0	0	0	0	0	0	0	0	0	0	0	0	0	0	0	0	0	0	0	0	0	0	-0.9	-1.75	0	1	1	7	1	0	0	0	0	1	2	1
63	65	159	1.034	0.7	2	0	25.711	4.3	0.8	4.8	0.9		#NULL!	0	0	0	0	0	0	0	0	0	0	0	0	0	0	0	0	0	0	0	0	0	0	-0.65	-1.79167	0	1	1	7	1	0	0	0	0	1	3	2
59	52	155	0.848	0.677	2	0	21.6441	3.5	0.7	3.9	0.9		#NULL!	0	0	0	0	0	0	0	0	0	0	0	0	0	0	0	0	0	0	0	0	0	0	-2.2	-1.98333	1	1	2	1	1	0	0	0	0	1	2	1
54	52	151	0.839	0.631	2	0	22.806	3.3	0.6	3.6	0.9		#NULL!	0	0	0	0	0	0	0	0	0	0	0	0	0	0	0	0	0	0	0	0	0	0	-2.275	-2.36667	1	1	2	1	1	0	0	0	0	1	2	1
44	49	158	0.88	0.731	2	0	19.6283	13	3	8.9	0.8		#NULL!	0	0	1	1	0	0	1	1	0	0	1	0	0	0	0	0	0	0	0	0	0	0	-1.93333	-1.53333	1	1	2	1	1	0	0	0	0	1	1	1
67	50	149	1.259	0.796	2	0	22.5215	12	4.1	6.9	0.8		#NULL!	0	0	1	1	0	0	1	1	0	0	0	1	0	0	0	0	0	0	0	0	0	1	1.225	-0.991667	0	0	0	0	0	0	0	0	0	0	3	2
62	62	153	0.963	0.769	2	0	26.4855	8.1	1.8	6.3	0.8		#NULL!	0	0	0	0	0	0	0	0	0	0	0	0	0	0	0	0	0	0	0	0	0	0	-1.24167	-1.21667	1	1	2	1	1	0	0	0	0	1	3	2
65	74	160	1.027	0.72	2	0	28.9062	4.5	0.9	4.6	0.8		#NULL!	0	0	0	0	0	0	0	0	0	0	0	0	0	0	0	0	0	0	0	0	0	1	-0.708333	-1.625	0	1	1	7	1	0	0	0	0	1	3	2
62	55	142	0.851	0.69	2	0	27.2763	5.4	1.1	4.5	0.8		#NULL!	0	0	0	0	0	0	0	0	0	0	0	0	0	0	0	0	0	0	0	0	0	0	-2.175	-1.875	1	1	2	1	1	0	0	0	0	1	3	2
60	46	147	0.808	0.681	2	1	21.2874	5.4	1.5	3.9	0.8		#NULL!	1	0	0	0	0	0	0	0	0	0	0	0	0	0	0	0	0	0	0	0	0	0	-2.53333	-1.95	2	1	3	2	2	0	0	0	0	0	3	2
58	55	154	0.877	0.669	2	0	23.1911	4.4	0.9	3.9	0.8		#NULL!	0	0	0	0	0	0	0	0	0	0	0	0	0	0	0	0	0	0	0	0	0	0	-1.95833	-2.05	1	1	2	1	1	0	0	0	0	1	2	1
59	48	150	0.832	0.684	2	0	21.3333	3.5	0.8	3.7	0.8		#NULL!	0	0	0	0	0	0	0	0	0	0	0	0	0	0	0	0	0	0	0	0	0	0	-2.33333	-1.925	1	1	2	1	1	0	0	0	0	1	2	1
55	65	153	0.782	0.655	2	0	27.7671	2.3	0.3	3.6	0.8		#NULL!	0	0	0	0	0	0	0	0	0	0	0	0	0	0	0	0	0	0	0	0	0	0	-2.75	-2.16667	2	1	3	2	2	0	0	0	0	0	2	1
59	45	157	0.975	0.673	2	1	18.2563	3.8	1.1	3.6	0.8		#NULL!	1	0	0	0	0	0	0	0	0	0	0	0	0	0	0	0	0	0	0	0	0	0	-1.14167	-2.01667	1	1	2	1	1	0	0	0	0	0	2	1
53	56	156	0.817	0.652	2	0	23.0112	3.1	0.5	3.3	0.8		#NULL!	0	0	0	0	0	0	0	0	0	0	0	0	0	0	0	0	0	0	0	0	0	0	-2.45833	-2.19167	1	1	2	1	1	0	0	0	0	1	2	1
53	53	154	0.695	0.646	2	1	22.3478	2.3	0.3	3.2	0.8		#NULL!	1	0	0	0	0	0	0	0	0	0	0	0	0	0	0	0	0	0	0	0	0	0	-3.475	-2.24167	2	1	3	2	2	0	0	0	0	0	2	1
59	65	148.5	1.074	0.761	2	0	29.4755	6.1	1.2	5.5	0.7		#NULL!	0	0	0	0	0	0	0	0	0	0	0	0	0	0	0	0	0	0	0	0	0	0	-0.316667	-1.28333	0	1	1	7	1	0	0	0	0	1	2	1
58	56	152	0.889	0.751	2	0	24.2382	6.6	1.5	5.4	0.7		#NULL!	0	0	0	0	0	0	0	0	0	0	0	0	0	0	0	0	0	0	0	0	0	0	-1.85833	-1.36667	1	1	2	1	1	0	0	0	0	1	2	1
58	50	153	0.837	0.748	2	1	21.3593	7.8	2.5	4.7	0.7		#NULL!	1	0	0	0	0	0	0	0	0	0	0	0	0	0	0	0	0	0	0	0	0	0	-2.29167	-1.39167	1	1	2	1	1	0	0	0	0	0	2	1
74	45	140	0.787	0.841	2	1	22.9592	9.1	3.7	4.6	0.7		#NULL!	1	0	1	0	0	0	0	0	0	0	0	0	0	0	0	0	0	0	0	0	0	1	-2.70833	-0.616667	2	0	2	6	2	0	0	0	0	0	4	3
62	58	161	0.967	0.707	2	0	22.3757	4.3	1	4.1	0.7		#NULL!	0	0	0	0	0	0	0	0	0	0	0	0	0	0	0	0	0	0	0	0	0	0	-1.20833	-1.73333	1	1	2	1	1	0	0	0	0	1	3	2
64	50	150	0.731	0.736	2	1	22.2222	5	1.3	4.1	0.7		#NULL!	1	0	0	0	0	0	0	0	0	0	0	0	0	0	0	0	0	0	0	0	0	0	-3.175	-1.49167	2	1	3	2	2	0	0	0	0	0	3	2
58	51	149	0.796	0.685	2	0	22.9719	3.2	0.6	3.7	0.7		#NULL!	0	0	0	0	0	0	0	0	0	0	0	0	0	0	0	0	0	0	0	0	0	0	-2.63333	-1.91667	2	1	3	2	2	0	0	0	0	0	2	1
59	48	153	1.083	0.698	2	0	20.5049	3.6	0.8	3.5	0.7		#NULL!	0	0	0	0	0	0	0	0	0	0	0	0	0	0	0	0	0	0	0	0	0	0	-0.241667	-1.80833	0	1	1	7	1	0	0	0	0	1	2	1
55	54	150	0.862	0.669	2	0	24	2.5	0.3	3.4	0.7		#NULL!	0	0	0	0	0	0	0	0	0	0	0	0	0	0	0	0	0	0	0	0	0	0	-2.08333	-2.05	1	1	2	1	1	0	0	0	0	1	2	1
54	41	148	1.026	0.66	2	0	18.718	2.6	0.5	2.9	0.7		#NULL!	0	0	0	0	0	0	0	0	0	0	0	0	0	0	0	0	0	0	0	0	0	0	-0.716667	-2.125	0	1	1	7	1	0	0	0	0	1	2	1
71	65	151	1.383	0.804	2	0	28.5075	9.6	3.2	5	0.6		#NULL!	0	0	1	0	0	0	0	0	0	0	0	0	0	0	0	0	0	0	0	0	0	1	2.25833	-0.925	0	0	0	0	0	0	0	0	0	0	4	3
72	64	147	1.23	0.817	2	0	29.6173	6.9	1.9	4.9	0.6		#NULL!	0	0	0	0	0	0	0	0	0	0	0	0	0	0	0	0	0	0	0	0	0	1	0.983333	-0.816667	0	0	0	0	0	0	0	0	0	0	4	3
67	67	152	0.809	0.775	2	1	28.9993	5.2	1.1	4.5	0.6		#NULL!	1	0	0	0	0	0	0	0	0	0	0	0	0	0	0	0	0	0	0	0	0	1	-2.525	-1.16667	2	1	3	2	2	0	0	0	0	0	3	2
54	48	149	0.896	0.739	2	0	21.6206	5.4	1.3	4.4	0.6		#NULL!	0	0	0	0	0	0	0	0	0	0	0	0	0	0	0	0	0	0	0	0	0	0	-1.8	-1.46667	1	1	2	1	1	0	0	0	0	1	2	1
66	48	146	0.963	0.755	2	0	22.5183	5.7	1.6	4.3	0.6		#NULL!	0	0	0	0	0	0	0	0	0	0	0	0	0	0	0	0	0	0	0	0	0	1	-1.24167	-1.33333	1	1	2	1	1	0	0	0	0	1	3	2
65	63	164	1.043	0.762	2	0	23.4236	5.2	1.3	4.2	0.6		#NULL!	0	0	0	0	0	0	0	0	0	0	0	0	0	0	0	0	0	0	0	0	0	1	-0.575	-1.275	0	1	1	7	1	0	0	0	0	1	3	2
64	55	144	0.819	0.758	2	0	26.5239	4.5	0.9	4.1	0.6		#NULL!	0	0	0	0	0	0	0	0	0	0	0	0	0	0	0	0	0	0	0	0	0	0	-2.44167	-1.30833	1	1	2	1	1	0	0	0	0	1	3	2
71	43	150	0.803	0.803	2	1	19.1111	8.7	4	4	0.6		#NULL!	1	0	1	0	0	0	0	0	0	0	0	1	0	0	0	0	0	0	0	0	0	1	-2.575	-0.933333	2	0	2	6	2	0	0	0	0	0	4	3
60	73	160	0.894	0.722	2	1	28.5156	4.5	0.8	3.7	0.6		#NULL!	1	0	0	0	0	0	0	0	0	0	0	0	0	0	0	0	0	0	0	0	0	0	-1.81667	-1.60833	1	1	2	1	1	0	0	0	0	0	3	2
52	71	154	0.892	0.662	2	1	29.9376	1.8	0.2	3	0.6		#NULL!	1	0	0	0	0	0	0	0	0	0	0	0	0	0	0	0	0	0	0	0	0	0	-1.83333	-2.10833	1	1	2	1	1	0	0	0	0	0	2	1
54	53	154	0.953	0.68	2	0	22.3478	2.4	0.3	3	0.6		#NULL!	0	0	0	0	0	0	0	0	0	0	0	0	0	0	0	0	0	0	0	0	0	0	-1.325	-1.95833	1	1	2	1	1	0	0	0	0	1	2	1
52	87.6	168	0.798	0.756	2	0	31.0374	7.3	0.7	8.1	0.5		#NULL!	0	0	0	0	0	0	0	0	0	0	0	0	0	0	0	0	0	0	0	0	0	0	-2.61667	-1.325	2	1	3	2	2	0	0	0	0	0	2	1
69	61	148	0.889	0.824	2	0	27.8488	6.2	1.5	4.5	0.5		#NULL!	0	0	0	0	0	0	0	0	0	0	0	0	0	0	0	0	0	0	0	0	0	1	-1.85833	-0.758333	1	0	1	8	1	0	0	0	0	1	3	2
54	62	166	1.132	0.77	2	1	22.4996	5.3	1.2	4.2	0.5		#NULL!	1	0	0	0	0	0	0	0	0	0	0	0	0	0	0	0	0	0	0	0	0	0	0.166667	-1.20833	0	1	1	7	1	0	0	0	0	0	2	1
63	58	149	0.802	0.764	2	0	26.1249	6	1.4	3.9	0.5		#NULL!	0	0	0	0	0	0	0	0	0	0	0	0	0	0	0	0	0	0	0	0	0	0	-2.58333	-1.25833	2	1	3	2	2	0	0	0	0	0	3	2
63	59	152	1.103	0.773	2	0	25.5367	6.1	1.4	3.9	0.5		#NULL!	0	0	0	0	0	0	0	0	0	0	0	0	0	0	0	0	0	0	0	0	0	0	-0.075	-1.18333	0	1	1	7	1	0	0	0	0	1	3	2
63	70	153	0.99	0.757	2	0	29.903	3.8	0.6	3.8	0.5		#NULL!	0	0	0	0	0	0	0	0	0	0	0	0	0	0	0	0	0	0	0	0	0	0	-1.01667	-1.31667	1	1	2	1	1	0	0	0	0	1	3	2
60	62	160	0.978	0.739	2	0	24.2188	3.6	0.6	3.5	0.5		#NULL!	0	0	0	0	0	0	0	0	0	0	0	0	0	0	0	0	0	0	0	0	0	0	-1.11667	-1.46667	1	1	2	1	1	0	0	0	0	1	3	2
60	52	149	1.044	0.733	2	0	23.4224	3.7	0.7	3.5	0.5		#NULL!	0	0	0	0	0	0	0	0	0	0	0	0	0	0	0	0	0	0	0	0	0	0	-0.566667	-1.51667	0	1	1	7	1	0	0	0	0	1	3	2
64	47	154	0.933	0.764	2	0	19.8178	5.3	1.7	3.5	0.5		#NULL!	0	0	0	0	0	0	0	0	0	0	0	0	0	0	0	0	0	0	0	0	0	0	-1.49167	-1.25833	1	1	2	1	1	0	0	0	0	1	3	2
57	60	145	0.945	0.705	2	1	28.5375	3.6	0.6	3.3	0.5		#NULL!	1	0	0	0	0	0	0	0	0	0	0	0	0	0	0	0	0	0	0	0	0	0	-1.39167	-1.75	1	1	2	1	1	0	0	0	0	0	2	1
59	51	154	0.844	0.728	2	0	21.5045	3.5	0.8	3.2	0.5		#NULL!	0	0	0	0	0	0	0	0	0	0	0	0	0	0	0	0	0	0	0	0	0	0	-2.23333	-1.55833	1	1	2	1	1	0	0	0	0	1	2	1
56	67	161	1.045	0.719	2	1	25.8478	3.6	0.6	3.1	0.5		#NULL!	1	0	0	0	0	0	0	0	0	0	0	0	0	0	0	0	0	0	0	0	0	0	-0.558333	-1.63333	0	1	1	7	1	0	0	0	0	0	2	1
46	55	160	0.946	0.712	2	1	21.4844	2.5	0.3	3	0.5		#NULL!	1	0	0	0	0	0	0	0	0	0	0	0	0	0	0	0	0	0	0	0	0	0	-1.38333	-1.69167	1	1	2	1	1	0	0	0	0	0	1	1
55	44	158	0.893	0.701	2	1	17.6254	4.1	1.2	2.6	0.5		#NULL!	1	0	0	0	0	0	0	0	0	0	0	0	0	0	0	0	0	0	0	0	0	0	-1.825	-1.78333	1	1	2	1	1	0	0	0	0	0	2	1
62	58	159	1.079	0.898	2	1	22.9421	15	5.2	7.7	0.4		#NULL!	1	0	1	1	0	0	1	1	0	0	1	1	0	0	1	1	0	0	1	0	0	0	-0.275	-0.141667	0	0	0	0	0	0	0	0	0	0	3	2
66	58	157	0.964	0.806	2	1	23.5304	5.6	1.4	5.6	0.4		#NULL!	1	0	0	0	0	0	0	0	0	0	0	0	0	0	0	0	0	0	0	0	0	1	-1.23333	-0.908333	1	0	1	8	1	0	0	0	0	0	3	2
62	51	144	0.873	0.816	2	0	24.5949	5.1	1.2	4.1	0.4		#NULL!	0	0	0	0	0	0	0	0	0	0	0	0	0	0	0	0	0	0	0	0	0	0	-1.99167	-0.825	1	0	1	8	1	0	0	0	0	1	3	2
65	56	154	1.003	0.793	2	1	23.6128	5.2	1.2	3.9	0.4		#NULL!	1	0	0	0	0	0	0	0	0	0	0	0	0	0	0	0	0	0	0	0	0	1	-0.908333	-1.01667	0	1	1	7	1	0	0	0	0	0	3	2
64	69	154	1.128	0.791	2	1	29.0943	5.8	1.3	3.8	0.4		#NULL!	1	0	0	0	0	0	0	0	0	0	0	0	0	0	0	0	0	0	0	0	0	0	0.133333	-1.03333	0	1	1	7	1	0	0	0	0	0	3	2
63	71	153	0.997	0.765	2	1	30.3302	3.8	0.6	3.7	0.4		#NULL!	1	0	0	0	0	0	0	0	0	0	0	0	0	0	0	0	0	0	0	0	0	0	-0.958333	-1.25	0	1	1	7	1	0	0	0	0	0	3	2
64	58	162	0.776	0.806	2	1	22.1003	5	1.3	3.5	0.4		#NULL!	1	0	0	0	0	0	0	0	0	0	0	0	0	0	0	0	0	0	0	0	0	0	-2.8	-0.908333	2	0	2	6	2	0	0	0	0	0	3	2
63	54	158	0.838	0.793	2	0	21.6311	4.7	1.2	3.4	0.4		#NULL!	0	0	0	0	0	0	0	0	0	0	0	0	0	0	0	0	0	0	0	0	0	0	-2.28333	-1.01667	1	1	2	1	1	0	0	0	0	1	3	2
56	54	149	0.884	0.733	2	0	24.3232	2.7	0.4	3	0.4		#NULL!	0	0	0	0	0	0	0	0	0	0	0	0	0	0	0	0	0	0	0	0	0	0	-1.9	-1.51667	1	1	2	1	1	0	0	0	0	1	2	1
57	50	148	0.891	0.734	2	0	22.8269	3	0.5	3	0.4		#NULL!	0	0	0	0	0	0	0	0	0	0	0	0	0	0	0	0	0	0	0	0	0	0	-1.84167	-1.50833	1	1	2	1	1	0	0	0	0	1	2	1
56	53	144	0.873	0.748	2	0	25.5594	2.6	0.3	2.9	0.4		#NULL!	0	0	0	0	0	0	0	0	0	0	0	0	0	0	0	0	0	0	0	0	0	0	-1.99167	-1.39167	1	1	2	1	1	0	0	0	0	1	2	1
57	63	164	1.111	0.746	2	0	23.4236	2.9	0.5	2.9	0.4		#NULL!	0	0	0	0	0	0	0	0	0	0	0	0	0	0	0	0	0	0	0	0	0	0	-0.00833333	-1.40833	0	1	1	7	1	0	0	0	0	1	2	1
55	61	152	0.91	0.738	2	0	26.4024	2.4	0.3	2.8	0.4		#NULL!	0	0	0	0	0	0	0	0	0	0	0	0	0	0	0	0	0	0	0	0	0	0	-1.68333	-1.475	1	1	2	1	1	0	0	0	0	1	2	1
57	54	163	0.857	0.738	2	1	20.3244	3.1	0.7	2.8	0.4		#NULL!	1	0	0	0	0	0	0	0	0	0	0	0	0	0	0	0	0	0	0	0	0	0	-2.125	-1.475	1	1	2	1	1	0	0	0	0	0	2	1
53	51	157	0.96	0.709	2	0	20.6905	2.3	0.4	2.5	0.4		#NULL!	0	0	0	0	0	0	0	0	0	0	0	0	0	0	0	0	0	0	0	0	0	0	-1.26667	-1.71667	1	1	2	1	1	0	0	0	0	1	2	1
54	45	147	0.85	0.722	2	1	20.8247	2.5	0.4	2.5	0.4		#NULL!	1	0	0	0	0	0	0	0	0	0	0	0	0	0	0	0	0	0	0	0	0	0	-2.18333	-1.60833	1	1	2	1	1	0	0	0	0	0	2	1
60	61	157	1.061	0.867	2	0	24.7475	7.5	1.7	5	0.3		#NULL!	0	0	0	0	0	0	0	0	0	0	0	0	0	0	0	0	0	0	0	0	0	0	-0.425	-0.4	0	0	0	0	0	0	0	0	0	0	3	2
55	56	154	0.795	0.763	2	0	23.6128	4.9	0.4	5	0.3		#NULL!	0	0	0	0	0	0	0	0	0	0	0	0	0	0	0	0	0	0	0	0	0	0	-2.64167	-1.26667	2	1	3	2	2	0	0	0	0	0	2	1
58	79	155	0.99	0.891	2	0	32.8824	5.6	1.1	4.9	0.3		#NULL!	0	0	0	0	0	0	0	0	0	0	0	0	0	0	0	0	0	0	0	0	0	0	-1.01667	-0.2	1	0	1	8	1	0	0	0	0	1	2	1
67	65	160	1.05	0.86	2	0	25.3906	8.2	2.3	4	0.3		#NULL!	0	0	0	0	0	0	0	0	0	0	0	0	0	0	0	0	0	0	0	0	0	1	-0.516667	-0.458333	0	0	0	0	0	0	0	0	0	0	3	2
54	55	158	1.057	0.829	2	0	22.0317	5.4	1.3	3.7	0.3		#NULL!	0	0	0	0	0	0	0	0	0	0	0	0	0	0	0	0	0	0	0	0	0	0	-0.458333	-0.716667	0	0	0	0	0	0	0	0	0	0	2	1
63	62	153	0.891	0.8	2	1	26.4855	4.2	0.8	3.6	0.3		#NULL!	1	0	0	0	0	0	0	0	0	0	0	0	0	0	0	0	0	0	0	0	0	0	-1.84167	-0.958333	1	0	1	8	1	0	0	0	0	0	3	2
62	61	157	0.97	0.804	2	0	24.7475	4.1	0.7	3.5	0.3		#NULL!	0	0	0	0	0	0	0	0	0	0	0	0	0	0	0	0	0	0	0	0	0	0	-1.18333	-0.925	1	0	1	8	1	0	0	0	0	1	3	2
61	61	154	0.805	0.793	2	0	25.721	3.8	0.6	3.4	0.3		#NULL!	0	0	0	0	0	0	0	0	0	0	0	0	0	0	0	0	0	0	0	0	0	0	-2.55833	-1.01667	2	1	3	2	2	0	0	0	0	0	3	2
66	49	149	0.934	0.859	2	0	22.0711	5.8	1.6	3.4	0.3		#NULL!	0	0	0	0	0	0	0	0	0	0	0	0	0	0	0	0	0	0	0	0	0	1	-1.48333	-0.466667	1	0	1	8	1	0	0	0	0	1	3	2
58	67	153	0.938	0.822	2	0	28.6215	3.4	0.5	3.4	0.3		#NULL!	0	0	0	0	0	0	0	0	0	0	0	0	0	0	0	0	0	0	0	0	0	0	-1.45	-0.775	1	0	1	8	1	0	0	0	0	1	2	1
62	62	142	0.955	0.82	2	0	30.7479	3.5	0.5	3.2	0.3		#NULL!	0	0	0	0	0	0	0	0	0	0	0	0	0	0	0	0	0	0	0	0	0	0	-1.30833	-0.791667	1	0	1	8	1	0	0	0	0	1	3	2
80	55	143	1.502	1.02	2	0	26.8962	9.4	4.1	3	0.3		#NULL!	0	0	1	0	0	0	0	0	0	0	0	1	0	0	0	0	0	0	0	0	0	1	3.25	0.875	0	0	0	0	0	0	0	0	0	0	4	3
59	49	148	0.961	0.779	2	0	22.3703	3.5	0.7	2.9	0.3		#NULL!	0	0	0	0	0	0	0	0	0	0	0	0	0	0	0	0	0	0	0	0	0	0	-1.25833	-1.13333	1	1	2	1	1	0	0	0	0	1	2	1
59	51	147	0.964	0.798	2	0	23.6013	3.4	0.6	2.9	0.3		#NULL!	0	0	0	0	0	0	0	0	0	0	0	0	0	0	0	0	0	0	0	0	0	0	-1.23333	-0.975	1	0	1	8	1	0	0	0	0	1	2	1
56	54	151	0.904	0.761	2	0	23.6832	2.7	0.4	2.7	0.3		#NULL!	0	0	0	0	0	0	0	0	0	0	0	0	0	0	0	0	0	0	0	0	0	0	-1.73333	-1.28333	1	1	2	1	1	0	0	0	0	1	2	1
55	55	150	0.978	0.761	2	0	24.4444	2.5	0.3	2.6	0.3		#NULL!	0	0	0	0	0	0	0	0	0	0	0	0	0	0	0	0	0	0	0	0	0	0	-1.11667	-1.28333	1	1	2	1	1	0	0	0	0	1	2	1
53	68	152	1.002	0.728	2	0	29.4321	1.9	0.2	2.5	0.3		#NULL!	0	0	0	0	0	0	0	0	0	0	0	0	0	0	0	0	0	0	0	0	0	0	-0.916667	-1.55833	0	1	1	7	1	0	0	0	0	1	2	1
52	59	145	0.937	0.728	2	0	28.0618	1.9	0.2	2.4	0.3		#NULL!	0	0	0	0	0	0	0	0	0	0	0	0	0	0	0	0	0	0	0	0	0	0	-1.45833	-1.55833	1	1	2	1	1	0	0	0	0	1	2	1
56	37	141	0.873	0.748	2	0	18.6107	3	0.7	2.4	0.3		#NULL!	0	0	0	0	0	0	0	0	0	0	0	0	0	0	0	0	0	0	0	0	0	0	-1.99167	-1.39167	1	1	2	1	1	0	0	0	0	1	2	1
52	50	152	0.941	0.717	2	1	21.6413	2.1	0.3	2.3	0.3		#NULL!	1	0	0	0	0	0	0	0	0	0	0	0	0	0	0	0	0	0	0	0	0	0	-1.425	-1.65	1	1	2	1	1	0	0	0	0	0	2	1
52	48	147	1.022	0.744	2	0	22.213	2.1	0.3	2.2	0.3		#NULL!	0	0	0	0	0	0	0	0	0	0	0	0	0	0	0	0	0	0	0	0	0	0	-0.75	-1.425	0	1	1	7	1	0	0	0	0	1	2	1
53	47	156	0.975	0.727	2	0	19.313	2.4	0.4	2.2	0.3		#NULL!	0	0	0	0	0	0	0	0	0	0	0	0	0	0	0	0	0	0	0	0	0	0	-1.14167	-1.56667	1	1	2	1	1	0	0	0	0	1	2	1
48	62.5	163	1.041	0.693	2	0	23.5237	1.7	0.1	2.2	0.3		#NULL!	0	0	0	0	0	0	0	0	0	0	0	0	0	0	0	0	0	0	0	0	0	0	-0.591667	-1.85	0	1	1	7	1	0	0	0	0	1	1	1
47	52	155.5	1.028	0.741	2	0	21.5052	2	0.2	2.1	0.3		#NULL!	0	0	0	0	0	0	0	0	0	0	0	0	0	0	0	0	0	0	0	0	0	0	-0.7	-1.45	0	1	1	7	1	0	0	0	0	1	1	1
49	39	152	0.932	0.693	2	0	16.8802	2	0.4	2	0.3		#NULL!	0	0	0	0	0	0	0	0	0	0	0	0	0	0	0	0	0	0	0	0	0	0	-1.5	-1.85	1	1	2	1	1	0	0	0	0	1	1	1
53	55	161	1.074	0.841	2	0	21.2183	9.5	1.6	7	0.2		#NULL!	0	0	0	0	0	0	0	0	0	0	0	0	0	0	0	0	0	0	0	0	0	0	-0.316667	-0.616667	0	0	0	0	0	0	0	0	0	0	2	1
61	79	148	1.118	0.946	2	0	36.0665	9.3	2.1	6.8	0.2		#NULL!	0	0	0	0	0	0	0	0	0	0	0	0	0	0	0	0	0	0	0	0	0	0	0.05	0.258333	0	0	0	0	0	0	0	0	0	0	3	2
62	60	149	0.976	0.848	2	1	27.0258	7.4	0.9	6.5	0.2		#NULL!	1	0	0	0	0	0	0	0	0	0	0	0	0	0	0	0	0	0	0	0	0	0	-1.13333	-0.558333	1	0	1	8	1	0	0	0	0	0	3	2
51	56	155	1.008	0.819	2	0	23.3091	6.4	0.6	6.2	0.2		#NULL!	0	0	0	0	0	0	0	0	0	0	0	0	0	0	0	0	0	0	0	0	0	0	-0.866667	-0.8	0	0	0	0	0	0	0	0	0	0	2	1
56	59	152	1.145	0.812	2	0	25.5367	5.1	0.4	5	0.2		#NULL!	0	0	0	0	0	0	0	0	0	0	0	0	0	0	0	0	0	0	0	0	0	0	0.275	-0.858333	0	0	0	0	0	0	0	0	0	0	2	1
55	61	151	1	0.809	2	0	26.7532	4.7	0.3	4.8	0.2		#NULL!	0	0	0	0	0	0	0	0	0	0	0	0	0	0	0	0	0	0	0	0	0	0	-0.933333	-0.883333	0	0	0	0	0	0	0	0	0	0	2	1
61	61	158	0.94	0.93	2	1	24.4352	8	1.9	4.7	0.2		#NULL!	1	0	0	0	0	0	0	0	0	0	0	0	0	0	0	0	0	0	0	0	0	0	-1.43333	0.125	1	0	1	8	1	0	0	0	0	0	3	2
50	64	149	0.838	0.771	2	0	28.8275	3.3	0.2	4.1	0.2		#NULL!	0	0	0	0	0	0	0	0	0	0	0	0	0	0	0	0	0	0	0	0	0	0	-2.28333	-1.2	1	1	2	1	1	0	0	0	0	1	2	1
53	56	164	0.867	0.777	2	0	20.8209	4.5	0.5	4.1	0.2		#NULL!	0	0	0	0	0	0	0	0	0	0	0	0	0	0	0	0	0	0	0	0	0	0	-2.04167	-1.15	1	1	2	1	1	0	0	0	0	1	2	1
56	48	150.5	0.954	0.853	2	0	21.1918	6.2	1.7	3.8	0.2		#NULL!	0	0	0	0	0	0	0	0	0	0	0	0	0	0	0	0	0	0	0	0	0	0	-1.31667	-0.516667	1	0	1	8	1	0	0	0	0	1	2	1
54	47	157	1.011	0.898	2	0	19.0677	7.5	2.7	3.7	0.2		#NULL!	0	0	0	0	0	0	0	0	0	0	0	0	0	0	0	0	0	0	0	0	0	0	-0.841667	-0.141667	0	0	0	0	0	0	0	0	0	0	2	1
68	70	159	1.013	0.94	2	0	27.6888	8.3	2.3	3.6	0.2		#NULL!	0	0	0	0	0	0	0	0	0	0	0	0	0	0	0	0	0	0	0	0	0	1	-0.825	0.208333	0	0	0	0	0	0	0	0	0	0	3	2
63	59	152	1.133	0.852	2	1	25.5367	4.4	0.8	3.4	0.2		#NULL!	1	0	0	0	0	0	0	0	0	0	0	0	0	0	0	0	0	0	0	0	0	0	0.175	-0.525	0	0	0	0	0	0	0	0	0	0	3	2
64	62	154	0.799	0.875	2	0	26.1427	4.6	0.9	3.4	0.2		#NULL!	0	0	0	0	0	0	0	0	0	0	0	0	0	0	0	0	0	0	0	0	0	0	-2.60833	-0.333333	2	0	2	6	2	0	0	0	0	0	3	2
64	65	155	0.956	0.866	2	1	27.0552	4.5	0.8	3.4	0.2		#NULL!	1	0	0	0	0	0	0	0	0	0	0	0	0	0	0	0	0	0	0	0	0	0	-1.3	-0.408333	1	0	1	8	1	0	0	0	0	0	3	2
51	65	146	0.965	0.856	2	0	30.4935	5	0.9	3.3	0.2		#NULL!	0	0	0	0	0	0	0	0	0	0	0	0	0	0	0	0	0	0	0	0	0	0	-1.225	-0.491667	1	0	1	8	1	0	0	0	0	1	2	1
54	46	152	0.975	0.861	2	0	19.91	5.7	1.6	3.3	0.2		#NULL!	0	0	0	0	0	0	0	0	0	0	0	0	0	0	0	0	0	0	0	0	0	0	-1.14167	-0.45	1	0	1	8	1	0	0	0	0	1	2	1
50	50	153	1.128	0.803	2	0	21.3593	4.3	0.9	3.2	0.2		#NULL!	0	0	0	0	0	0	0	0	0	0	0	0	0	0	0	0	0	0	0	0	0	0	0.133333	-0.933333	0	0	0	0	0	0	0	0	0	0	2	1
54	48	151	1.043	0.844	2	0	21.0517	4.1	0.9	3.2	0.2		#NULL!	0	0	0	0	0	0	0	0	0	0	0	0	0	0	0	0	0	0	0	0	0	0	-0.575	-0.591667	0	0	0	0	0	0	0	0	0	0	2	1
61	63	159	1.033	0.84	2	1	24.9199	3.9	0.6	3.1	0.2		#NULL!	1	0	0	0	0	0	0	0	0	0	0	0	0	0	0	0	0	0	0	0	0	0	-0.658333	-0.625	0	0	0	0	0	0	0	0	0	0	3	2
62	59	154	0.999	0.885	2	0	24.8777	5.8	1.3	3.1	0.2		#NULL!	0	0	0	0	0	0	0	0	0	0	0	0	0	0	0	0	0	0	0	0	0	0	-0.941667	-0.25	0	0	0	0	0	0	0	0	0	0	3	2
60	56	154	0.896	0.82	2	1	23.6128	3.7	0.7	3	0.2		#NULL!	1	0	0	0	0	0	0	0	0	0	0	0	0	0	0	0	0	0	0	0	0	0	-1.8	-0.791667	1	0	1	8	1	0	0	0	0	0	3	2
61	63	147	0.922	0.835	2	0	29.1545	3.4	0.5	3	0.2		#NULL!	0	0	0	0	0	0	0	0	0	0	0	0	0	0	0	0	0	0	0	0	0	0	-1.58333	-0.666667	1	0	1	8	1	0	0	0	0	1	3	2
59	57	151	1.167	0.82	2	1	24.9989	3.3	0.5	2.9	0.2		#NULL!	1	0	0	0	0	0	0	0	0	0	0	0	0	0	0	0	0	0	0	0	0	0	0.458333	-0.791667	0	0	0	0	0	0	0	0	0	0	2	1
59	61	150	0.901	0.814	2	1	27.1111	3.1	0.4	2.9	0.2		#NULL!	1	0	0	0	0	0	0	0	0	0	0	0	0	0	0	0	0	0	0	0	0	0	-1.75833	-0.841667	1	0	1	8	1	0	0	0	0	0	2	1
59	70	152	0.944	0.818	2	1	30.2978	2.9	0.4	2.8	0.2		#NULL!	1	0	0	0	0	0	0	0	0	0	0	0	0	0	0	0	0	0	0	0	0	0	-1.4	-0.808333	1	0	1	8	1	0	0	0	0	0	2	1
58	61	150	1.039	0.812	2	0	27.1111	4	0.7	2.7	0.2		#NULL!	0	0	0	0	0	0	0	0	0	0	0	0	0	0	0	0	0	0	0	0	0	0	-0.608333	-0.858333	0	0	0	0	0	0	0	0	0	0	2	1
47	52	163	1.115	0.821	2	0	19.5717	3.8	0.8	2.7	0.2		#NULL!	0	0	0	0	0	0	0	0	0	0	0	0	0	0	0	0	0	0	0	0	0	0	0.025	-0.783333	0	0	0	0	0	0	0	0	0	0	1	1
56	60	154.5	0.859	0.791	2	0	25.1359	2.7	0.3	2.6	0.2		#NULL!	0	0	0	0	0	0	0	0	0	0	0	0	0	0	0	0	0	0	0	0	0	0	-2.10833	-1.03333	1	1	2	1	1	0	0	0	0	1	2	1
57	56	147	1.016	0.804	2	0	25.9151	2.8	0.4	2.6	0.2		#NULL!	0	0	0	0	0	0	0	0	0	0	0	0	0	0	0	0	0	0	0	0	0	0	-0.8	-0.925	0	0	0	0	0	0	0	0	0	0	2	1
57	56	154	1.016	0.807	2	0	23.6128	2.9	0.4	2.6	0.2		#NULL!	0	0	0	0	0	0	0	0	0	0	0	0	0	0	0	0	0	0	0	0	0	0	-0.8	-0.9	0	0	0	0	0	0	0	0	0	0	2	1
56	55	154	1.099	0.775	2	0	23.1911	2.7	0.4	2.5	0.2		#NULL!	0	0	0	0	0	0	0	0	0	0	0	0	0	0	0	0	0	0	0	0	0	0	-0.108333	-1.16667	0	1	1	7	1	0	0	0	0	1	2	1
56	63	143	0.79	0.812	2	0	30.8084	2.3	0.2	2.4	0.2		#NULL!	0	0	0	0	0	0	0	0	0	0	0	0	0	0	0	0	0	0	0	0	0	0	-2.68333	-0.858333	2	0	2	6	2	0	0	0	0	0	2	1
56	55	157	0.949	0.801	2	0	22.3133	2.8	0.5	2.3	0.2		#NULL!	0	0	0	0	0	0	0	0	0	0	0	0	0	0	0	0	0	0	0	0	0	0	-1.35833	-0.95	1	0	1	8	1	0	0	0	0	1	2	1
55	53	158	0.847	0.827	2	1	21.2306	2.8	0.5	2.2	0.2		#NULL!	1	0	0	0	0	0	0	0	0	0	0	0	0	0	0	0	0	0	0	0	0	0	-2.20833	-0.733333	1	0	1	8	1	0	0	0	0	0	2	1
52	59	159	0.904	0.779	2	0	23.3377	2.1	0.2	2.1	0.2		#NULL!	0	0	0	0	0	0	0	0	0	0	0	0	0	0	0	0	0	0	0	0	0	0	-1.73333	-1.13333	1	1	2	1	1	0	0	0	0	1	2	1
53	51	151	1.025	0.779	2	1	22.3674	2.3	0.3	2.1	0.2		#NULL!	1	0	0	0	0	0	0	0	0	0	0	0	0	0	0	0	0	0	0	0	0	0	-0.725	-1.13333	0	1	1	7	1	0	0	0	0	0	2	1
53	58	157	0.982	0.796	2	0	23.5304	2.2	0.3	2.1	0.2		#NULL!	0	0	0	0	0	0	0	0	0	0	0	0	0	0	0	0	0	0	0	0	0	0	-1.08333	-0.991667	1	0	1	8	1	0	0	0	0	1	2	1
54	48	155	1.054	0.774	2	1	19.9792	3.5	0.8	2.1	0.2		#NULL!	1	0	0	0	0	0	0	0	0	0	0	0	0	0	0	0	0	0	0	0	0	0	-0.483333	-1.175	0	1	1	7	1	0	0	0	0	0	2	1
54	46	150	1.017	0.783	2	0	20.4444	2.5	0.4	2.1	0.2		#NULL!	0	0	0	0	0	0	0	0	0	0	0	0	0	0	0	0	0	0	0	0	0	0	-0.791667	-1.1	0	1	1	7	1	0	0	0	0	1	2	1
50	52	157	0.808	0.746	2	0	21.0962	1.9	0.2	2	0.2		#NULL!	0	0	0	0	0	0	0	0	0	0	0	0	0	0	0	0	0	0	0	0	0	0	-2.53333	-1.40833	2	1	3	2	2	0	0	0	0	0	2	1
47	62	160	1.12	0.722	2	0	24.2188	1.6	0.1	2	0.2		#NULL!	0	0	0	0	0	0	0	0	0	0	0	0	0	0	0	0	0	0	0	0	0	0	0.0666667	-1.60833	0	1	1	7	1	0	0	0	0	1	1	1
50	52	155	0.981	0.763	2	0	21.6441	1.9	0.2	1.9	0.2		#NULL!	0	0	0	0	0	0	0	0	0	0	0	0	0	0	0	0	0	0	0	0	0	0	-1.09167	-1.26667	1	1	2	1	1	0	0	0	0	1	2	1
45	61.5	156	1.117	0.731	2	1	25.2712	1.8	0.1	1.8	0.2		#NULL!	1	0	0	0	0	0	0	0	0	0	0	0	0	0	0	0	0	0	0	0	0	0	0.0416667	-1.53333	0	1	1	7	1	0	0	0	0	0	1	1
53	58	155.5	1.238	0.967	2	1	23.9865	7.1	0.7	6	0.1		#NULL!	1	0	0	0	0	0	0	0	0	0	0	0	0	0	0	0	0	0	0	0	0	0	1.05	0.433333	0	0	0	0	0	0	0	0	0	0	2	1
56	66	150	1.185	0.851	2	0	29.3333	4.6	0.3	4.7	0.1		#NULL!	0	0	0	0	0	0	0	0	0	0	0	0	0	0	0	0	0	0	0	0	0	0	0.608333	-0.533333	0	0	0	0	0	0	0	0	0	0	2	1
58	76	162	1.017	0.977	2	0	28.959	5.3	0.5	4.6	0.1		#NULL!	0	0	0	0	0	0	0	0	0	0	0	0	0	0	0	0	0	0	0	0	0	0	-0.791667	0.516667	0	0	0	0	0	0	0	0	0	0	2	1
63	55	148	1.278	1.004	2	0	25.1096	4.4	0.8	4.4	0.1		#NULL!	0	0	0	0	0	0	0	0	0	0	0	0	0	0	0	0	0	0	0	0	0	0	1.38333	0.741667	0	0	0	0	0	0	0	0	0	0	3	2
58	56	156	0.968	0.937	2	1	23.0112	6.8	1.7	4	0.1		#NULL!	1	0	0	0	0	0	0	0	0	0	0	0	0	0	0	0	0	0	0	0	0	0	-1.2	0.183333	1	0	1	8	1	0	0	0	0	0	2	1
52	59	150	0.981	0.879	2	0	26.2222	4.3	0.7	3.5	0.1		#NULL!	0	0	0	0	0	0	0	0	0	0	0	0	0	0	0	0	0	0	0	0	0	0	-1.09167	-0.3	1	0	1	8	1	0	0	0	0	1	2	1
48	60	167	1.058	0.776	2	1	21.5139	4.6	0.4	3.4	0.1		#NULL!	1	0	0	0	0	0	0	0	0	0	0	0	0	0	0	0	0	0	0	0	0	0	-0.45	-1.15833	0	1	1	7	1	0	0	0	0	0	1	1
71	68	152	1.139	1.026	2	0	29.4321	6.6	1.7	3.3	0.1		#NULL!	0	0	0	0	0	0	0	0	0	0	0	0	0	0	0	0	0	0	0	0	0	1	0.225	0.925	0	0	0	0	0	0	0	0	0	0	4	3
54	54.4	158	1.044	0.908	2	0	21.7914	7.7	2.3	3.3	0.1		#NULL!	0	0	0	0	0	0	0	0	0	0	0	0	0	0	0	0	0	0	0	0	0	0	-0.566667	-0.0583333	0	0	0	0	0	0	0	0	0	0	2	1
50	65	166	1.22	0.86	2	0	23.5883	4.2	0.7	3.2	0.1		#NULL!	0	0	0	0	0	0	0	0	0	0	0	0	0	0	0	0	0	0	0	0	0	0	0.9	-0.458333	0	0	0	0	0	0	0	0	0	0	2	1
50	66.5	157	1.03	0.889	2	1	26.9788	3.8	0.5	3.2	0.1		#NULL!	1	0	0	0	0	0	0	0	0	0	0	0	0	0	0	0	0	0	0	0	0	0	-0.683333	-0.216667	0	0	0	0	0	0	0	0	0	0	2	1
48	57	160.5	0.99	0.856	2	0	22.1271	3.4	0.2	3.2	0.1		#NULL!	0	0	0	0	0	0	0	0	0	0	0	0	0	0	0	0	0	0	0	0	0	0	-1.01667	-0.491667	1	0	1	8	1	0	0	0	0	1	1	1
49	53	148	0.982	0.862	2	1	24.1965	3.9	0.6	3.2	0.1		#NULL!	1	0	0	0	0	0	0	0	0	0	0	0	0	0	0	0	0	0	0	0	0	0	-1.08333	-0.441667	1	0	1	8	1	0	0	0	0	0	1	1
63	76	156	1.002	0.895	2	0	31.2295	3.7	0.6	3	0.1		#NULL!	0	0	0	0	0	0	0	0	0	0	0	0	0	0	0	0	0	0	0	0	0	0	-0.916667	-0.166667	0	0	0	0	0	0	0	0	0	0	3	2
68	45	150	1.009	0.964	2	1	20	7.1	2.6	3	0.1		#NULL!	1	0	0	0	0	0	0	0	0	0	0	0	0	0	0	0	0	0	0	0	0	1	-0.858333	0.408333	0	0	0	0	0	0	0	0	0	0	3	2
48	70	153	1.088	0.851	2	1	29.903	3.2	0.4	3	0.1		#NULL!	1	0	0	0	0	0	0	0	0	0	0	0	0	0	0	0	0	0	0	0	0	0	-0.2	-0.533333	0	0	0	0	0	0	0	0	0	0	1	1
61	63	157	1.076	0.885	2	1	25.5588	3.8	0.6	2.9	0.1		#NULL!	1	0	0	0	0	0	0	0	0	0	0	0	0	0	0	0	0	0	0	0	0	0	-0.3	-0.25	0	0	0	0	0	0	0	0	0	0	3	2
63	62	150	1.199	0.954	2	0	27.5556	4.1	0.7	2.9	0.1		#NULL!	0	0	0	0	0	0	0	0	0	0	0	0	0	0	0	0	0	0	0	0	0	0	0.725	0.325	0	0	0	0	0	0	0	0	0	0	3	2
48	62	160	1.307	0.913	2	0	24.2188	3.7	0.5	2.9	0.1		#NULL!	0	0	0	0	0	0	0	0	0	0	0	0	0	0	0	0	0	0	0	0	0	0	1.625	-0.0166667	0	0	0	0	0	0	0	0	0	0	1	1
62	73	144	0.993	0.891	2	0	35.2045	3.1	0.4	2.8	0.1		#NULL!	0	0	0	0	0	0	0	0	0	0	0	0	0	0	0	0	0	0	0	0	0	0	-0.991667	-0.2	0	0	0	0	0	0	0	0	0	0	3	2
45	75	148	0.957	0.833	2	0	34.2403	2.2	0.1	2.8	0.1		#NULL!	0	0	0	0	0	0	0	0	0	0	0	0	0	0	0	0	0	0	0	0	0	0	-1.29167	-0.683333	1	0	1	8	1	0	0	0	0	1	1	1
46	57	156	0.898	0.837	2	0	23.4221	3.3	0.5	2.8	0.1		#NULL!	0	0	0	0	0	0	0	0	0	0	0	0	0	0	0	0	0	0	0	0	0	0	-1.78333	-0.65	1	0	1	8	1	0	0	0	0	1	1	1
60	52	147	1.141	0.885	2	0	24.064	3.6	0.6	2.7	0.1		#NULL!	0	0	0	0	0	0	0	0	0	0	0	0	0	0	0	0	0	0	0	0	0	0	0.241667	-0.25	0	0	0	0	0	0	0	0	0	0	3	2
60	71	150	0.963	0.878	2	1	31.5556	3	0.4	2.7	0.1		#NULL!	1	0	0	0	0	0	0	0	0	0	0	0	0	0	0	0	0	0	0	0	0	0	-1.24167	-0.308333	1	0	1	8	1	0	0	0	0	0	3	2
51	62	160	1.256	0.958	2	0	24.2188	3.3	0.4	2.7	0.1		#NULL!	0	0	0	0	0	0	0	0	0	0	0	0	0	0	0	0	0	0	0	0	0	0	1.2	0.358333	0	0	0	0	0	0	0	0	0	0	2	1
60	60	156	1.255	0.944	2	0	24.6548	3.6	0.6	2.6	0.1		#NULL!	0	0	0	0	0	0	0	0	0	0	0	0	0	0	0	0	0	0	0	0	0	0	1.19167	0.241667	0	0	0	0	0	0	0	0	0	0	3	2
61	83	154	1.103	0.903	2	0	34.9975	2.9	0.4	2.6	0.1		#NULL!	0	0	0	0	0	0	0	0	0	0	0	0	0	0	0	0	0	0	0	0	0	0	-0.075	-0.1	0	0	0	0	0	0	0	0	0	0	3	2
63	51	147	0.977	1.002	2	1	23.6013	4.5	1	2.6	0.1		#NULL!	1	0	0	0	0	0	0	0	0	0	0	0	0	0	0	0	0	0	0	0	0	0	-1.125	0.725	1	0	1	8	1	0	0	0	0	0	3	2
65	51	160	1.121	0.962	2	0	19.9219	5.7	1.9	2.6	0.1		#NULL!	0	0	0	0	0	0	0	0	0	0	0	0	0	0	0	0	0	0	0	0	0	1	0.075	0.391667	0	0	0	0	0	0	0	0	0	0	3	2
60	52	150	1.008	0.934	2	0	23.1111	3.7	0.7	2.5	0.1		#NULL!	0	0	0	0	0	0	0	0	0	0	0	0	0	0	0	0	0	0	0	0	0	0	-0.866667	0.158333	0	0	0	0	0	0	0	0	0	0	3	2
58	56	149	0.926	0.898	2	0	25.2241	3.1	0.4	2.5	0.1		#NULL!	0	0	0	0	0	0	0	0	0	0	0	0	0	0	0	0	0	0	0	0	0	0	-1.55	-0.141667	1	0	1	8	1	0	0	0	0	1	2	1
59	60	151	0.986	0.909	2	0	26.3146	3.2	0.5	2.5	0.1		#NULL!	0	0	0	0	0	0	0	0	0	0	0	0	0	0	0	0	0	0	0	0	0	0	-1.05	-0.05	1	0	1	8	1	0	0	0	0	1	2	1
60	46	144.5	0.868	0.935	2	0	22.0304	3.8	0.8	2.4	0.1		#NULL!	0	0	0	0	0	0	0	0	0	0	0	0	0	0	0	0	0	0	0	0	0	0	-2.03333	0.166667	1	0	1	8	1	0	0	0	0	1	3	2
58	65	157	0.934	0.905	2	0	26.3702	4.1	0.7	2.4	0.1		#NULL!	0	0	0	0	0	0	0	0	0	0	0	0	0	0	0	0	0	0	0	0	0	0	-1.48333	-0.0833333	1	0	1	8	1	0	0	0	0	1	2	1
59	76	159	1.039	0.918	2	1	30.0621	4	0.7	2.4	0.1		#NULL!	1	0	0	0	0	0	0	0	0	0	0	0	0	0	0	0	0	0	0	0	0	0	-0.608333	0.025	0	0	0	0	0	0	0	0	0	0	2	1
55	65	153	0.963	0.833	2	0	27.7671	2.3	0.3	2.3	0.1		#NULL!	0	0	0	0	0	0	0	0	0	0	0	0	0	0	0	0	0	0	0	0	0	0	-1.24167	-0.683333	1	0	1	8	1	0	0	0	0	1	2	1
56	56	152	0.973	0.866	2	0	24.2382	3.7	0.6	2.3	0.1		#NULL!	0	0	0	0	0	0	0	0	0	0	0	0	0	0	0	0	0	0	0	0	0	0	-1.15833	-0.408333	1	0	1	8	1	0	0	0	0	1	2	1
54	67	161	1.222	0.843	2	0	25.8478	2.3	0.2	2.2	0.1		#NULL!	0	0	0	0	0	0	0	0	0	0	0	0	0	0	0	0	0	0	0	0	0	0	0.916667	-0.6	0	0	0	0	0	0	0	0	0	0	2	1
54	55	148.5	1.16	0.857	2	0	24.9408	2.3	0.3	2.2	0.1		#NULL!	0	0	0	0	0	0	0	0	0	0	0	0	0	0	0	0	0	0	0	0	0	0	0.4	-0.483333	0	0	0	0	0	0	0	0	0	0	2	1
57	54	151.5	1.055	0.916	2	0	23.5271	2.9	0.5	2.2	0.1		#NULL!	0	0	0	0	0	0	0	0	0	0	0	0	0	0	0	0	0	0	0	0	0	0	-0.475	0.00833333	0	0	0	0	0	0	0	0	0	0	2	1
57	47	148	1.049	0.847	2	0	21.4573	3	0.6	2.2	0.1		#NULL!	0	0	0	0	0	0	0	0	0	0	0	0	0	0	0	0	0	0	0	0	0	0	-0.525	-0.566667	0	0	0	0	0	0	0	0	0	0	2	1
57	58	152	1.039	0.947	2	0	25.1039	3.9	0.7	2.2	0.1		#NULL!	0	0	0	0	0	0	0	0	0	0	0	0	0	0	0	0	0	0	0	0	0	0	-0.608333	0.266667	0	0	0	0	0	0	0	0	0	0	2	1
51	52	145	0.9	0.901	2	0	24.7325	2.4	0.3	2.1	0.1		#NULL!	0	0	0	0	0	0	0	0	0	0	0	0	0	0	0	0	0	0	0	0	0	0	-1.76667	-0.116667	1	0	1	8	1	0	0	0	0	1	2	1
53	65	154	1.044	0.828	2	1	27.4077	2.1	0.2	2.1	0.1		#NULL!	1	0	0	0	0	0	0	0	0	0	0	0	0	0	0	0	0	0	0	0	0	0	-0.566667	-0.725	0	0	0	0	0	0	0	0	0	0	2	1
53	57	153	0.895	0.813	2	0	24.3496	2.2	0.2	2.1	0.1		#NULL!	0	0	0	0	0	0	0	0	0	0	0	0	0	0	0	0	0	0	0	0	0	0	-1.80833	-0.85	1	0	1	8	1	0	0	0	0	1	2	1
55	60	161	1.026	0.846	2	0	23.1473	2.6	0.4	2.1	0.1		#NULL!	0	0	0	0	0	0	0	0	0	0	0	0	0	0	0	0	0	0	0	0	0	0	-0.716667	-0.575	0	0	0	0	0	0	0	0	0	0	2	1
56	80	151	1.15	0.871	2	0	35.0862	2	0.2	2.1	0.1		#NULL!	0	0	0	0	0	0	0	0	0	0	0	0	0	0	0	0	0	0	0	0	0	0	0.316667	-0.366667	0	0	0	0	0	0	0	0	0	0	2	1
56	62	164	0.884	0.91	2	0	23.0518	2.7	0.4	2.1	0.1		#NULL!	0	0	0	0	0	0	0	0	0	0	0	0	0	0	0	0	0	0	0	0	0	0	-1.9	-0.0416667	1	0	1	8	1	0	0	0	0	1	2	1
51	50	144.5	0.882	0.796	2	1	23.9461	2	0.2	2	0.1		#NULL!	1	0	0	0	0	0	0	0	0	0	0	0	0	0	0	0	0	0	0	0	0	0	-1.91667	-0.991667	1	0	1	8	1	0	0	0	0	0	2	1
52	63	154	0.76	0.824	2	0	26.5643	2	0.2	2	0.1		#NULL!	0	0	0	0	0	0	0	0	0	0	0	0	0	0	0	0	0	0	0	0	0	0	-2.93333	-0.758333	2	0	2	6	2	0	0	0	0	0	2	1
52	59	151	0.829	0.829	2	1	25.8761	2.8	0.3	2	0.1		#NULL!	1	0	0	0	0	0	0	0	0	0	0	0	0	0	0	0	0	0	0	0	0	0	-2.35833	-0.716667	1	0	1	8	1	0	0	0	0	0	2	1
54	65	151.4	1.051	0.873	2	0	28.3571	2.1	0.2	2	0.1		#NULL!	0	0	0	0	0	0	0	0	0	0	0	0	0	0	0	0	0	0	0	0	0	0	-0.508333	-0.35	0	0	0	0	0	0	0	0	0	0	2	1
54	61	150	1.043	0.914	2	0	27.1111	2.2	0.2	2	0.1		#NULL!	0	0	0	0	0	0	0	0	0	0	0	0	0	0	0	0	0	0	0	0	0	0	-0.575	-0.00833333	0	0	0	0	0	0	0	0	0	0	2	1
54	63	154	1.152	0.895	2	0	26.5643	2.2	0.2	2	0.1		#NULL!	0	0	0	0	0	0	0	0	0	0	0	0	0	0	0	0	0	0	0	0	0	0	0.333333	-0.166667	0	0	0	0	0	0	0	0	0	0	2	1
54	50	152	1.243	0.831	2	0	21.6413	2.5	0.4	2	0.1		#NULL!	0	0	0	0	0	0	0	0	0	0	0	0	0	0	0	0	0	0	0	0	0	0	1.09167	-0.7	0	0	0	0	0	0	0	0	0	0	2	1
51	64	159.5	0.959	0.826	2	1	25.157	2	0.2	1.9	0.1		#NULL!	1	0	0	0	0	0	0	0	0	0	0	0	0	0	0	0	0	0	0	0	0	0	-1.275	-0.741667	1	0	1	8	1	0	0	0	0	0	2	1
51	66	166	0.945	0.834	2	0	23.9512	2	0.2	1.9	0.1		#NULL!	0	0	0	0	0	0	0	0	0	0	0	0	0	0	0	0	0	0	0	0	0	0	-1.39167	-0.675	1	0	1	8	1	0	0	0	0	1	2	1
51	54	151	0.884	0.82	2	0	23.6832	2	0.2	1.9	0.1		#NULL!	0	0	0	0	0	0	0	0	0	0	0	0	0	0	0	0	0	0	0	0	0	0	-1.9	-0.791667	1	0	1	8	1	0	0	0	0	1	2	1
52	71	153	1.104	0.821	2	1	30.3302	1.8	0.1	1.9	0.1		#NULL!	1	0	0	0	0	0	0	0	0	0	0	0	0	0	0	0	0	0	0	0	0	0	-0.0666667	-0.783333	0	0	0	0	0	0	0	0	0	0	2	1
52	65	163	1.26	0.879	2	1	24.4646	2.8	0.4	1.9	0.1		#NULL!	1	0	0	0	0	0	0	0	0	0	0	0	0	0	0	0	0	0	0	0	0	0	1.23333	-0.3	0	0	0	0	0	0	0	0	0	0	2	1
53	68	152	1.16	0.911	2	1	29.4321	1.9	0.2	1.9	0.1		#NULL!	1	0	0	0	0	0	0	0	0	0	0	0	0	0	0	0	0	0	0	0	0	0	0.4	-0.0333333	0	0	0	0	0	0	0	0	0	0	2	1
53	56	150.5	1.206	0.908	2	0	24.7238	3	0.4	1.9	0.1		#NULL!	0	0	0	0	0	0	0	0	0	0	0	0	0	0	0	0	0	0	0	0	0	0	0.783333	-0.0583333	0	0	0	0	0	0	0	0	0	0	2	1
53	65	146	0.95	0.871	2	0	30.4935	1.9	0.2	1.9	0.1		#NULL!	0	0	0	0	0	0	0	0	0	0	0	0	0	0	0	0	0	0	0	0	0	0	-1.35	-0.366667	1	0	1	8	1	0	0	0	0	1	2	1
54	48	149	1.029	0.867	2	1	21.6206	2.5	0.4	1.9	0.1		#NULL!	1	0	0	0	0	0	0	0	0	0	0	0	0	0	0	0	0	0	0	0	0	0	-0.691667	-0.4	0	0	0	0	0	0	0	0	0	0	2	1
55	48	151	0.941	0.908	2	0	21.0517	2.6	0.5	1.9	0.1		#NULL!	0	0	0	0	0	0	0	0	0	0	0	0	0	0	0	0	0	0	0	0	0	0	-1.425	-0.0583333	1	0	1	8	1	0	0	0	0	1	2	1
56	43	155	1.086	0.856	2	1	17.898	3	0.8	1.9	0.1		#NULL!	1	0	0	0	0	0	0	0	0	0	0	0	0	0	0	0	0	0	0	0	0	0	-0.216667	-0.491667	0	0	0	0	0	0	0	0	0	0	2	1
56	46	159	0.976	0.858	2	0	18.1955	3	0.8	1.9	0.1		#NULL!	0	0	0	0	0	0	0	0	0	0	0	0	0	0	0	0	0	0	0	0	0	0	-1.13333	-0.475	1	0	1	8	1	0	0	0	0	1	2	1
49	61	157	1.114	0.795	2	0	24.7475	1.8	0.1	1.9	0.1		#NULL!	0	0	0	0	0	0	0	0	0	0	0	0	0	0	0	0	0	0	0	0	0	0	0.0166667	-1	0	0	0	0	0	0	0	0	0	0	1	1
50	77	154	1.02	0.802	2	1	32.4675	2.1	0.2	1.8	0.1		#NULL!	1	0	0	0	0	0	0	0	0	0	0	0	0	0	0	0	0	0	0	0	0	0	-0.766667	-0.941667	0	0	0	0	0	0	0	0	0	0	2	1
50	53	148	0.886	0.818	2	0	24.1965	2.6	0.3	1.8	0.1		#NULL!	0	0	0	0	0	0	0	0	0	0	0	0	0	0	0	0	0	0	0	0	0	0	-1.88333	-0.808333	1	0	1	8	1	0	0	0	0	1	2	1
51	50	150	1.085	0.846	2	1	22.2222	2	0.2	1.8	0.1		#NULL!	1	0	0	0	0	0	0	0	0	0	0	0	0	0	0	0	0	0	0	0	0	0	-0.225	-0.575	0	0	0	0	0	0	0	0	0	0	2	1
51	78	167	1.084	0.885	2	0	27.968	1.8	0.1	1.8	0.1		#NULL!	0	0	0	0	0	0	0	0	0	0	0	0	0	0	0	0	0	0	0	0	0	0	-0.233333	-0.25	0	0	0	0	0	0	0	0	0	0	2	1
51	52	150	1.037	0.826	2	0	23.1111	2.7	0.4	1.8	0.1		#NULL!	0	0	0	0	0	0	0	0	0	0	0	0	0	0	0	0	0	0	0	0	0	0	-0.625	-0.741667	0	0	0	0	0	0	0	0	0	0	2	1
52	47	153	0.965	0.82	2	0	20.0777	2.2	0.4	1.8	0.1		#NULL!	0	0	0	0	0	0	0	0	0	0	0	0	0	0	0	0	0	0	0	0	0	0	-1.225	-0.791667	1	0	1	8	1	0	0	0	0	1	2	1
53	55	157	1.059	0.915	2	0	22.3133	3.1	0.5	1.8	0.1		#NULL!	0	0	0	0	0	0	0	0	0	0	0	0	0	0	0	0	0	0	0	0	0	0	-0.441667	0	0	0	0	0	0	0	0	0	0	0	2	1
53	54	159.5	1.015	0.886	2	0	21.2262	2.3	0.4	1.8	0.1		#NULL!	0	0	0	0	0	0	0	0	0	0	0	0	0	0	0	0	0	0	0	0	0	0	-0.808333	-0.241667	0	0	0	0	0	0	0	0	0	0	2	1
49	61	154	1.201	0.828	2	0	25.721	1.7	0.1	1.8	0.1		#NULL!	0	0	0	0	0	0	0	0	0	0	0	0	0	0	0	0	0	0	0	0	0	0	0.741667	-0.725	0	0	0	0	0	0	0	0	0	0	1	1
50	57	157	1.139	0.847	2	0	23.1247	1.9	0.2	1.7	0.1		#NULL!	0	0	0	0	0	0	0	0	0	0	0	0	0	0	0	0	0	0	0	0	0	0	0.225	-0.566667	0	0	0	0	0	0	0	0	0	0	2	1
50	51	157	1.108	0.79	2	0	20.6905	1.9	0.3	1.7	0.1		#NULL!	0	0	0	0	0	0	0	0	0	0	0	0	0	0	0	0	0	0	0	0	0	0	-0.0333333	-1.04167	0	1	1	7	1	0	0	0	0	1	2	1
51	50	153	1.071	0.838	2	0	21.3593	2	0.3	1.7	0.1		#NULL!	0	0	0	0	0	0	0	0	0	0	0	0	0	0	0	0	0	0	0	0	0	0	-0.341667	-0.641667	0	0	0	0	0	0	0	0	0	0	2	1
53	43	146	1.079	0.878	2	0	20.1726	3.3	0.7	1.7	0.1		#NULL!	0	0	0	0	0	0	0	0	0	0	0	0	0	0	0	0	0	0	0	0	0	0	-0.275	-0.308333	0	0	0	0	0	0	0	0	0	0	2	1
54	40	157	0.892	0.837	2	0	16.2278	2.8	0.7	1.7	0.1		#NULL!	0	0	0	0	0	0	0	0	0	0	0	0	0	0	0	0	0	0	0	0	0	0	-1.83333	-0.65	1	0	1	8	1	0	0	0	0	1	2	1
47	53	154	0.998	0.768	2	0	22.3478	1.6	0.1	1.7	0.1		#NULL!	0	0	0	0	0	0	0	0	0	0	0	0	0	0	0	0	0	0	0	0	0	0	-0.95	-1.225	0	1	1	7	1	0	0	0	0	1	1	1
48	61	149	1.021	0.817	2	0	27.4762	1.6	0.1	1.7	0.1		#NULL!	0	0	0	0	0	0	0	0	0	0	0	0	0	0	0	0	0	0	0	0	0	0	-0.758333	-0.816667	0	0	0	0	0	0	0	0	0	0	1	1
49	66	158	1.012	0.862	2	0	26.4381	2.3	0.2	1.7	0.1		#NULL!	0	0	0	0	0	0	0	0	0	0	0	0	0	0	0	0	0	0	0	0	0	0	-0.833333	-0.441667	0	0	0	0	0	0	0	0	0	0	1	1
50	55	159	0.856	0.87	2	0	21.7555	2.6	0.4	1.6	0.1		#NULL!	0	0	0	0	0	0	0	0	0	0	0	0	0	0	0	0	0	0	0	0	0	0	-2.13333	-0.375	1	0	1	8	1	0	0	0	0	1	2	1
51	44	147	1.104	0.861	2	0	20.3619	2.9	0.5	1.6	0.1		#NULL!	0	0	0	0	0	0	0	0	0	0	0	0	0	0	0	0	0	0	0	0	0	0	-0.0666667	-0.45	0	0	0	0	0	0	0	0	0	0	2	1
48	59	156	1.192	0.84	2	0	24.2439	1.7	0.1	1.6	0.1		#NULL!	0	0	0	0	0	0	0	0	0	0	0	0	0	0	0	0	0	0	0	0	0	0	0.666667	-0.625	0	0	0	0	0	0	0	0	0	0	1	1
48	56	152	1.094	0.86	2	0	24.2382	1.7	0.1	1.6	0.1		#NULL!	0	0	0	0	0	0	0	0	0	0	0	0	0	0	0	0	0	0	0	0	0	0	-0.15	-0.458333	0	0	0	0	0	0	0	0	0	0	1	1
48	51	152	1.192	0.804	2	0	22.0741	1.7	0.2	1.6	0.1		#NULL!	0	0	0	0	0	0	0	0	0	0	0	0	0	0	0	0	0	0	0	0	0	0	0.666667	-0.925	0	0	0	0	0	0	0	0	0	0	1	1
48	57	158	0.991	0.857	2	0	22.8329	1.7	0.2	1.6	0.1		#NULL!	0	0	0	0	0	0	0	0	0	0	0	0	0	0	0	0	0	0	0	0	0	0	-1.00833	-0.483333	1	0	1	8	1	0	0	0	0	1	1	1
40	50	158	1.066	0.787	2	1	20.0288	1	0.1	1	0.1		#NULL!	1	0	0	0	0	0	0	0	0	0	0	0	0	0	0	0	0	0	0	0	0	0	-0.383333	-1.06667	0	1	1	7	1	0	0	0	0	0	1	1
49	74	156	1.179	1.018	2	0	30.4076	8.7	0.9	5.8	0		#NULL!	0	0	0	0	0	0	0	0	0	0	0	0	0	0	0	0	0	0	0	0	0	0	0.558333	0.858333	0	0	0	0	0	0	0	0	0	0	1	1
59	69	152	0.966	1.061	2	1	29.865	7.6	0.9	5.7	0		#NULL!	1	0	0	0	0	0	0	0	0	0	0	0	0	0	0	0	0	0	0	0	0	0	-1.21667	1.21667	1	0	1	8	1	0	0	0	0	0	2	1
50	53	165	0.863	0.975	2	0	19.4674	8.4	1.5	5.4	0		#NULL!	0	0	0	0	0	0	0	0	0	0	0	0	0	0	0	0	0	0	0	0	0	0	-2.075	0.5	1	0	1	8	1	0	0	0	0	1	2	1
46	68	162	1.134	1.063	2	0	25.9107	5.3	0.8	4.1	0		#NULL!	0	0	0	0	0	0	0	0	0	0	0	0	0	0	0	0	0	0	0	0	0	0	0.183333	1.23333	0	0	0	0	0	0	0	0	0	0	1	1
61	80	156	1.403	1.079	2	0	32.8731	6.3	1.2	3.8	0		#NULL!	0	0	0	0	0	0	0	0	0	0	0	0	0	0	0	0	0	0	0	0	0	0	2.425	1.36667	0	0	0	0	0	0	0	0	0	0	3	2
52	62	149	1.032	1.087	2	0	27.9267	3.8	0.2	3.3	0		#NULL!	0	0	0	0	0	0	0	0	0	0	0	0	0	0	0	0	0	0	0	0	0	0	-0.666667	1.43333	0	0	0	0	0	0	0	0	0	0	2	1
53	55	154	1.177	1.007	2	0	23.1911	4.9	1	3.1	0		#NULL!	0	0	0	0	0	0	0	0	0	0	0	0	0	0	0	0	0	0	0	0	0	0	0.541667	0.766667	0	0	0	0	0	0	0	0	0	0	2	1
69	62	158	1.289	1.126	2	1	24.8358	6.8	1.7	2.9	0		#NULL!	1	0	0	0	0	0	0	0	0	0	0	0	0	0	0	0	0	0	0	0	0	1	1.475	1.75833	0	0	0	0	0	0	0	0	0	0	3	2
47	73	155	0.916	1.027	2	0	30.385	2.7	0.1	2.9	0		#NULL!	0	0	0	0	0	0	0	0	0	0	0	0	0	0	0	0	0	0	0	0	0	0	-1.63333	0.933333	1	0	1	8	1	0	0	0	0	1	1	1
48	59	160	1.31	1.117	2	0	23.0469	5.2	1.1	2.8	0		#NULL!	0	0	0	0	0	0	0	0	0	0	0	0	0	0	0	0	0	0	0	0	0	0	1.65	1.68333	0	0	0	0	0	0	0	0	0	0	1	1
44	60	154	0.964	0.956	2	0	25.2994	2.8	0.2	2.6	0		#NULL!	0	0	0	0	0	0	0	0	0	0	0	0	0	0	0	0	0	0	0	0	0	0	-1.23333	0.341667	1	0	1	8	1	0	0	0	0	1	1	1
48	49	151	0.86	0.951	2	0	21.4903	5.4	1.3	2.6	0		#NULL!	0	0	0	0	0	0	0	0	0	0	0	0	0	0	0	0	0	0	0	0	0	0	-2.1	0.3	1	0	1	8	1	0	0	0	0	1	1	1
52	75	151	1.532	1.087	2	1	32.8933	3.7	0.5	2.4	0		#NULL!	1	0	0	0	0	0	0	0	0	0	0	0	0	0	0	0	0	0	0	0	0	0	3.5	1.43333	0	0	0	0	0	0	0	0	0	0	2	1
58	51	143	1.161	0.982	2	1	24.9401	3.1	0.4	2.3	0		#NULL!	1	0	0	0	0	0	0	0	0	0	0	0	0	0	0	0	0	0	0	0	0	0	0.408333	0.558333	0	0	0	0	0	0	0	0	0	0	2	1
60	64	153	1.412	1.081	2	1	27.3399	3.4	0.5	2.2	0		#NULL!	1	0	0	0	0	0	0	0	0	0	0	0	0	0	0	0	0	0	0	0	0	0	2.5	1.38333	0	0	0	0	0	0	0	0	0	0	3	2
59	71	158	1.196	1.012	2	0	28.441	3	0.4	2.2	0		#NULL!	0	0	0	0	0	0	0	0	0	0	0	0	0	0	0	0	0	0	0	0	0	0	0.7	0.808333	0	0	0	0	0	0	0	0	0	0	2	1
56	65	152	1.12	0.986	2	0	28.1337	2.4	0.3	2	0		#NULL!	0	0	0	0	0	0	0	0	0	0	0	0	0	0	0	0	0	0	0	0	0	0	0.0666667	0.591667	0	0	0	0	0	0	0	0	0	0	2	1
56	55	148	1.023	1.015	2	0	25.1096	2.7	0.3	2	0		#NULL!	0	0	0	0	0	0	0	0	0	0	0	0	0	0	0	0	0	0	0	0	0	0	-0.741667	0.833333	0	0	0	0	0	0	0	0	0	0	2	1
57	70	160	1.115	0.937	2	1	27.3438	3.7	0.6	2	0		#NULL!	1	0	0	0	0	0	0	0	0	0	0	0	0	0	0	0	0	0	0	0	0	0	0.025	0.183333	0	0	0	0	0	0	0	0	0	0	2	1
58	72	152	1.495	1.066	2	1	31.1634	2.6	0.3	2	0		#NULL!	1	0	0	0	0	0	0	0	0	0	0	0	0	0	0	0	0	0	0	0	0	0	3.19167	1.25833	0	0	0	0	0	0	0	0	0	0	2	1
58	47	151	1.094	0.97	2	0	20.6131	3.3	0.7	2	0		#NULL!	0	0	0	0	0	0	0	0	0	0	0	0	0	0	0	0	0	0	0	0	0	0	-0.15	0.458333	0	0	0	0	0	0	0	0	0	0	2	1
53	56	150	1.101	0.93	2	0	24.8889	3	0.4	1.9	0		#NULL!	0	0	0	0	0	0	0	0	0	0	0	0	0	0	0	0	0	0	0	0	0	0	-0.0916667	0.125	0	0	0	0	0	0	0	0	0	0	2	1
53	58	155	0.955	0.927	2	0	24.1415	2.2	0.2	1.9	0		#NULL!	0	0	0	0	0	0	0	0	0	0	0	0	0	0	0	0	0	0	0	0	0	0	-1.30833	0.1	1	0	1	8	1	0	0	0	0	1	2	1
54	54	147.5	1.067	1.013	2	1	24.8205	2.4	0.3	1.9	0		#NULL!	1	0	0	0	0	0	0	0	0	0	0	0	0	0	0	0	0	0	0	0	0	0	-0.375	0.816667	0	0	0	0	0	0	0	0	0	0	2	1
54	57	157	1.141	0.932	2	0	23.1247	3.3	0.6	1.9	0		#NULL!	0	0	0	0	0	0	0	0	0	0	0	0	0	0	0	0	0	0	0	0	0	0	0.241667	0.141667	0	0	0	0	0	0	0	0	0	0	2	1
55	63	155	1.134	1.029	2	1	26.2227	2.4	0.3	1.9	0		#NULL!	1	0	0	0	0	0	0	0	0	0	0	0	0	0	0	0	0	0	0	0	0	0	0.183333	0.95	0	0	0	0	0	0	0	0	0	0	2	1
55	70	150	0.956	0.978	2	0	31.1111	2.9	0.4	1.9	0		#NULL!	0	0	0	0	0	0	0	0	0	0	0	0	0	0	0	0	0	0	0	0	0	0	-1.3	0.525	1	0	1	8	1	0	0	0	0	1	2	1
56	66	154	1.171	1.056	2	0	27.8293	2.5	0.3	1.9	0		#NULL!	0	0	0	0	0	0	0	0	0	0	0	0	0	0	0	0	0	0	0	0	0	0	0.491667	1.175	0	0	0	0	0	0	0	0	0	0	2	1
58	60	154	1.392	1.163	2	1	25.2994	3.1	0.4	1.9	0		#NULL!	1	0	0	0	0	0	0	0	0	0	0	0	0	0	0	0	0	0	0	0	0	0	2.33333	2.06667	0	0	0	0	0	0	0	0	0	0	2	1
45	48	155	0.992	0.82	2	0	19.9792	2.3	0.3	1.9	0		#NULL!	0	0	0	0	0	0	0	0	0	0	0	0	0	0	0	0	0	0	0	0	0	0	-1	-0.791667	1	0	1	8	1	0	0	0	0	1	1	1
52	60	152	1.097	0.914	2	0	25.9695	2	0.2	1.8	0		#NULL!	0	0	0	0	0	0	0	0	0	0	0	0	0	0	0	0	0	0	0	0	0	0	-0.125	-0.00833333	0	0	0	0	0	0	0	0	0	0	2	1
53	56	156	1.073	0.921	2	0	23.0112	2.3	0.3	1.8	0		#NULL!	0	0	0	0	0	0	0	0	0	0	0	0	0	0	0	0	0	0	0	0	0	0	-0.325	0.05	0	0	0	0	0	0	0	0	0	0	2	1
53	69	158	0.936	0.991	2	0	27.6398	2.8	0.3	1.8	0		#NULL!	0	0	0	0	0	0	0	0	0	0	0	0	0	0	0	0	0	0	0	0	0	0	-1.46667	0.633333	1	0	1	8	1	0	0	0	0	1	2	1
54	72	163	1.029	1.005	2	0	27.0993	2.2	0.2	1.8	0		#NULL!	0	0	0	0	0	0	0	0	0	0	0	0	0	0	0	0	0	0	0	0	0	0	-0.691667	0.75	0	0	0	0	0	0	0	0	0	0	2	1
54	53	156	0.963	0.939	2	0	21.7784	3.4	0.7	1.8	0		#NULL!	0	0	0	0	0	0	0	0	0	0	0	0	0	0	0	0	0	0	0	0	0	0	-1.24167	0.2	1	0	1	8	1	0	0	0	0	1	2	1
54	64	152	0.819	1.021	2	1	27.7008	2.2	0.2	1.8	0		#NULL!	1	0	0	0	0	0	0	0	0	0	0	0	0	0	0	0	0	0	0	0	0	0	-2.44167	0.883333	1	0	1	8	1	0	0	0	0	0	2	1
50	58	149	1.154	0.899	2	0	26.1249	1.8	0.1	1.7	0		#NULL!	0	0	0	0	0	0	0	0	0	0	0	0	0	0	0	0	0	0	0	0	0	0	0.35	-0.133333	0	0	0	0	0	0	0	0	0	0	2	1
51	58	152	1.286	0.993	2	0	25.1039	2	0.2	1.7	0		#NULL!	0	0	0	0	0	0	0	0	0	0	0	0	0	0	0	0	0	0	0	0	0	0	1.45	0.65	0	0	0	0	0	0	0	0	0	0	2	1
51	61	154	1.025	0.945	2	0	25.721	1.9	0.2	1.7	0		#NULL!	0	0	0	0	0	0	0	0	0	0	0	0	0	0	0	0	0	0	0	0	0	0	-0.725	0.25	0	0	0	0	0	0	0	0	0	0	2	1
52	53	149	1.24	1.014	2	0	23.8728	2.1	0.2	1.7	0		#NULL!	0	0	0	0	0	0	0	0	0	0	0	0	0	0	0	0	0	0	0	0	0	0	1.06667	0.825	0	0	0	0	0	0	0	0	0	0	2	1
53	67	157	1.247	1.085	2	0	27.1816	2.1	0.2	1.7	0		#NULL!	0	0	0	0	0	0	0	0	0	0	0	0	0	0	0	0	0	0	0	0	0	0	1.125	1.41667	0	0	0	0	0	0	0	0	0	0	2	1
53	64	156	1.302	1.097	2	0	26.2985	2.1	0.2	1.7	0		#NULL!	0	0	0	0	0	0	0	0	0	0	0	0	0	0	0	0	0	0	0	0	0	0	1.58333	1.51667	0	0	0	0	0	0	0	0	0	0	2	1
53	66	160	1.184	1.055	2	0	25.7812	2.9	0.4	1.7	0		#NULL!	0	0	0	0	0	0	0	0	0	0	0	0	0	0	0	0	0	0	0	0	0	0	0.6	1.16667	0	0	0	0	0	0	0	0	0	0	2	1
49	67	155	1.227	0.887	2	0	27.8876	1.6	0.1	1.7	0		#NULL!	0	0	0	0	0	0	0	0	0	0	0	0	0	0	0	0	0	0	0	0	0	0	0.958333	-0.233333	0	0	0	0	0	0	0	0	0	0	1	1
50	57	156	1.297	0.965	2	1	23.4221	1.9	0.2	1.6	0		#NULL!	1	0	0	0	0	0	0	0	0	0	0	0	0	0	0	0	0	0	0	0	0	0	1.54167	0.416667	0	0	0	0	0	0	0	0	0	0	2	1
52	55	161	1.162	0.923	2	0	21.2183	3	0.5	1.6	0		#NULL!	0	0	0	0	0	0	0	0	0	0	0	0	0	0	0	0	0	0	0	0	0	0	0.416667	0.0666667	0	0	0	0	0	0	0	0	0	0	2	1
53	66	155	1.154	1.134	2	1	27.4714	2.1	0.2	1.6	0		#NULL!	1	0	0	0	0	0	0	0	0	0	0	0	0	0	0	0	0	0	0	0	0	0	0.35	1.825	0	0	0	0	0	0	0	0	0	0	2	1
48	67	157	0.968	0.905	2	1	27.1816	2.1	0.2	1.6	0		#NULL!	1	0	0	0	0	0	0	0	0	0	0	0	0	0	0	0	0	0	0	0	0	0	-1.2	-0.0833333	1	0	1	8	1	0	0	0	0	0	1	1
50	61	150	1.1114	1.089	2	1	27.1111	1.8	0.1	1.5	0		#NULL!	1	0	0	0	0	0	0	0	0	0	0	0	0	0	0	0	0	0	0	0	0	0	-0.005	1.45	0	0	0	0	0	0	0	0	0	0	2	1
50	67	150	1.144	1.027	2	0	29.7778	2.2	0.2	1.5	0		#NULL!	0	0	0	0	0	0	0	0	0	0	0	0	0	0	0	0	0	0	0	0	0	0	0.266667	0.933333	0	0	0	0	0	0	0	0	0	0	2	1
51	59	147.5	1.153	1.171	2	1	27.1186	2.5	0.3	1.5	0		#NULL!	1	0	0	0	0	0	0	0	0	0	0	0	0	0	0	0	0	0	0	0	0	0	0.341667	2.13333	0	0	0	0	0	0	0	0	0	0	2	1
47	59	157	1.295	0.916	2	1	23.9361	1.6	0.1	1.5	0		#NULL!	1	0	0	0	0	0	0	0	0	0	0	0	0	0	0	0	0	0	0	0	0	0	1.525	0.00833333	0	0	0	0	0	0	0	0	0	0	1	1
48	58	154	1.065	0.951	2	1	24.4561	2.3	0.2	1.5	0		#NULL!	1	0	0	0	0	0	0	0	0	0	0	0	0	0	0	0	0	0	0	0	0	0	-0.391667	0.3	0	0	0	0	0	0	0	0	0	0	1	1
48	59	156	1.293	1	2	0	24.2439	1.7	0.1	1.5	0		#NULL!	0	0	0	0	0	0	0	0	0	0	0	0	0	0	0	0	0	0	0	0	0	0	1.50833	0.708333	0	0	0	0	0	0	0	0	0	0	1	1
49	52.5	157	1.167	0.945	2	0	21.299	1.8	0.2	1.5	0		#NULL!	0	0	0	0	0	0	0	0	0	0	0	0	0	0	0	0	0	0	0	0	0	0	0.458333	0.25	0	0	0	0	0	0	0	0	0	0	1	1
55	88	163	1.839	1.333	2	0	33.1213	2	0.2	1.4	0		#NULL!	0	0	0	0	0	0	0	0	0	0	0	0	0	0	0	0	0	0	0	0	0	0	6.05833	3.48333	0	0	0	0	0	0	0	0	0	0	2	1
46	67	155	1.139	0.923	2	0	27.8876	1.8	0.1	1.4	0		#NULL!	0	0	0	0	0	0	0	0	0	0	0	0	0	0	0	0	0	0	0	0	0	0	0.225	0.0666667	0	0	0	0	0	0	0	0	0	0	1	1
46	67	157	1.122	0.911	2	0	27.1816	1.9	0.1	1.4	0		#NULL!	0	0	0	0	0	0	0	0	0	0	0	0	0	0	0	0	0	0	0	0	0	0	0.0833333	-0.0333333	0	0	0	0	0	0	0	0	0	0	1	1
46	84	162	1.023	0.879	2	0	32.0073	1.6	0.1	1.4	0		#NULL!	0	0	0	0	0	0	0	0	0	0	0	0	0	0	0	0	0	0	0	0	0	0	-0.741667	-0.3	0	0	0	0	0	0	0	0	0	0	1	1
48	73	153	1.286	1.036	2	1	31.1846	1.4	0.1	1.4	0		#NULL!	1	0	0	0	0	0	0	0	0	0	0	0	0	0	0	0	0	0	0	0	0	0	1.45	1.00833	0	0	0	0	0	0	0	0	0	0	1	1
48	75	160	1.137	1.013	2	0	29.2969	1.5	0.1	1.4	0		#NULL!	0	0	0	0	0	0	0	0	0	0	0	0	0	0	0	0	0	0	0	0	0	0	0.208333	0.816667	0	0	0	0	0	0	0	0	0	0	1	1
49	79	159	1.364	1.202	2	0	31.2488	2	0.2	1.4	0		#NULL!	0	0	0	0	0	0	0	0	0	0	0	0	0	0	0	0	0	0	0	0	0	0	2.1	2.39167	0	0	0	0	0	0	0	0	0	0	1	1
50	82	154	1.385	1.246	2	0	34.5758	1.4	0.1	1.3	0		#NULL!	0	0	0	0	0	0	0	0	0	0	0	0	0	0	0	0	0	0	0	0	0	0	2.275	2.75833	0	0	0	0	0	0	0	0	0	0	2	1
45	70	152	1.1	0.854	2	1	30.2978	1.6	0.1	1.3	0		#NULL!	1	0	0	0	0	0	0	0	0	0	0	0	0	0	0	0	0	0	0	0	0	0	-0.1	-0.508333	0	0	0	0	0	0	0	0	0	0	1	1
45	64	155	1.017	0.962	2	1	26.6389	1.8	0.1	1.3	0		#NULL!	1	0	0	0	0	0	0	0	0	0	0	0	0	0	0	0	0	0	0	0	0	0	-0.791667	0.391667	0	0	0	0	0	0	0	0	0	0	1	1
46	84	164	1.116	0.939	2	1	31.2314	1.7	0.1	1.3	0		#NULL!	1	0	0	0	0	0	0	0	0	0	0	0	0	0	0	0	0	0	0	0	0	0	0.0333333	0.2	0	0	0	0	0	0	0	0	0	0	1	1
46	62	154	1.276	1.072	2	1	26.1427	1.9	0.1	1.3	0		#NULL!	1	0	0	0	0	0	0	0	0	0	0	0	0	0	0	0	0	0	0	0	0	0	1.36667	1.30833	0	0	0	0	0	0	0	0	0	0	1	1
49	47	148	1.361	1.094	2	1	21.4573	1.8	0.2	1.3	0		#NULL!	1	0	0	0	0	0	0	0	0	0	0	0	0	0	0	0	0	0	0	0	0	0	2.075	1.49167	0	0	0	0	0	0	0	0	0	0	1	1
46	71	154	1.611	1.192	2	0	29.9376	1.7	0.1	1.2	0		#NULL!	0	0	0	0	0	0	0	0	0	0	0	0	0	0	0	0	0	0	0	0	0	0	4.15833	2.30833	0	0	0	0	0	0	0	0	0	0	1	1
46	52	157	1.251	0.999	2	0	21.0962	2.1	0.2	1.2	0		#NULL!	0	0	0	0	0	0	0	0	0	0	0	0	0	0	0	0	0	0	0	0	0	0	1.15833	0.7	0	0	0	0	0	0	0	0	0	0	1	1
46	45	149	1.06	0.919	2	0	20.2694	2.1	0.3	1.2	0		#NULL!	0	0	0	0	0	0	0	0	0	0	0	0	0	0	0	0	0	0	0	0	0	0	-0.433333	0.0333333	0	0	0	0	0	0	0	0	0	0	1	1
42	55	154	1.263	0.891	2	0	23.1911	1.5	0.1	1.1	0		#NULL!	0	0	0	0	0	0	0	0	0	0	0	0	0	0	0	0	0	0	0	0	0	0	1.25833	-0.2	0	0	0	0	0	0	0	0	0	0	1	1
43	49	150	1.244	0.857	2	0	21.7778	1.6	0.2	1.1	0		#NULL!	0	0	0	0	0	0	0	0	0	0	0	0	0	0	0	0	0	0	0	0	0	0	1.1	-0.483333	0	0	0	0	0	0	0	0	0	0	1	1
43	54	159	1.139	0.877	2	0	21.3599	1.6	0.2	1.1	0		#NULL!	0	0	0	0	0	0	0	0	0	0	0	0	0	0	0	0	0	0	0	0	0	0	0.225	-0.316667	0	0	0	0	0	0	0	0	0	0	1	1
45	51	163	1.139	0.915	2	0	19.1953	2	0.3	1.1	0		#NULL!	0	0	0	0	0	0	0	0	0	0	0	0	0	0	0	0	0	0	0	0	0	0	0.225	0	0	0	0	0	0	0	0	0	0	0	1	1
42	56	163	1.008	1.004	2	1	21.0772	1.5	0.1	1	0		#NULL!	1	0	0	0	0	0	0	0	0	0	0	0	0	0	0	0	0	0	0	0	0	0	-0.866667	0.741667	0	0	0	0	0	0	0	0	0	0	1	1
43	71	154	1.203	0.905	2	0	29.9376	1	0	1	0		#NULL!	0	0	0	0	0	0	0	0	0	0	0	0	0	0	0	0	0	0	0	0	0	0	0.758333	-0.0833333	0	0	0	0	0	0	0	0	0	0	1	1
68	44.4	150	0.794	0.47	#NULL!	#NULL!	19.6	35	25	56	48	FE0335	0	0	1	1	1	1	1	1	1	1	1	1	1	1	1	1	1	1	1	1	1	1	1	-2.65	-3.70833	2	2	4	4	2	2	2	1	1	0	3	2
64	48	144	0.651	0.503	#NULL!	#NULL!	23.1	23	10	49	36	CA5658	0	0	1	1	1	1	1	1	1	1	1	1	1	1	1	1	1	1	1	1	1	1	0	-3.84167	-3.43333	2	2	4	4	2	2	2	1	1	0	3	2
83	65	145	0.941	0.604	#NULL!	#NULL!	30.9	34	27	42	35	AW7916	0	0	1	1	1	1	1	1	1	1	1	1	1	1	1	1	1	1	1	1	1	1	1	-1.425	-2.59167	1	2	3	3	2	2	2	1	1	0	4	3
74	62	152	1.036	0.665	#NULL!	#NULL!	26.8	33	25	41	32	BH1108	0	0	1	1	1	1	1	1	1	1	1	1	1	1	1	1	1	1	1	1	1	1	1	-0.633333	-2.08333	0	1	1	7	1	2	2	1	1	1	4	3
58	36	149	0.77	0.432	#NULL!	#NULL!	16.2	13	5.6	39	32	CR9417	0	0	1	1	1	1	1	1	1	1	1	1	1	1	1	1	0	1	1	0	0	1	0	-2.85	-4.025	2	2	4	4	2	2	2	1	1	0	2	1
72	43	143	0.843	0.594	#NULL!	#NULL!	21	35	25	42	31	EP6898	0	0	1	1	1	1	1	1	1	1	1	1	1	1	1	1	1	1	1	1	1	1	1	-2.24167	-2.675	1	2	3	3	2	2	2	1	1	0	4	3
78	50	149	0.526	0.56	#NULL!	#NULL!	22.5	21	17	36	30	GE0560	0	0	1	1	1	1	1	1	1	1	1	1	1	1	1	1	1	1	1	1	1	1	1	-4.88333	-2.95833	2	2	4	4	2	2	2	1	1	0	4	3
80	45	150	0.66	0.448	#NULL!	#NULL!	20	35	26	40	29	AR1721	0	0	1	1	1	1	1	1	1	1	1	1	1	1	1	1	1	1	1	1	1	1	1	-3.76667	-3.89167	2	2	4	4	2	2	2	1	1	0	4	3
79	57	148	0.961	0.615	#NULL!	#NULL!	26	29	21	37	29	BV1277	0	0	1	1	1	1	1	1	1	1	1	1	1	1	1	1	1	1	1	1	1	1	1	-1.25833	-2.5	1	2	3	3	2	2	2	1	1	0	4	3
81	65.9	152	0.836	0.61	#NULL!	#NULL!	28.5	27	19	36	29	GT7787	0	0	1	1	1	1	1	1	1	1	1	1	1	1	1	1	1	1	1	1	1	1	1	-2.3	-2.54167	1	2	3	3	2	2	2	1	1	0	4	3
51	45	150	0.645	0.526	#NULL!	#NULL!	20	12	4.4	35	27	HJ3866	0	0	1	1	1	1	1	1	1	1	1	0	1	1	1	0	0	1	1	0	0	1	0	-3.89167	-3.24167	2	2	4	4	2	2	2	1	1	0	2	1
72	46	149	0.643	0.36	#NULL!	#NULL!	20.7	8.7	3.7	33	25	FI8019	0	0	1	1	0	1	1	0	0	1	1	0	0	1	1	0	0	1	1	0	0	1	1	-3.90833	-4.625	2	2	4	4	2	2	2	1	1	0	4	3
67	43	148	0.727	0.538	#NULL!	#NULL!	19.6	20	12	35	24	EJ9282	0	0	1	1	1	1	1	1	1	1	1	1	1	1	1	1	1	1	1	1	1	1	1	-3.20833	-3.14167	2	2	4	4	2	2	2	1	1	0	3	2
85	45	137	0.778	0.5	#NULL!	#NULL!	24	33	16	41	22	FP1073	0	0	1	1	1	1	1	1	1	1	1	1	1	1	1	1	1	1	1	1	1	1	1	-2.78333	-3.45833	2	2	4	4	2	2	2	1	1	0	4	3
69	52	150	0.795	0.573	#NULL!	#NULL!	23.1	28	14	38	22	IM2549	0	0	1	1	1	1	1	1	1	1	1	1	1	1	1	1	1	1	1	1	1	1	1	-2.64167	-2.85	2	2	4	4	2	2	2	1	1	0	3	2
85	41.8	148	0.791	0.58	#NULL!	#NULL!	19.1	28	25	25	22	FU6031	0	0	1	1	1	1	1	1	1	1	1	1	1	1	1	1	1	1	1	1	1	1	1	-2.675	-2.79167	2	2	4	4	2	2	2	1	1	0	4	3
69	55	155	0.838	0.61	#NULL!	#NULL!	22.9	26	14	37	21	FB3544	0	0	1	1	1	1	1	1	1	1	1	1	1	1	1	1	1	1	1	1	1	1	1	-2.28333	-2.54167	1	2	3	3	2	2	2	1	1	0	3	2
70	43	144	0.513	0.44	#NULL!	#NULL!	20.7	11	5.2	29	21	GA8082	0	0	1	1	0	1	1	1	1	1	1	0	1	1	1	1	0	1	1	0	0	1	1	-4.99167	-3.95833	2	2	4	4	2	2	2	1	1	0	4	2
77	25	142	0.567	0.35	#NULL!	#NULL!	12.4	21	16	27	20	GU8413	0	0	1	1	1	1	1	1	1	1	1	1	1	1	1	1	1	1	1	1	1	1	1	-4.54167	-4.70833	2	2	4	4	2	2	2	1	1	0	4	3
67	48	150	0.837	0.472	#NULL!	#NULL!	21.3	13	4.6	30	19	JN8454	0	0	1	1	1	1	1	1	1	1	1	1	1	1	1	0	0	1	1	0	0	1	1	-2.29167	-3.69167	1	2	3	3	2	2	2	1	1	0	3	2
66	42	152	0.693	0.492	#NULL!	#NULL!	18.2	30	14	34	18	IQ4528	0	0	1	1	1	1	1	1	1	1	1	1	1	1	1	1	1	1	1	1	1	1	1	-3.49167	-3.525	2	2	4	4	2	2	2	1	1	0	3	2
74	46	151	0.828	0.59	#NULL!	#NULL!	20.2	35	24	32	18	FG7802	0	0	1	1	1	1	1	1	1	1	1	1	1	1	1	1	1	1	1	1	1	1	1	-2.36667	-2.70833	1	2	3	3	2	2	2	1	1	0	4	3
70	43	143	0.778	0.586	#NULL!	#NULL!	21	17	9.2	28	18	EP6898	0	0	1	1	1	1	1	1	1	1	1	1	1	1	1	1	1	1	1	1	0	1	1	-2.78333	-2.74167	2	2	4	4	2	2	2	1	1	0	4	2
73	54	158	0.752	0.622	#NULL!	#NULL!	21.6	18	13	25	18	EB1235	0	0	1	1	1	1	1	1	1	1	1	1	1	1	1	1	1	1	1	1	0	1	1	-3	-2.44167	2	1	3	2	2	2	2	1	1	0	4	3
64	53	152	0.832	0.42	#NULL!	#NULL!	22.9	4.9	1.2	23	17	EN8478	0	0	1	0	0	1	1	0	0	1	1	0	0	1	1	0	0	1	1	0	0	1	0	-2.33333	-4.125	1	2	3	3	2	2	2	1	1	0	3	2
56	59	152	0.922	0.564	#NULL!	#NULL!	25.5	16	2.6	35	16	IQ9143	0	0	1	0	1	1	1	1	1	1	1	1	0	1	1	0	1	1	1	1	0	1	0	-1.58333	-2.925	1	2	3	3	2	2	2	1	1	0	2	1
57	53	147	0.937	0.611	#NULL!	#NULL!	24.5	14	4.7	28	16	EH5159	0	0	1	1	1	1	1	1	1	1	1	1	1	1	1	0	1	1	1	0	0	1	0	-1.45833	-2.53333	1	2	3	3	2	2	2	1	1	0	2	1
77	45	153	0.923	0.467	#NULL!	#NULL!	19.2	18	11	26	16	CS2214	0	0	1	1	1	1	1	1	1	1	1	1	1	1	1	1	1	1	1	1	0	1	1	-1.575	-3.73333	1	2	3	3	2	2	2	1	1	0	4	3
77	42	147	0.576	0.47	#NULL!	#NULL!	19.4	18	10	26	16	FJ5840	0	0	1	1	1	1	1	1	1	1	1	1	1	1	1	1	1	1	1	1	0	1	1	-4.46667	-3.70833	2	2	4	4	2	2	2	1	1	0	4	3
77	52	144	0.69	0.46	#NULL!	#NULL!	25.1	9.6	3.9	25	16	GT3871	0	0	1	1	0	1	1	0	0	1	1	0	0	1	1	0	0	1	1	0	0	1	1	-3.51667	-3.79167	2	2	4	4	2	2	2	1	1	0	4	3
65	65	153	0.697	0.568	#NULL!	#NULL!	27.8	11	3.6	25	16	AR8896	0	0	1	1	0	1	1	1	1	1	1	0	0	1	1	0	0	1	1	0	0	1	1	-3.45833	-2.89167	2	2	4	4	2	2	2	1	1	0	3	2
75	48	143	0.803	0.53	#NULL!	#NULL!	23.5	16	6.9	26	15	HS0595	0	0	1	1	1	1	1	1	1	1	1	1	1	1	1	1	1	1	1	1	0	1	1	-2.575	-3.20833	2	2	4	4	2	2	2	1	1	0	4	3
72	44	151	0.588	0.503	#NULL!	#NULL!	19.3	16	8.3	25	15	DM0927	0	0	1	1	1	1	1	1	1	1	1	1	1	1	1	1	1	1	1	1	0	1	1	-4.36667	-3.43333	2	2	4	4	2	2	2	1	1	0	4	3
78	55	150	0.92	0.611	#NULL!	#NULL!	24.4	22	13	25	15	AG0511	0	0	1	1	1	1	1	1	1	1	1	1	1	1	1	1	1	1	1	1	1	1	1	-1.6	-2.53333	1	2	3	3	2	2	2	1	1	0	4	3
85	33	132	0.583	0.398	#NULL!	#NULL!	18.9	17	12	23	15	IL2298	0	0	1	1	1	1	1	1	1	1	1	1	1	1	1	1	1	1	1	1	0	1	1	-4.40833	-4.30833	2	2	4	4	2	2	2	1	1	0	4	3
71	35	144	0.737	0.469	#NULL!	#NULL!	16.9	14	8.2	23	15	IT5130	0	0	1	1	1	1	1	1	1	1	1	1	1	1	1	1	1	1	1	0	0	1	1	-3.125	-3.71667	2	2	4	4	2	2	2	1	1	0	4	3
61	63	154	0.685	0.45	#NULL!	#NULL!	26.6	3.7	0.6	21	15	FY8274	0	0	1	0	0	1	1	0	0	1	1	0	0	1	1	0	0	1	1	0	0	1	0	-3.55833	-3.875	2	2	4	4	2	2	2	1	1	0	3	2
82	60	165	0.755	0.46	#NULL!	#NULL!	22	17	9.3	24	14	FH8435	0	0	1	1	1	1	1	1	1	1	1	1	1	1	1	1	1	1	1	1	0	1	1	-2.975	-3.79167	2	2	4	4	2	2	2	1	1	0	4	3
73	41	154	0.756	0.562	#NULL!	#NULL!	17.3	22	16	23	14	IB8799	0	0	1	1	1	1	1	1	1	1	1	1	1	1	1	1	1	1	1	1	1	1	1	-2.96667	-2.94167	2	2	4	4	2	2	2	1	1	0	4	3
79	39	144	0.615	0.475	#NULL!	#NULL!	18.8	18	11	23	14	BA5525	0	0	1	1	1	1	1	1	1	1	1	1	1	1	1	1	1	1	1	1	0	1	1	-4.14167	-3.66667	2	2	4	4	2	2	2	1	1	0	4	3
67	42.5	144	0.723	0.518	#NULL!	#NULL!	20.5	10	4.3	23	14	EH3909	0	0	1	1	0	1	1	1	0	1	1	0	1	1	1	0	0	1	1	0	0	1	1	-3.24167	-3.30833	2	2	4	4	2	2	2	1	1	0	3	2
72	54	154	0.769	0.617	#NULL!	#NULL!	22.8	14	7.7	22	14	AR9094	0	0	1	1	1	1	1	1	1	1	1	1	1	1	1	1	1	1	1	0	0	1	1	-2.85833	-2.48333	2	1	3	2	2	2	2	1	1	0	4	3
81	55	146	0.989	0.772	#NULL!	#NULL!	25.8	29	22	21	14	BV1277	0	0	1	1	1	1	1	1	1	1	1	1	1	1	1	1	1	1	1	1	1	1	1	-1.025	-1.19167	1	1	2	1	1	2	2	1	1	1	4	3
68	33	142	0.505	0.427	#NULL!	#NULL!	16.4	7.8	3.8	21	14	DZ7148	0	0	1	1	0	1	1	0	0	1	1	0	0	1	1	0	0	1	1	0	0	1	1	-5.05833	-4.06667	2	2	4	4	2	2	2	1	1	0	3	2
73	43	156	0.666	0.626	#NULL!	#NULL!	17.7	29	24	20	14	CX7109	0	0	1	1	1	1	1	1	1	1	1	1	1	1	1	1	1	1	1	1	1	1	1	-3.71667	-2.40833	2	1	3	2	2	2	2	1	1	0	4	3
76	70	153	1.012	0.7	#NULL!	#NULL!	29.9	14	9.4	20	14	FF7850	0	0	1	1	1	1	1	1	1	1	1	1	1	1	1	1	1	1	1	0	0	1	1	-0.833333	-1.79167	0	1	1	7	1	2	2	1	1	1	4	3
50	43	153	0.66	0.497	#NULL!	#NULL!	18.4	4.7	1.3	18	14	IR5100	0	0	1	0	0	1	1	0	0	1	1	0	0	1	1	0	0	1	1	0	0	0	0	-3.76667	-3.48333	2	2	4	4	2	1	2	1	1	0	2	1
70	50	145	0.909	0.652	#NULL!	#NULL!	23.8	2.2	9.6	27	13	DQ8227	0	0	1	1	0	1	1	0	0	1	1	0	1	1	1	1	0	1	1	0	0	1	1	-1.69167	-2.19167	1	1	2	1	1	2	2	1	1	1	4	2
77	45	145	0.794	0.52	#NULL!	#NULL!	21.4	17	8.9	23	13	HS0595	0	0	1	1	1	1	1	1	1	1	1	1	1	1	1	1	1	1	1	1	0	1	1	-2.65	-3.29167	2	2	4	4	2	2	2	1	1	0	4	3
75	50	141	0.668	0.53	#NULL!	#NULL!	25.1	10	4.1	22	13	FP0724	0	0	1	1	0	1	1	1	0	1	1	0	1	1	1	0	0	1	1	0	0	1	1	-3.7	-3.20833	2	2	4	4	2	2	2	1	1	0	4	3
75	40	122.5	0.782	0.495	#NULL!	#NULL!	26.7	8.6	3.1	22	13	IX5801	0	0	1	1	0	1	1	0	0	1	1	0	0	1	1	0	0	1	1	0	0	1	1	-2.75	-3.5	2	2	4	4	2	2	2	1	1	0	4	3
64	50	145	0.843	0.543	#NULL!	#NULL!	23.8	19	22	22	13	DO4671	0	0	1	1	1	1	1	1	1	1	1	1	1	1	1	1	1	1	1	1	0	1	0	-2.24167	-3.1	1	2	3	3	2	2	2	1	1	0	3	2
78	43	140	0.695	0.471	#NULL!	#NULL!	21.9	10	5.4	21	13	EY3658	0	0	1	1	0	1	1	1	0	1	1	0	1	1	1	1	0	1	1	0	0	1	1	-3.475	-3.7	2	2	4	4	2	2	2	1	1	0	4	3
78	45	137	0.58	0.48	#NULL!	#NULL!	24	10	4.6	21	13	IT8866	0	0	1	1	0	1	1	1	0	1	1	0	1	1	1	0	0	1	1	0	0	1	1	-4.43333	-3.625	2	2	4	4	2	2	2	1	1	0	4	3
68	36	150	0.627	0.569	#NULL!	#NULL!	16	19	12	21	13	HN2470	0	0	1	1	1	1	1	1	1	1	1	1	1	1	1	1	1	1	1	1	0	1	1	-4.04167	-2.88333	2	2	4	4	2	2	2	1	1	0	3	2
75	54	160	0.899	0.758	#NULL!	#NULL!	21.1	47	40	20	13	ET6594	0	0	1	1	1	1	1	1	1	1	1	1	1	1	1	1	1	1	1	1	1	1	1	-1.775	-1.30833	1	1	2	1	1	2	2	1	1	1	4	3
78	49.7	145	0.556	0.483	#NULL!	#NULL!	23.6	10	4.9	20	13	CX0075	0	0	1	1	0	1	1	1	0	1	1	0	1	1	1	0	0	1	1	0	0	1	1	-4.63333	-3.6	2	2	4	4	2	2	2	1	1	0	4	3
75	50	155	0.866	0.7	#NULL!	#NULL!	20.8	21	16	18	13	GF7342	0	0	1	1	1	1	1	1	1	1	1	1	1	1	1	1	1	1	1	1	1	0	1	-2.05	-1.79167	1	1	2	1	1	1	2	1	1	1	4	3
69	52	151	1.283	0.799	#NULL!	#NULL!	22.8	10	3.8	5.8	13	DI7927	0	0	1	1	0	0	0	1	0	0	0	0	0	1	1	0	0	0	0	0	0	0	1	1.425	-0.966667	0	0	0	0	0	1	1	1	1	0	3	2
74	61.4	152	0.872	0.624	#NULL!	#NULL!	26.6	21	9	25	12	IR2333	0	0	1	1	1	1	1	1	1	1	1	1	1	1	1	1	1	1	1	1	1	1	1	-2	-2.425	1	1	2	1	1	2	2	1	1	1	4	3
74	56	148	0.592	0.59	#NULL!	#NULL!	24.6	13	5.5	23	12	GL7091	0	0	1	1	1	1	1	1	1	1	1	1	1	1	1	1	0	1	1	0	0	1	1	-4.33333	-2.70833	2	2	4	4	2	2	2	1	1	0	4	3
74	45	150	0.7	0.52	#NULL!	#NULL!	18.7	18	9.9	22	12	GS8242	0	0	1	1	1	1	1	1	1	1	1	1	1	1	1	1	1	1	1	1	0	1	1	-3.43333	-3.29167	2	2	4	4	2	2	2	1	1	0	4	3
81	50	162	0.751	0.548	#NULL!	#NULL!	19.1	26	19	21	12	EP3120	0	0	1	1	1	1	1	1	1	1	1	1	1	1	1	1	1	1	1	1	1	1	1	-3.00833	-3.05833	2	2	4	4	2	2	2	1	1	0	4	3
79	64	149	0.757	0.551	#NULL!	#NULL!	28.8	13	6.2	21	12	DL2009	0	0	1	1	1	1	1	1	1	1	1	1	1	1	1	1	0	1	1	0	0	1	1	-2.95833	-3.03333	2	2	4	4	2	2	2	1	1	0	4	3
84	48	139	0.559	0.46	#NULL!	#NULL!	24.8	10	4.9	20	12	FC7964	0	0	1	1	0	1	1	1	0	1	1	0	1	1	1	0	0	1	1	0	0	1	1	-4.60833	-3.79167	2	2	4	4	2	2	2	1	1	0	4	3
73	38	140	0.704	0.47	#NULL!	#NULL!	19.4	9.5	4.7	20	12	FC3293	0	0	1	1	0	1	1	0	0	1	1	0	1	1	1	0	0	1	1	0	0	1	1	-3.4	-3.70833	2	2	4	4	2	2	2	1	1	0	4	3
79	50.3	144	0.648	0.496	#NULL!	#NULL!	24.3	15	8.1	20	12	BR9444	0	0	1	1	1	1	1	1	1	1	1	1	1	1	1	1	1	1	1	1	0	1	1	-3.86667	-3.49167	2	2	4	4	2	2	2	1	1	0	4	3
79	37	148	0.512	0.484	#NULL!	#NULL!	16.9	19	13	20	12	EA3631	0	0	1	1	1	1	1	1	1	1	1	1	1	1	1	1	1	1	1	1	0	1	1	-5	-3.59167	2	2	4	4	2	2	2	1	1	0	4	3
68	53	150	0.721	0.489	#NULL!	#NULL!	23.6	6.5	1.8	20	12	AC0529	0	0	1	0	0	1	1	0	0	1	1	0	0	1	1	0	0	1	1	0	0	1	1	-3.25833	-3.55	2	2	4	4	2	2	2	1	1	0	3	2
84	50.9	148	0.783	0.442	#NULL!	#NULL!	23.2	11	5.5	19	12	HR0234	0	0	1	1	0	1	1	1	1	1	1	0	1	1	1	1	0	1	1	0	0	0	1	-2.74167	-3.94167	2	2	4	4	2	1	2	1	1	0	4	3
60	48	142	0.644	0.532	#NULL!	#NULL!	23.8	6.1	1.4	19	12	et5844	0	0	1	0	0	1	1	0	0	1	1	0	0	1	1	0	0	1	1	0	0	0	0	-3.9	-3.19167	2	2	4	4	2	1	2	1	1	0	3	2
67	40	142	0.694	0.47	#NULL!	#NULL!	19.8	9.6	4.1	19	12	GO5225	0	0	1	1	0	1	1	0	0	1	1	0	1	1	1	0	0	1	1	0	0	0	1	-3.48333	-3.70833	2	2	4	4	2	1	2	1	1	0	3	2
73	56	156	0.881	0.71	#NULL!	#NULL!	23	25	19	18	12	AA1910	0	0	1	1	1	1	1	1	1	1	1	1	1	1	1	1	1	1	1	1	1	0	1	-1.925	-1.70833	1	1	2	1	1	1	2	1	1	1	4	3
74	38	147	0.573	0.464	#NULL!	#NULL!	17.6	10	5.9	18	12	Ae3017	0	0	1	1	0	1	1	1	0	1	1	0	1	1	1	1	0	1	1	0	0	0	1	-4.49167	-3.75833	2	2	4	4	2	1	2	1	1	0	4	3
72	55	146	0.866	0.647	#NULL!	#NULL!	25.8	22	8.7	26	11	AV0941	0	0	1	1	1	1	1	1	1	1	1	1	1	1	1	1	1	1	1	1	1	1	1	-2.05	-2.23333	1	1	2	1	1	2	2	1	1	1	4	3
89	50	151	0.652	0.387	#NULL!	#NULL!	21.9	15	8	22	11	CK1232	0	0	1	1	1	1	1	1	1	1	1	1	1	1	1	1	1	1	1	1	0	1	1	-3.83333	-4.4	2	2	4	4	2	2	2	1	1	0	4	3
73	53	155	0.886	0.632	#NULL!	#NULL!	22.1	20	11	22	11	EL0548	0	0	1	1	1	1	1	1	1	1	1	1	1	1	1	1	1	1	1	1	1	1	1	-1.88333	-2.35833	1	1	2	1	1	2	2	1	1	1	4	3
77	47	135	0.789	0.575	#NULL!	#NULL!	25.8	22	10	22	11	BZ4995	0	0	1	1	1	1	1	1	1	1	1	1	1	1	1	1	1	1	1	1	1	1	1	-2.69167	-2.83333	2	2	4	4	2	2	2	1	1	0	4	3
79	78.7	160	0.833	0.555	#NULL!	#NULL!	30.7	13	5	22	11	JI4268	0	0	1	1	1	1	1	1	1	1	1	1	1	1	1	1	0	1	1	0	0	1	1	-2.325	-3	1	2	3	3	2	2	2	1	1	0	4	3
68	59	143	1.035	0.627	#NULL!	#NULL!	28.9	13	4.4	22	11	EM4116	0	0	1	1	1	1	1	1	1	1	1	1	1	1	1	0	0	1	1	0	0	1	1	-0.641667	-2.4	0	1	1	7	1	2	2	1	1	1	3	2
70	52	157	0.971	0.62	#NULL!	#NULL!	21.1	18	9.4	21	11	HH9877	0	0	1	1	1	1	1	1	1	1	1	1	1	1	1	1	1	1	1	1	0	1	1	-1.175	-2.45833	1	1	2	1	1	2	2	1	1	1	4	2
83	56	148	0.901	0.559	#NULL!	#NULL!	25.6	15	8.1	20	11	BD4068	0	0	1	1	1	1	1	1	1	1	1	1	1	1	1	1	1	1	1	1	0	1	1	-1.75833	-2.96667	1	2	3	3	2	2	2	1	1	0	4	3
84	54	150	0.754	0.54	#NULL!	#NULL!	24	15	8.7	20	11	GC7300	0	0	1	1	1	1	1	1	1	1	1	1	1	1	1	1	1	1	1	1	0	1	1	-2.98333	-3.125	2	2	4	4	2	2	2	1	1	0	4	3
85	51	150	0.96	0.58	#NULL!	#NULL!	22.7	22	15	20	11	ge5687	0	0	1	1	1	1	1	1	1	1	1	1	1	1	1	1	1	1	1	1	1	1	1	-1.26667	-2.79167	1	2	3	3	2	2	2	1	1	0	4	3
72	36.5	146	0.566	0.539	#NULL!	#NULL!	17.1	25	17	20	11	AF5666	0	0	1	1	1	1	1	1	1	1	1	1	1	1	1	1	1	1	1	1	1	1	1	-4.55	-3.13333	2	2	4	4	2	2	2	1	1	0	4	3
59	65	156	0.882	0.535	#NULL!	#NULL!	26.7	6.6	1.4	20	11	JA0894	0	0	1	0	0	1	1	0	0	1	1	0	0	1	1	0	0	1	1	0	0	1	0	-1.91667	-3.16667	1	2	3	3	2	2	2	1	1	0	2	1
81	48	143	0.586	0.495	#NULL!	#NULL!	23.5	10	5.2	19	11	IR5593	0	0	1	1	0	1	1	1	0	1	1	0	1	1	1	1	0	1	1	0	0	0	1	-4.38333	-3.5	2	2	4	4	2	1	2	1	1	0	4	3
76	54	150	0.786	0.525	#NULL!	#NULL!	24	9.6	4	19	11	HJ1437	0	0	1	1	0	1	1	0	0	1	1	0	1	1	1	0	0	1	1	0	0	0	1	-2.71667	-3.25	2	2	4	4	2	1	2	1	1	0	4	3
77	55	154	1.117	0.51	#NULL!	#NULL!	23.2	10	4.6	19	11	GE2047	0	0	1	1	0	1	1	1	0	1	1	0	1	1	1	0	0	1	1	0	0	0	1	0.0416667	-3.375	0	2	2	5	2	1	2	1	1	0	4	3
79	48	145	0.829	0.497	#NULL!	#NULL!	22.8	10	5.3	19	11	BW2151	0	0	1	1	0	1	1	1	0	1	1	0	1	1	1	1	0	1	1	0	0	0	1	-2.35833	-3.48333	1	2	3	3	2	1	2	1	1	0	4	3
83	58	146	0.857	0.496	#NULL!	#NULL!	27.2	9.5	4.3	18	11	IY5874	0	0	1	1	0	1	1	0	0	1	1	0	1	1	1	0	0	1	1	0	0	0	1	-2.125	-3.49167	1	2	3	3	2	1	2	1	1	0	4	3
85	46	151	0.833	0.571	#NULL!	#NULL!	20.2	22	16	17	11	CM1090	0	0	1	1	1	1	1	1	1	1	1	1	1	1	1	1	1	1	1	1	1	0	1	-2.325	-2.86667	1	2	3	3	2	1	2	1	1	0	4	3
64	49	155	0.592	0.522	#NULL!	#NULL!	20.4	7	2.5	17	11	IY9536	0	0	1	0	0	1	1	0	0	1	1	0	0	1	1	0	0	1	1	0	0	0	0	-4.33333	-3.275	2	2	4	4	2	1	2	1	1	0	3	2
77	48.9	145	1.022	0.76	#NULL!	#NULL!	23.3	20	15	16	11	DL1583	0	0	1	1	1	1	1	1	1	1	1	1	1	1	1	1	1	1	1	1	1	0	1	-0.75	-1.29167	0	1	1	7	1	1	2	1	1	1	4	3
69	46	149	0.7097	0.647	#NULL!	#NULL!	20.7	23	11	24	10	ET8265	0	0	1	1	1	1	1	1	1	1	1	1	1	1	1	1	1	1	1	1	1	1	1	-3.3525	-2.23333	2	1	3	2	2	2	2	1	1	0	3	2
72	45	140	0.721	0.58	#NULL!	#NULL!	23	15	5.9	21	10	IA1759	0	0	1	1	1	1	1	1	1	1	1	1	1	1	1	1	1	1	1	1	0	1	1	-3.25833	-2.79167	2	2	4	4	2	2	2	1	1	0	4	3
74	43	138	0.722	0.58	#NULL!	#NULL!	22.6	16	7.1	21	10	GI4887	0	0	1	1	1	1	1	1	1	1	1	1	1	1	1	1	1	1	1	1	0	1	1	-3.25	-2.79167	2	2	4	4	2	2	2	1	1	0	4	3
75	45	143	0.857	0.59	#NULL!	#NULL!	22	15	7.9	20	10	FR3167	0	0	1	1	1	1	1	1	1	1	1	1	1	1	1	1	1	1	1	1	0	1	1	-2.125	-2.70833	1	2	3	3	2	2	2	1	1	0	4	3
76	50	154	0.623	0.566	#NULL!	#NULL!	21.1	18	8.9	20	10	HL4810	0	0	1	1	1	1	1	1	1	1	1	1	1	1	1	1	1	1	1	1	0	1	1	-4.075	-2.90833	2	2	4	4	2	2	2	1	1	0	4	3
85	50	148	0.741	0.46	#NULL!	#NULL!	27.4	9.5	4.2	19	10	ge6067	0	0	1	1	0	1	1	0	0	1	1	0	1	1	1	0	0	1	1	0	0	0	1	-3.09167	-3.79167	2	2	4	4	2	1	2	1	1	0	4	3
87	45	140	0.356	0.431	#NULL!	#NULL!	23	10	5.5	18	10	IV2793	0	0	1	1	0	1	1	1	0	1	1	0	1	1	1	1	0	1	1	0	0	0	1	-6.3	-4.03333	2	2	4	4	2	1	2	1	1	0	4	3
73	59	165	0.722	0.514	#NULL!	#NULL!	21.7	9	3.8	18	10	AX6180	0	0	1	1	0	1	1	0	0	1	1	0	0	1	1	0	0	1	1	0	0	0	1	-3.25	-3.34167	2	2	4	4	2	1	2	1	1	0	4	3
74	36	150	0.559	0.537	#NULL!	#NULL!	16	19	12	18	10	GX3945	0	0	1	1	1	1	1	1	1	1	1	1	1	1	1	1	1	1	1	1	0	0	1	-4.60833	-3.15	2	2	4	4	2	1	2	1	1	0	4	3
84	48	147	0.69	0.451	#NULL!	#NULL!	22.2	11	6	17	10	GT6788	0	0	1	1	0	1	1	1	1	1	1	0	1	1	1	1	0	1	1	0	0	0	1	-3.51667	-3.86667	2	2	4	4	2	1	2	1	1	0	4	3
76	47	150	0.668	0.506	#NULL!	#NULL!	20.9	15	9	17	10	BI0917	0	0	1	1	1	1	1	1	1	1	1	1	1	1	1	1	1	1	1	1	0	0	1	-3.7	-3.40833	2	2	4	4	2	1	2	1	1	0	4	3
77	44	160	0.459	0.485	#NULL!	#NULL!	17.2	11	7	16	10	IU7221	0	0	1	1	0	1	1	1	1	1	1	0	1	1	1	1	0	1	1	0	0	0	1	-5.44167	-3.58333	2	2	4	4	2	1	2	1	1	0	4	3
74	49	150	0.756	0.645	#NULL!	#NULL!	21.8	20	12	20	9.9	JK8945	0	0	1	1	1	1	1	1	1	1	1	1	1	1	1	1	1	1	1	1	1	1	1	-2.96667	-2.25	2	1	3	2	2	2	2	1	1	0	4	3
86	56	149	0.82	0.458	#NULL!	#NULL!	25.2	10	4.7	18	9.9	DS3307	0	0	1	1	0	1	1	1	0	1	1	0	1	1	1	0	0	1	1	0	0	0	1	-2.43333	-3.80833	1	2	3	3	2	1	2	1	1	0	4	3
80	45	143	0.749	0.505	#NULL!	#NULL!	22	11	5.9	17	9.9	CX1125	0	0	1	1	0	1	1	1	1	1	1	0	1	1	1	1	0	1	1	0	0	0	1	-3.025	-3.41667	2	2	4	4	2	1	2	1	1	0	4	3
78	44	140	0.921	0.533	#NULL!	#NULL!	22.4	10	5.2	17	9.9	JE0491	0	0	1	1	0	1	1	1	0	1	1	0	1	1	1	1	0	1	1	0	0	0	1	-1.59167	-3.18333	1	2	3	3	2	1	2	1	1	0	4	3
73	62	155	0.704	0.59	#NULL!	#NULL!	25.8	15	5	22	9.8	FF8069	0	0	1	1	1	1	1	1	1	1	1	1	1	1	1	1	1	1	1	1	0	1	1	-3.4	-2.70833	2	2	4	4	2	2	2	1	1	0	4	3
73	52	151	0.882	0.65	#NULL!	#NULL!	22.8	20	9.7	21	9.8	IK6802	0	0	1	1	1	1	1	1	1	1	1	1	1	1	1	1	1	1	1	1	1	1	1	-1.91667	-2.20833	1	1	2	1	1	2	2	1	1	1	4	3
73	45	139	1.345	0.601	#NULL!	#NULL!	23.3	19	10	19	9.8	EX0826	0	0	1	1	1	1	1	1	1	1	1	1	1	1	1	1	1	1	1	1	0	0	1	1.94167	-2.61667	0	2	2	5	2	1	2	1	1	0	4	3
60	52	165	0.721	0.593	#NULL!	#NULL!	19.1	9.9	4.1	17	9.8	AW3609	0	0	1	1	0	1	1	0	0	1	1	0	1	1	1	0	0	1	1	0	0	0	0	-3.25833	-2.68333	2	2	4	4	2	1	2	1	1	0	3	2
70	40	147	0.518	0.499	#NULL!	#NULL!	18.5	12	6.5	16	9.8	JL6719	0	0	1	1	1	1	1	1	1	1	1	0	1	1	1	1	0	1	1	0	0	0	1	-4.95	-3.46667	2	2	4	4	2	1	2	1	1	0	4	2
62	39.7	150	0.649	0.547	#NULL!	#NULL!	17.6	10	4.6	17	9.7	AV7769	0	0	1	1	0	1	1	1	0	1	1	0	1	1	1	0	0	1	1	0	0	0	0	-3.85833	-3.06667	2	2	4	4	2	1	2	1	1	0	3	2
75	40	152	0.515	0.492	#NULL!	#NULL!	17.3	11	6.5	16	9.7	HI3943	0	0	1	1	0	1	1	1	1	1	1	0	1	1	1	1	0	1	1	0	0	0	1	-4.975	-3.525	2	2	4	4	2	1	2	1	1	0	4	3
71	60	157	1.185	0.713	#NULL!	#NULL!	24.3	23	11	22	9.6	AQ0340	0	0	1	1	1	1	1	1	1	1	1	1	1	1	1	1	1	1	1	1	1	1	1	0.608333	-1.68333	0	1	1	7	1	2	2	1	1	1	4	3
84	46	144	0.843	0.474	#NULL!	#NULL!	22.2	11	6	17	9.6	EF1338	0	0	1	1	0	1	1	1	1	1	1	0	1	1	1	1	0	1	1	0	0	0	1	-2.24167	-3.675	1	2	3	3	2	1	2	1	1	0	4	3
79	41	149	0.564	0.561	#NULL!	#NULL!	18.5	15	11	15	9.6	DN2192	0	0	1	1	1	1	1	1	1	1	1	1	1	1	1	1	1	1	1	1	0	0	1	-4.56667	-2.95	2	2	4	4	2	1	2	1	1	0	4	3
81	65	150	0.864	0.529	#NULL!	#NULL!	28.9	13	6.7	17	9.5	ax1271	0	0	1	1	1	1	1	1	1	1	1	1	1	1	1	1	0	1	1	0	0	0	1	-2.06667	-3.21667	1	2	3	3	2	1	2	1	1	0	4	3
59	50	165	0.622	0.55	#NULL!	#NULL!	18.4	8.4	3.2	16	9.5	GL1663	0	0	1	1	0	1	1	0	0	1	1	0	0	1	1	0	0	1	1	0	0	0	0	-4.08333	-3.04167	2	2	4	4	2	1	2	1	1	0	2	1
72	33	140	0.835	0.49	#NULL!	#NULL!	16.8	9.6	5.2	16	9.4	DC3558	0	0	1	1	0	1	1	0	0	1	1	0	1	1	1	1	0	1	1	0	0	0	1	-2.30833	-3.54167	1	2	3	3	2	1	2	1	1	0	4	3
74	78	167	1.132	0.614	#NULL!	#NULL!	28	8.6	8.6	15	9.4	BZ6607	0	0	1	1	0	1	1	0	0	1	1	0	1	1	1	1	0	1	1	0	0	0	1	0.166667	-2.50833	0	2	2	5	2	1	2	1	1	0	4	3
80	65	153	0.971	0.537	#NULL!	#NULL!	27.8	9.1	4	17	9.3	DA4128	0	0	1	1	0	1	1	0	0	1	1	0	1	1	1	0	0	1	1	0	0	0	1	-1.175	-3.15	1	2	3	3	2	1	2	1	1	0	4	3
78	42	148	0.543	0.513	#NULL!	#NULL!	19.2	11	6.7	15	9.3	CX0075	0	0	1	1	0	1	1	1	1	1	1	0	1	1	1	1	0	1	1	0	0	0	1	-4.74167	-3.35	2	2	4	4	2	1	2	1	1	0	4	3
68	51.2	148	0.78	0.659	#NULL!	#NULL!	23.4	28	14	23	9.1	AT4162	0	0	1	1	1	1	1	1	1	1	1	1	1	1	1	1	1	1	1	1	1	1	1	-2.76667	-2.13333	2	1	3	2	2	2	2	1	1	0	3	2
64	50	152	1.008	0.645	#NULL!	#NULL!	21.6	17	7	20	9	AF8835	0	0	1	1	1	1	1	1	1	1	1	1	1	1	1	1	1	1	1	1	0	1	0	-0.866667	-2.25	0	1	1	7	1	2	2	1	1	1	3	2
72	43	148	0.671	0.579	#NULL!	#NULL!	19.6	16	8	19	9	CQ2555	0	0	1	1	1	1	1	1	1	1	1	1	1	1	1	1	1	1	1	1	0	0	1	-3.675	-2.8	2	2	4	4	2	1	2	1	1	0	4	3
72	43	148	0.671	0.579	#NULL!	#NULL!	19.6	16	8	19	9	CQ2555	0	0	1	1	1	1	1	1	1	1	1	1	1	1	1	1	1	1	1	1	0	0	1	-3.675	-2.8	2	2	4	4	2	1	2	1	1	0	4	3
78	40.5	148	0.545	0.515	#NULL!	#NULL!	18.5	11	7.1	15	9	BC3043	0	0	1	1	0	1	1	1	1	1	1	0	1	1	1	1	0	1	1	0	0	0	1	-4.725	-3.33333	2	2	4	4	2	1	2	1	1	0	4	3
67	51.7	145	0.97	0.65	#NULL!	#NULL!	24.6	14	4.9	20	8.9	FS6767	0	0	1	1	1	1	1	1	1	1	1	1	1	1	1	0	1	1	1	0	0	1	1	-1.18333	-2.20833	1	1	2	1	1	2	2	1	1	1	3	2
73	52	156	0.71	0.6	#NULL!	#NULL!	21.4	16	7.4	19	8.9	GM6838	0	0	1	1	1	1	1	1	1	1	1	1	1	1	1	1	1	1	1	1	0	0	1	-3.35	-2.625	2	2	4	4	2	1	2	1	1	0	4	3
89	55	155	0.867	0.474	#NULL!	#NULL!	22.9	14	8.5	17	8.9	EO0225	0	0	1	1	1	1	1	1	1	1	1	1	1	1	1	1	1	1	1	0	0	0	1	-2.04167	-3.675	1	2	3	3	2	1	2	1	1	0	4	3
72	35	155	0.53	0.557	#NULL!	#NULL!	14.6	19	12	17	8.9	IW7214	0	0	1	1	1	1	1	1	1	1	1	1	1	1	1	1	1	1	1	1	0	0	1	-4.85	-2.98333	2	2	4	4	2	1	2	1	1	0	4	3
74	70	160	0.799	0.55	#NULL!	#NULL!	27.3	8.1	2.7	17	8.9	FY6227	0	0	1	0	0	1	1	0	0	1	1	0	0	1	1	0	0	1	1	0	0	0	1	-2.60833	-3.04167	2	2	4	4	2	1	2	1	1	0	4	3
77	60	145	0.772	0.555	#NULL!	#NULL!	28.6	8.5	3.2	17	8.9	AF5301	0	0	1	1	0	1	1	0	0	1	1	0	0	1	1	0	0	1	1	0	0	0	1	-2.83333	-3	2	2	4	4	2	1	2	1	1	0	4	3
87	52	152	0.625	0.53	#NULL!	#NULL!	22.5	14	8.8	16	8.9	GQ7076	0	0	1	1	1	1	1	1	1	1	1	1	1	1	1	1	1	1	1	0	0	0	1	-4.05833	-3.20833	2	2	4	4	2	1	2	1	1	0	4	3
71	49	145	0.748	0.533	#NULL!	#NULL!	23.3	7.8	2.6	17	8.8	iy8500	0	0	1	0	0	1	1	0	0	1	1	0	0	1	1	0	0	1	1	0	0	0	1	-3.03333	-3.18333	2	2	4	4	2	1	2	1	1	0	4	3
77	32	149	0.565	0.485	#NULL!	#NULL!	14.4	12	8.8	14	8.8	DK6467	0	0	1	1	1	1	1	1	1	1	1	0	1	1	1	1	0	1	0	0	0	0	1	-4.55833	-3.58333	2	2	4	4	2	1	2	1	1	0	4	3
81	45	142	0.819	0.6	#NULL!	#NULL!	22.3	12	7.6	13	8.8	FU7690	0	0	1	1	1	1	1	1	1	1	1	0	1	1	1	1	0	0	0	0	0	0	1	-2.44167	-2.625	1	2	3	3	2	1	2	1	1	0	4	3
81	56	155	0.89	0.543	#NULL!	#NULL!	23.3	11	5.5	16	8.7	IZ5917	0	0	1	1	0	1	1	1	1	1	1	0	1	1	1	1	0	1	1	0	0	0	1	-1.85	-3.1	1	2	3	3	2	1	2	1	1	0	4	3
80	47	145.5	0.692	0.686	#NULL!	#NULL!	22.2	16	9.9	8.6	8.7	BZ4071	0	0	1	1	1	0	0	1	1	0	0	1	1	1	1	1	1	0	0	1	0	0	1	-3.5	-1.90833	2	1	3	2	2	1	1	1	1	0	4	3
80	60	135	0.852	0.54	#NULL!	#NULL!	32.9	7.5	3	16	8.6	FN7536	0	0	1	1	0	1	1	0	0	1	1	0	0	1	1	0	0	1	1	0	0	0	1	-2.16667	-3.125	1	2	3	3	2	1	2	1	1	0	4	3
80	38	144	0.591	0.495	#NULL!	#NULL!	18.3	12	7.8	14	8.6	AV3644	0	0	1	1	1	1	1	1	1	1	1	0	1	1	1	1	0	1	0	0	0	0	1	-4.34167	-3.5	2	2	4	4	2	1	2	1	1	0	4	3
70	52	152	0.888	0.666	#NULL!	#NULL!	22.5	17	8.3	19	8.5	IB7295	0	0	1	1	1	1	1	1	1	1	1	1	1	1	1	1	1	1	1	1	0	0	1	-1.86667	-2.075	1	1	2	1	1	1	2	1	1	1	4	2
76	61	153	0.733	0.566	#NULL!	#NULL!	26.1	9.1	3.4	16	8.5	IU3943	0	0	1	1	0	1	1	0	0	1	1	0	0	1	1	0	0	1	1	0	0	0	1	-3.15833	-2.90833	2	2	4	4	2	1	2	1	1	0	4	3
79	45	154	0.838	0.591	#NULL!	#NULL!	19	17	12	15	8.5	de0173	0	0	1	1	1	1	1	1	1	1	1	1	1	1	1	1	1	1	1	1	0	0	1	-2.28333	-2.7	1	2	3	3	2	1	2	1	1	0	4	3
75	49	149	0.919	0.61	#NULL!	#NULL!	22.1	14	7.6	17	8.4	GE0406	0	0	1	1	1	1	1	1	1	1	1	1	1	1	1	1	1	1	1	0	0	0	1	-1.60833	-2.54167	1	2	3	3	2	1	2	1	1	0	4	3
80	42	145	0.74	0.518	#NULL!	#NULL!	20	11	6.8	14	8.4	DQ1650	0	0	1	1	0	1	1	1	1	1	1	0	1	1	1	1	0	1	0	0	0	0	1	-3.1	-3.30833	2	2	4	4	2	1	2	1	1	0	4	3
84	43	134	0.708	0.604	#NULL!	#NULL!	23.9	22	15	16	8.3	DG4050	0	0	1	1	1	1	1	1	1	1	1	1	1	1	1	1	1	1	1	1	1	0	1	-3.36667	-2.59167	2	2	4	4	2	1	2	1	1	0	4	3
84	40	144	0.723	0.53	#NULL!	#NULL!	19.3	17	11	16	8.3	GN1996	0	0	1	1	1	1	1	1	1	1	1	1	1	1	1	1	1	1	1	1	0	0	1	-3.24167	-3.20833	2	2	4	4	2	1	2	1	1	0	4	3
79	56	145	0.836	0.571	#NULL!	#NULL!	26.6	9.3	4	16	8.3	EF9610	0	0	1	1	0	1	1	0	0	1	1	0	1	1	1	0	0	1	1	0	0	0	1	-2.3	-2.86667	1	2	3	3	2	1	2	1	1	0	4	3
69	43	149	0.495	0.528	#NULL!	#NULL!	19.4	7.6	3.1	15	8.3	IX5170	0	0	1	1	0	1	1	0	0	1	1	0	0	1	1	0	0	1	1	0	0	0	1	-5.14167	-3.225	2	2	4	4	2	1	2	1	1	0	3	2
64	53	145	0.93	0.684	#NULL!	#NULL!	25.2	17	6.2	20	8.2	HM2157	0	0	1	1	1	1	1	1	1	1	1	1	1	1	1	1	1	1	1	1	0	1	0	-1.51667	-1.925	1	1	2	1	1	2	2	1	1	1	3	2
65	58	148	1.143	0.653	#NULL!	#NULL!	26.5	11	3.5	19	8.2	HE6890	0	0	1	1	0	1	1	1	1	1	1	0	0	1	1	0	0	1	1	0	0	0	1	0.258333	-2.18333	0	1	1	7	1	1	2	1	1	1	3	2
85	48	148	0.762	0.531	#NULL!	#NULL!	21.9	17	9.1	17	8.2	DH5960	0	0	1	1	1	1	1	1	1	1	1	1	1	1	1	1	1	1	1	1	0	0	1	-2.91667	-3.2	2	2	4	4	2	1	2	1	1	0	4	3
68	38.3	148.5	0.839	0.63	#NULL!	#NULL!	17.4	27	18	17	8.2	GV7227	0	0	1	1	1	1	1	1	1	1	1	1	1	1	1	1	1	1	1	1	1	0	1	-2.275	-2.375	1	1	2	1	1	1	2	1	1	1	3	2
80	52	142	0.801	0.56	#NULL!	#NULL!	25.8	9.8	4.4	15	8.2	GQ1107	0	0	1	1	0	1	1	0	0	1	1	0	1	1	1	0	0	1	1	0	0	0	1	-2.59167	-2.95833	2	2	4	4	2	1	2	1	1	0	4	3
66	46	143	0.765	0.521	#NULL!	#NULL!	22.5	5.3	1.4	14	8.2	IU6728	0	0	1	0	0	1	1	0	0	1	1	0	0	1	1	0	0	1	0	0	0	0	1	-2.89167	-3.28333	2	2	4	4	2	1	2	1	1	0	3	2
82	63	165	1.108	0.59	#NULL!	#NULL!	23.1	17	8.6	17	8.1	GW3935	0	0	1	1	1	1	1	1	1	1	1	1	1	1	1	1	1	1	1	1	0	0	1	-0.0333333	-2.70833	0	2	2	5	2	1	2	1	1	0	4	3
76	49	151	0.648	0.688	#NULL!	#NULL!	21.5	23	15	17	8.1	EY0938	0	0	1	1	1	1	1	1	1	1	1	1	1	1	1	1	1	1	1	1	1	0	1	-3.86667	-1.89167	2	1	3	2	2	1	2	1	1	0	4	3
78	46	145	0.701	0.61	#NULL!	#NULL!	21.9	17	8.8	17	8.1	GV6981	0	0	1	1	1	1	1	1	1	1	1	1	1	1	1	1	1	1	1	1	0	0	1	-3.425	-2.54167	2	2	4	4	2	1	2	1	1	0	4	3
75	62	146	0.817	0.565	#NULL!	#NULL!	29.1	7.9	2.7	16	8.1	IJ2878	0	0	1	0	0	1	1	0	0	1	1	0	0	1	1	0	0	1	1	0	0	0	1	-2.45833	-2.91667	1	2	3	3	2	1	2	1	1	0	4	3
80	62	152	0.94	0.563	#NULL!	#NULL!	26.8	9.4	4.2	15	8.1	DN7019	0	0	1	1	0	1	1	0	0	1	1	0	1	1	1	0	0	1	1	0	0	0	1	-1.43333	-2.93333	1	2	3	3	2	1	2	1	1	0	4	3
78	47	148	0.851	0.555	#NULL!	#NULL!	21.5	11	5.6	15	8.1	EM3484	0	0	1	1	0	1	1	1	1	1	1	0	1	1	1	1	0	1	1	0	0	0	1	-2.175	-3	1	2	3	3	2	1	2	1	1	0	4	3
78	60	144	0.8	0.56	#NULL!	#NULL!	28.9	8.5	3.4	15	8.1	FG8564	0	0	1	1	0	1	1	0	0	1	1	0	0	1	1	0	0	1	1	0	0	0	1	-2.6	-2.95833	2	2	4	4	2	1	2	1	1	0	4	3
77	45	153	1.056	0.543	#NULL!	#NULL!	19.2	11	5.4	14	8.1	CM5714	0	0	1	1	0	1	1	1	1	1	1	0	1	1	1	1	0	1	0	0	0	0	1	-0.466667	-3.1	0	2	2	5	2	1	2	1	1	0	4	3
59	56	147	0.64	0.506	#NULL!	#NULL!	25.9	3.2	0.5	13	8.1	BE5248	0	0	1	0	0	1	1	0	0	1	1	0	0	1	1	0	0	0	0	0	0	0	0	-3.93333	-3.40833	2	2	4	4	2	1	2	1	1	0	2	1
70	58.8	153	0.89	0.685	#NULL!	#NULL!	25.1	10	3.3	9.4	8.1	DM9304	0	0	1	1	0	0	0	1	0	0	0	0	0	1	1	0	0	0	0	0	0	0	1	-1.85	-1.91667	1	1	2	1	1	1	1	1	1	1	4	2
70	58	146	0.913	0.678	#NULL!	#NULL!	27.2	14	5.1	17	8	BV0486	0	0	1	1	1	1	1	1	1	1	1	1	1	1	1	1	1	1	1	0	0	0	1	-1.65833	-1.975	1	1	2	1	1	1	2	1	1	1	4	2
87	54	148	0.892	0.488	#NULL!	#NULL!	24.7	10	4.7	16	8	DS3307	0	0	1	1	0	1	1	1	0	1	1	0	1	1	1	0	0	1	1	0	0	0	1	-1.83333	-3.55833	1	2	3	3	2	1	2	1	1	0	4	3
60	42	150	0.768	0.618	#NULL!	#NULL!	18.7	11	4.8	16	8	DW1552	0	0	1	1	0	1	1	1	1	1	1	0	1	1	1	0	0	1	1	0	0	0	0	-2.86667	-2.475	2	1	3	2	2	1	2	1	1	0	3	2
74	42	151	0.68	0.684	#NULL!	#NULL!	18.4	10	5.5	7.8	8	DF0073	0	0	1	1	0	0	0	1	0	0	0	0	1	1	1	1	0	0	0	0	0	0	1	-3.6	-1.925	2	1	3	2	2	1	1	1	1	0	4	3
72	65	160	0.934	0.718	#NULL!	#NULL!	25.4	19	10	16	7.9	BI1570	0	0	1	1	1	1	1	1	1	1	1	1	1	1	1	1	1	1	1	1	0	0	1	-1.48333	-1.64167	1	1	2	1	1	1	2	1	1	1	4	3
87	50	150	0.588	0.456	#NULL!	#NULL!	22.2	10	5.6	15	7.9	AI4429	0	0	1	1	0	1	1	1	0	1	1	0	1	1	1	1	0	1	1	0	0	0	1	-4.36667	-3.825	2	2	4	4	2	1	2	1	1	0	4	3
63	43	153	0.843	0.507	#NULL!	#NULL!	18.4	6.9	2.8	13	7.9	IJ9209	0	0	1	0	0	1	1	0	0	1	1	0	0	1	1	0	0	0	0	0	0	0	0	-2.24167	-3.4	1	2	3	3	2	1	2	1	1	0	3	2
72	48.2	152	0.745	0.608	#NULL!	#NULL!	20.9	16	7.2	18	7.8	CO5233	0	0	1	1	1	1	1	1	1	1	1	1	1	1	1	1	1	1	1	1	0	0	1	-3.05833	-2.55833	2	2	4	4	2	1	2	1	1	0	4	3
87	45	145	0.519	0.51	#NULL!	#NULL!	21.4	16	8.9	16	7.8	FK5858	0	0	1	1	1	1	1	1	1	1	1	1	1	1	1	1	1	1	1	1	0	0	1	-4.94167	-3.375	2	2	4	4	2	1	2	1	1	0	4	3
71	47.8	150	0.753	0.68	#NULL!	#NULL!	21.2	20	12	15	7.8	GF7798	0	0	1	1	1	1	1	1	1	1	1	1	1	1	1	1	1	1	1	1	1	0	1	-2.99167	-1.95833	2	1	3	2	2	1	2	1	1	0	4	3
76	50	145	1.023	0.82	#NULL!	#NULL!	23.8	19	13	13	7.8	DL1583	0	0	1	1	1	1	1	1	1	1	1	1	1	1	1	1	1	0	0	1	0	0	1	-0.741667	-0.791667	0	0	0	0	0	1	2	1	1	0	4	3
74	50.2	150	0.846	0.568	#NULL!	#NULL!	22.3	9.3	3.9	15	7.7	AX0044	0	0	1	1	0	1	1	0	0	1	1	0	0	1	1	0	0	1	1	0	0	0	1	-2.21667	-2.89167	1	2	3	3	2	1	2	1	1	0	4	3
88	46	151	0.817	0.417	#NULL!	#NULL!	20.2	10	6.1	14	7.7	HC8530	0	0	1	1	0	1	1	1	0	1	1	0	1	1	1	1	0	1	0	0	0	0	1	-2.45833	-4.15	1	2	3	3	2	1	2	1	1	0	4	3
75	45	151	0.747	0.56	#NULL!	#NULL!	19.7	10	5.4	14	7.7	FN4157	0	0	1	1	0	1	1	1	0	1	1	0	1	1	1	1	0	1	0	0	0	0	1	-3.04167	-2.95833	2	2	4	4	2	1	2	1	1	0	4	3
79	39.5	155	0.748	0.571	#NULL!	#NULL!	16.4	19	13	14	7.7	AZ1632	0	0	1	1	1	1	1	1	1	1	1	1	1	1	1	1	1	1	0	1	0	0	1	-3.03333	-2.86667	2	2	4	4	2	1	2	1	1	0	4	3
79	45	141.5	0.752	0.572	#NULL!	#NULL!	22.5	10	5.4	14	7.7	HW6392	0	0	1	1	0	1	1	1	0	1	1	0	1	1	1	1	0	1	0	0	0	0	1	-3	-2.85833	2	2	4	4	2	1	2	1	1	0	4	3
68	54	156	0.788	0.61	#NULL!	#NULL!	22.2	13	4.6	18	7.6	EY7425	0	0	1	1	1	1	1	1	1	1	1	1	1	1	1	0	0	1	1	0	0	0	1	-2.7	-2.54167	2	2	4	4	2	1	2	1	1	0	3	2
78	45	142.5	0.611	0.617	#NULL!	#NULL!	22.2	17	8.6	16	7.6	EP1354	0	0	1	1	1	1	1	1	1	1	1	1	1	1	1	1	1	1	1	1	0	0	1	-4.175	-2.48333	2	1	3	2	2	1	2	1	1	0	4	3
61	65	156	0.877	0.588	#NULL!	#NULL!	26.7	7.5	1.6	16	7.6	JK5067	0	0	1	0	0	1	1	0	0	1	1	0	0	1	1	0	0	1	1	0	0	0	0	-1.95833	-2.725	1	2	3	3	2	1	2	1	1	0	3	2
84	62	157	1.044	0.63	#NULL!	#NULL!	25.2	15	8.1	15	7.6	GO0573	0	0	1	1	1	1	1	1	1	1	1	1	1	1	1	1	1	1	1	1	0	0	1	-0.566667	-2.375	0	1	1	7	1	1	2	1	1	1	4	3
85	53	140	0.843	0.523	#NULL!	#NULL!	27	9.6	4.3	15	7.6	CR0145	0	0	1	1	0	1	1	0	0	1	1	0	1	1	1	0	0	1	1	0	0	0	1	-2.24167	-3.26667	1	2	3	3	2	1	2	1	1	0	4	3
63	45	157	0.984	0.634	#NULL!	#NULL!	18.3	13	6.2	15	7.6	EM0257	0	0	1	1	1	1	1	1	1	1	1	1	1	1	1	1	0	1	1	0	0	0	0	-1.06667	-2.34167	1	1	2	1	1	1	2	1	1	1	3	2
79	50	150	0.783	0.56	#NULL!	#NULL!	22.2	10	5.5	14	7.6	FL5011	0	0	1	1	0	1	1	1	0	1	1	0	1	1	1	1	0	1	0	0	0	0	1	-2.74167	-2.95833	2	2	4	4	2	1	2	1	1	0	4	3
79	43	152	1.096	0.544	#NULL!	#NULL!	18.6	11	7.3	13	7.6	AZ7403	0	0	1	1	0	1	1	1	1	1	1	0	1	1	1	1	0	0	0	0	0	0	1	-0.133333	-3.09167	0	2	2	5	2	1	2	1	1	0	4	3
63	46	149	1.014	0.658	#NULL!	#NULL!	20.7	19	6.7	21	7.5	BU2144	0	0	1	1	1	1	1	1	1	1	1	1	1	1	1	1	1	1	1	1	0	1	0	-0.816667	-2.14167	0	1	1	7	1	2	2	1	1	1	3	2
65	66	160	0.748	0.606	#NULL!	#NULL!	25.8	9.9	2.5	17	7.5	IF5933	0	0	1	0	0	1	1	0	0	1	1	0	0	1	1	0	0	1	1	0	0	0	1	-3.03333	-2.575	2	2	4	4	2	1	2	1	1	0	3	2
81	48	141.5	0.977	0.626	#NULL!	#NULL!	24	17	7.9	16	7.5	EB2388	0	0	1	1	1	1	1	1	1	1	1	1	1	1	1	1	1	1	1	1	0	0	1	-1.125	-2.40833	1	1	2	1	1	1	2	1	1	1	4	3
73	45	151	0.78	0.55	#NULL!	#NULL!	19.7	9.4	4.5	14	7.5	FN4157	0	0	1	1	0	1	1	0	0	1	1	0	1	1	1	0	0	1	0	0	0	0	1	-2.76667	-3.04167	2	2	4	4	2	1	2	1	1	0	4	3
80	58	144	0.754	0.57	#NULL!	#NULL!	28	9	3.9	14	7.4	FG8564	0	0	1	1	0	1	1	0	0	1	1	0	0	1	1	0	0	1	0	0	0	0	1	-2.98333	-2.875	2	2	4	4	2	1	2	1	1	0	4	3
82	61	149	0.953	0.68	#NULL!	#NULL!	27.5	9.7	4.2	14	7.4	FN0630	0	0	1	1	0	1	1	0	0	1	1	0	1	1	1	0	0	1	0	0	0	0	1	-1.325	-1.95833	1	1	2	1	1	1	2	1	1	1	4	3
84	44.8	142	1.033	0.528	#NULL!	#NULL!	22.2	11	6	14	7.4	BA5162	0	0	1	1	0	1	1	1	1	1	1	0	1	1	1	1	0	1	0	0	0	0	1	-0.658333	-3.225	0	2	2	5	2	1	2	1	1	0	4	3
85	41	136	0.733	0.527	#NULL!	#NULL!	22.2	11	6	14	7.4	IU4530	0	0	1	1	0	1	1	1	1	1	1	0	1	1	1	1	0	1	0	0	0	0	1	-3.15833	-3.23333	2	2	4	4	2	1	2	1	1	0	4	3
71	45	147	0.844	0.56	#NULL!	#NULL!	20.8	8.2	3.3	14	7.4	FU2149	0	0	1	1	0	1	1	0	0	1	1	0	0	1	1	0	0	1	0	0	0	0	1	-2.23333	-2.95833	1	2	3	3	2	1	2	1	1	0	4	3
65	48	130	0.699	0.535	#NULL!	#NULL!	28.4	4.6	0.9	14	7.4	IW3896	0	0	1	0	0	1	1	0	0	1	1	0	0	1	1	0	0	1	0	0	0	0	1	-3.44167	-3.16667	2	2	4	4	2	1	2	1	1	0	3	2
78	37.3	145	0.776	0.533	#NULL!	#NULL!	17.7	12	7.4	13	7.4	EI8174	0	0	1	1	1	1	1	1	1	1	1	0	1	1	1	1	0	0	0	0	0	0	1	-2.8	-3.18333	2	2	4	4	2	1	2	1	1	0	4	3
62	50	156	0.671	0.52	#NULL!	#NULL!	20.5	4.5	1.2	13	7.4	FE8839	0	0	1	0	0	1	1	0	0	1	1	0	0	1	1	0	0	0	0	0	0	0	0	-3.675	-3.29167	2	2	4	4	2	1	2	1	1	0	3	2
64	66	183	0.715	0.519	#NULL!	#NULL!	19.7	4.9	1.5	13	7.4	IP3452	0	0	1	0	0	1	1	0	0	1	1	0	0	1	1	0	0	0	0	0	0	0	0	-3.30833	-3.3	2	2	4	4	2	1	2	1	1	0	3	2
78	36	138	1.061	0.799	#NULL!	#NULL!	18.9	25	21	11	7.4	AV4504	0	0	1	1	1	0	1	1	1	1	0	1	1	1	1	1	1	0	0	1	1	0	1	-0.425	-0.966667	0	0	0	0	0	1	2	1	1	0	4	3
68	50	143	0.695	0.625	#NULL!	#NULL!	24.5	11	2.8	18	7.3	CQ1821	0	0	1	0	0	1	1	1	1	1	1	0	0	1	1	0	0	1	1	0	0	0	1	-3.475	-2.41667	2	1	3	2	2	1	2	1	1	0	3	2
76	65	160	0.826	0.59	#NULL!	#NULL!	25.4	9.3	3.6	15	7.3	FJ4416	0	0	1	1	0	1	1	0	0	1	1	0	0	1	1	0	0	1	1	0	0	0	1	-2.38333	-2.70833	1	2	3	3	2	1	2	1	1	0	4	3
76	47	145	0.581	0.58	#NULL!	#NULL!	22.4	15	8	14	7.3	FD9306	0	0	1	1	1	1	1	1	1	1	1	1	1	1	1	1	1	1	0	1	0	0	1	-4.425	-2.79167	2	2	4	4	2	1	2	1	1	0	4	3
77	58	160	1.031	0.576	#NULL!	#NULL!	22.7	9.9	4.5	14	7.3	JO6345	0	0	1	1	0	1	1	0	0	1	1	0	1	1	1	0	0	1	0	0	0	0	1	-0.675	-2.825	0	2	2	5	2	1	2	1	1	0	4	3
78	50	148	0.801	0.58	#NULL!	#NULL!	22.8	10	5	14	7.3	GK9892	0	0	1	1	0	1	1	1	0	1	1	0	1	1	1	1	0	1	0	0	0	0	1	-2.59167	-2.79167	2	2	4	4	2	1	2	1	1	0	4	3
77	62	158	1.116	0.736	#NULL!	#NULL!	24.8	24	12	19	7.2	CX4207	0	0	1	1	1	1	1	1	1	1	1	1	1	1	1	1	1	1	1	1	1	0	1	0.0333333	-1.49167	0	1	1	7	1	1	2	1	1	1	4	3
63	39	145.5	0.595	0.596	#NULL!	#NULL!	18.4	11	4.6	15	7.2	BC7591	0	0	1	1	0	1	1	1	1	1	1	0	1	1	1	0	0	1	1	0	0	0	0	-4.30833	-2.65833	2	2	4	4	2	1	2	1	1	0	3	2
65	36	143	0.658	0.598	#NULL!	#NULL!	17.6	12	5.9	15	7.2	ih5405	0	0	1	1	1	1	1	1	1	1	1	0	1	1	1	1	0	1	1	0	0	0	1	-3.78333	-2.64167	2	2	4	4	2	1	2	1	1	0	3	2
84	60	140	0.856	0.549	#NULL!	#NULL!	30.6	12	6.3	14	7.2	IN8791	0	0	1	1	1	1	1	1	1	1	1	0	1	1	1	1	0	1	0	0	0	0	1	-2.13333	-3.05	1	2	3	3	2	1	2	1	1	0	4	3
75	41	136	0.664	0.574	#NULL!	#NULL!	22.2	10	4.7	14	7.2	AH5661	0	0	1	1	0	1	1	1	0	1	1	0	1	1	1	0	0	1	0	0	0	0	1	-3.73333	-2.84167	2	2	4	4	2	1	2	1	1	0	4	3
77	58	154	0.763	0.6	#NULL!	#NULL!	24.5	9.7	4.1	14	7.2	GO5895	0	0	1	1	0	1	1	0	0	1	1	0	1	1	1	0	0	1	0	0	0	0	1	-2.90833	-2.625	2	2	4	4	2	1	2	1	1	0	4	3
82	40	141	0.815	0.538	#NULL!	#NULL!	20.1	11	7	13	7.2	DQ1650	0	0	1	1	0	1	1	1	1	1	1	0	1	1	1	1	0	0	0	0	0	0	1	-2.475	-3.14167	1	2	3	3	2	1	2	1	1	0	4	3
76	40	149	0.694	0.552	#NULL!	#NULL!	18	11	6.2	13	7.2	JA2618	0	0	1	1	0	1	1	1	1	1	1	0	1	1	1	1	0	0	0	0	0	0	1	-3.48333	-3.025	2	2	4	4	2	1	2	1	1	0	4	3
83	45	145	0.741	0.6	#NULL!	#NULL!	21.4	17	9.7	15	7.1	EF9264	0	0	1	1	1	1	1	1	1	1	1	1	1	1	1	1	1	1	1	1	0	0	1	-3.09167	-2.625	2	2	4	4	2	1	2	1	1	0	4	3
86	63	156	0.761	0.62	#NULL!	#NULL!	25.9	14	7.5	15	7.1	FZ2158	0	0	1	1	1	1	1	1	1	1	1	1	1	1	1	1	1	1	1	0	0	0	1	-2.925	-2.45833	2	1	3	2	2	1	2	1	1	0	4	3
72	56	145	0.736	0.579	#NULL!	#NULL!	26.6	7.6	2.2	15	7.1	AF5301	0	0	1	0	0	1	1	0	0	1	1	0	0	1	1	0	0	1	1	0	0	0	1	-3.13333	-2.8	2	2	4	4	2	1	2	1	1	0	4	3
71	42	137	0.615	0.564	#NULL!	#NULL!	22.4	8	2.8	14	7.1	GZ3371	0	0	1	0	0	1	1	0	0	1	1	0	0	1	1	0	0	1	0	0	0	0	1	-4.14167	-2.925	2	2	4	4	2	1	2	1	1	0	4	3
78	53	148	0.923	0.6	#NULL!	#NULL!	24.2	15	7.7	14	7.1	GR8696	0	0	1	1	1	1	1	1	1	1	1	1	1	1	1	1	1	1	0	1	0	0	1	-1.575	-2.625	1	2	3	3	2	1	2	1	1	0	4	3
79	62	152	0.786	0.6	#NULL!	#NULL!	26.8	9.3	4	14	7.1	FA4235	0	0	1	1	0	1	1	0	0	1	1	0	1	1	1	0	0	1	0	0	0	0	1	-2.71667	-2.625	2	2	4	4	2	1	2	1	1	0	4	3
84	48	155	0.755	0.59	#NULL!	#NULL!	20	15	11	13	7.1	GK5610	0	0	1	1	1	1	1	1	1	1	1	1	1	1	1	1	1	0	0	1	0	0	1	-2.975	-2.70833	2	2	4	4	2	1	2	1	1	0	4	3
75	45	151	0.783	0.56	#NULL!	#NULL!	19.7	10	5.4	13	7.1	FN4157	0	0	1	1	0	1	1	1	0	1	1	0	1	1	1	1	0	0	0	0	0	0	1	-2.74167	-2.95833	2	2	4	4	2	1	2	1	1	0	4	3
76	50	145	0.827	0.704	#NULL!	#NULL!	23.8	24	12	18	7	CQ8739	0	0	1	1	1	1	1	1	1	1	1	1	1	1	1	1	1	1	1	1	1	0	1	-2.375	-1.75833	1	1	2	1	1	1	2	1	1	1	4	3
75	59	149.5	0.916	0.732	#NULL!	#NULL!	26.4	19	9.9	17	7	CA5777	0	0	1	1	1	1	1	1	1	1	1	1	1	1	1	1	1	1	1	1	0	0	1	-1.63333	-1.525	1	1	2	1	1	1	2	1	1	1	4	3
69	49.7	150	0.685	0.623	#NULL!	#NULL!	22.1	20	8.8	17	7	AP0844	0	0	1	1	1	1	1	1	1	1	1	1	1	1	1	1	1	1	1	1	1	0	1	-3.55833	-2.43333	2	1	3	2	2	1	2	1	1	0	3	2
70	40	148	0.75	0.608	#NULL!	#NULL!	18.3	16	7.9	16	7	EF7052	0	0	1	1	1	1	1	1	1	1	1	1	1	1	1	1	1	1	1	1	0	0	1	-3.01667	-2.55833	2	2	4	4	2	1	2	1	1	0	4	2
78	49	148	1.253	0.636	#NULL!	#NULL!	22.4	17	8.5	16	7	EF2149	0	0	1	1	1	1	1	1	1	1	1	1	1	1	1	1	1	1	1	1	0	0	1	1.175	-2.325	0	1	1	7	1	1	2	1	1	1	4	3
66	43	146	0.791	0.611	#NULL!	#NULL!	20.2	12	4.8	16	7	BK9672	0	0	1	1	1	1	1	1	1	1	1	0	1	1	1	0	0	1	1	0	0	0	1	-2.675	-2.53333	2	2	4	4	2	1	2	1	1	0	3	2
74	60	152	0.766	0.599	#NULL!	#NULL!	26	8.5	2.9	15	7	ER0871	0	0	1	0	0	1	1	0	0	1	1	0	0	1	1	0	0	1	1	0	0	0	1	-2.88333	-2.63333	2	2	4	4	2	1	2	1	1	0	4	3
79	47.8	152	0.701	0.62	#NULL!	#NULL!	20.8	17	9.7	15	7	FG3339	0	0	1	1	1	1	1	1	1	1	1	1	1	1	1	1	1	1	1	1	0	0	1	-3.425	-2.45833	2	1	3	2	2	1	2	1	1	0	4	3
67	39	146	0.649	0.54	#NULL!	#NULL!	18.3	6.9	2.8	13	7	FC8858	0	0	1	0	0	1	1	0	0	1	1	0	0	1	1	0	0	0	0	0	0	0	1	-3.85833	-3.125	2	2	4	4	2	1	2	1	1	0	3	2
74	49	155	0.911	0.65	#NULL!	#NULL!	20.4	15	8.2	15	6.9	FW5423	0	0	1	1	1	1	1	1	1	1	1	1	1	1	1	1	1	1	1	1	0	0	1	-1.675	-2.20833	1	1	2	1	1	1	2	1	1	1	4	3
80	50	150	0.978	0.58	#NULL!	#NULL!	22.2	11	5.8	13	6.9	GY6217	0	0	1	1	0	1	1	1	1	1	1	0	1	1	1	1	0	0	0	0	0	0	1	-1.11667	-2.79167	1	2	3	3	2	1	2	1	1	0	4	3
80	49	154	0.743	0.562	#NULL!	#NULL!	20.7	11	6.5	13	6.9	HH9382	0	0	1	1	0	1	1	1	1	1	1	0	1	1	1	1	0	0	0	0	0	0	1	-3.075	-2.94167	2	2	4	4	2	1	2	1	1	0	4	3
83	40	140	0.836	0.62	#NULL!	#NULL!	20.4	16	11	13	6.9	GE1707	0	0	1	1	1	1	1	1	1	1	1	1	1	1	1	1	1	0	0	1	0	0	1	-2.3	-2.45833	1	1	2	1	1	1	2	1	1	1	4	3
70	48	159	1.399	0.556	#NULL!	#NULL!	19	8.1	3.5	13	6.9	DI5625	0	0	1	1	0	1	1	0	0	1	1	0	0	1	1	0	0	0	0	0	0	0	1	2.39167	-2.99167	0	2	2	5	2	1	2	1	1	0	4	2
72	45	155	0.446	0.547	#NULL!	#NULL!	18.7	8.7	4	13	6.9	JJ5509	0	0	1	1	0	1	1	0	0	1	1	0	1	1	1	0	0	0	0	0	0	0	1	-5.55	-3.06667	2	2	4	4	2	1	2	1	1	0	4	3
76	43	151	1.032	0.562	#NULL!	#NULL!	18.9	11	6.2	13	6.9	AH3333	0	0	1	1	0	1	1	1	1	1	1	0	1	1	1	1	0	0	0	0	0	0	1	-0.666667	-2.94167	0	2	2	5	2	1	2	1	1	0	4	3
77	43	150	0.797	0.57	#NULL!	#NULL!	19.1	11	6.4	13	6.9	FN4157	0	0	1	1	0	1	1	1	1	1	1	0	1	1	1	1	0	0	0	0	0	0	1	-2.625	-2.875	2	2	4	4	2	1	2	1	1	0	4	3
79	38	151	0.44	0.54	#NULL!	#NULL!	16.7	12	8.3	12	6.9	GO1172	0	0	1	1	1	1	1	1	1	1	0	0	1	1	1	1	0	0	0	0	0	0	1	-5.6	-3.125	2	2	4	4	2	1	2	1	1	0	4	3
83	45	138.5	0.932	0.624	#NULL!	#NULL!	23.5	17	8.4	15	6.8	BK2622	0	0	1	1	1	1	1	1	1	1	1	1	1	1	1	1	1	1	1	1	0	0	1	-1.5	-2.425	1	1	2	1	1	1	2	1	1	1	4	3
71	51.8	150	0.972	0.71	#NULL!	#NULL!	23	19	11	15	6.8	AD0584	0	0	1	1	1	1	1	1	1	1	1	1	1	1	1	1	1	1	1	1	0	0	1	-1.16667	-1.70833	1	1	2	1	1	1	2	1	1	1	4	3
75	49.1	146	0.843	0.59	#NULL!	#NULL!	23	9.5	4	14	6.8	GB4614	0	0	1	1	0	1	1	0	0	1	1	0	1	1	1	0	0	1	0	0	0	0	1	-2.24167	-2.70833	1	2	3	3	2	1	2	1	1	0	4	3
75	53	135	1.04	0.597	#NULL!	#NULL!	29.1	7.9	2.7	14	6.8	ES0812	0	0	1	0	0	1	1	0	0	1	1	0	0	1	1	0	0	1	0	0	0	0	1	-0.6	-2.65	0	2	2	5	2	1	2	1	1	0	4	3
83	38	128	0.65	0.567	#NULL!	#NULL!	23.2	11	5.6	13	6.8	AF6390	0	0	1	1	0	1	1	1	1	1	1	0	1	1	1	1	0	0	0	0	0	0	1	-3.85	-2.9	2	2	4	4	2	1	2	1	1	0	4	3
74	41	147	0.759	0.564	#NULL!	#NULL!	19	10	5.3	13	6.8	HW2947	0	0	1	1	0	1	1	1	0	1	1	0	1	1	1	1	0	0	0	0	0	0	1	-2.94167	-2.925	2	2	4	4	2	1	2	1	1	0	4	3
70	60	154	0.839	0.719	#NULL!	#NULL!	25.3	21	7.7	20	6.7	EU1436	0	0	1	1	1	1	1	1	1	1	1	1	1	1	1	1	1	1	1	1	1	1	1	-2.275	-1.63333	1	1	2	1	1	2	2	1	1	1	4	2
74	60	150	0.748	0.806	#NULL!	#NULL!	26.7	38	23	20	6.7	GY0918	0	0	1	1	1	1	1	1	1	1	1	1	1	1	1	1	1	1	1	1	1	1	1	-3.03333	-0.908333	2	0	2	6	2	2	2	1	1	0	4	3
76	50	142	0.901	0.611	#NULL!	#NULL!	24.8	9.4	3.7	14	6.7	EN4396	0	0	1	1	0	1	1	0	0	1	1	0	0	1	1	0	0	1	0	0	0	0	1	-1.75833	-2.53333	1	2	3	3	2	1	2	1	1	0	4	3
76	60	154	0.94	0.61	#NULL!	#NULL!	25.3	9.3	3.6	14	6.7	FH0179	0	0	1	1	0	1	1	0	0	1	1	0	0	1	1	0	0	1	0	0	0	0	1	-1.43333	-2.54167	1	2	3	3	2	1	2	1	1	0	4	3
72	40	150	0.655	0.614	#NULL!	#NULL!	17.8	14	8.4	13	6.7	CU9194	0	0	1	1	1	1	1	1	1	1	1	1	1	1	1	1	1	0	0	0	0	0	1	-3.80833	-2.50833	2	2	4	4	2	1	2	1	1	0	4	3
64	51	140	0.656	0.558	#NULL!	#NULL!	26	4.6	0.9	13	6.7	IK8396	0	0	1	0	0	1	1	0	0	1	1	0	0	1	1	0	0	0	0	0	0	0	0	-3.8	-2.975	2	2	4	4	2	1	2	1	1	0	3	2
64	43	152	0.953	0.535	#NULL!	#NULL!	18.6	5.5	1.9	12	6.7	EP9933	0	0	1	0	0	1	1	0	0	1	0	0	0	1	1	0	0	0	0	0	0	0	0	-1.325	-3.16667	1	2	3	3	2	1	2	1	1	0	3	2
69	56.1	150	0.91	0.71	#NULL!	#NULL!	24.9	15	6	18	6.6	EG7406	0	0	1	1	1	1	1	1	1	1	1	1	1	1	1	1	1	1	1	1	0	0	1	-1.68333	-1.70833	1	1	2	1	1	1	2	1	1	1	3	2
71	61	165	0.9	0.707	#NULL!	#NULL!	22.4	18	9.2	17	6.6	AC7411	0	0	1	1	1	1	1	1	1	1	1	1	1	1	1	1	1	1	1	1	0	0	1	-1.76667	-1.73333	1	1	2	1	1	1	2	1	1	1	4	3
68	53	148.5	0.813	0.63	#NULL!	#NULL!	23.9	11	3	17	6.6	FM8370	0	0	1	1	0	1	1	1	1	1	1	0	0	1	1	0	0	1	1	0	0	0	1	-2.49167	-2.375	1	1	2	1	1	1	2	1	1	1	3	2
57	52.5	163	0.909	0.703	#NULL!	#NULL!	19.8	17	8.1	17	6.6	CG2132	0	0	1	1	1	1	1	1	1	1	1	1	1	1	1	1	1	1	1	1	0	0	0	-1.69167	-1.76667	1	1	2	1	1	1	2	1	1	1	2	1
77	48.8	147	0.729	0.653	#NULL!	#NULL!	22.6	17	8.1	16	6.6	HD0449	0	0	1	1	1	1	1	1	1	1	1	1	1	1	1	1	1	1	1	1	0	0	1	-3.19167	-2.18333	2	1	3	2	2	1	2	1	1	0	4	3
81	47	150	0.782	0.622	#NULL!	#NULL!	20.9	25	17	14	6.6	HE9636	0	0	1	1	1	1	1	1	1	1	1	1	1	1	1	1	1	1	0	1	1	0	1	-2.75	-2.44167	2	1	3	2	2	1	2	1	1	0	4	3
77	60	150	0.667	0.611	#NULL!	#NULL!	26.7	9.1	3.6	14	6.6	CG6848	0	0	1	1	0	1	1	0	0	1	1	0	0	1	1	0	0	1	0	0	0	0	1	-3.70833	-2.53333	2	2	4	4	2	1	2	1	1	0	4	3
80	50	148	0.742	0.59	#NULL!	#NULL!	22.8	11	5.5	13	6.6	FG3336	0	0	1	1	0	1	1	1	1	1	1	0	1	1	1	1	0	0	0	0	0	0	1	-3.08333	-2.70833	2	2	4	4	2	1	2	1	1	0	4	3
71	45	151	0.647	0.56	#NULL!	#NULL!	19.7	8.4	3.7	13	6.6	FN4157	0	0	1	1	0	1	1	0	0	1	1	0	0	1	1	0	0	0	0	0	0	0	1	-3.875	-2.95833	2	2	4	4	2	1	2	1	1	0	4	3
73	42	139	0.769	0.58	#NULL!	#NULL!	21.7	8.5	3.4	13	6.6	FC7714	0	0	1	1	0	1	1	0	0	1	1	0	0	1	1	0	0	0	0	0	0	0	1	-2.85833	-2.79167	2	2	4	4	2	1	2	1	1	0	4	3
76	47	146	0.688	0.593	#NULL!	#NULL!	22	10	4.8	13	6.6	IC8522	0	0	1	1	0	1	1	1	0	1	1	0	1	1	1	0	0	0	0	0	0	0	1	-3.53333	-2.68333	2	2	4	4	2	1	2	1	1	0	4	3
78	65	155	0.928	0.606	#NULL!	#NULL!	27.1	9.1	3.7	13	6.6	BG5645	0	0	1	1	0	1	1	0	0	1	1	0	0	1	1	0	0	0	0	0	0	0	1	-1.53333	-2.575	1	2	3	3	2	1	2	1	1	0	4	3
88	60	150	0.756	0.563	#NULL!	#NULL!	26.7	15	6.3	16	6.5	DP6248	0	0	1	1	1	1	1	1	1	1	1	1	1	1	1	1	1	1	1	1	0	0	1	-2.96667	-2.93333	2	2	4	4	2	1	2	1	1	0	4	3
62	60	162	0.728	0.662	#NULL!	#NULL!	22.9	10	3.4	15	6.5	HL2871	0	0	1	1	0	1	1	1	0	1	1	0	0	1	1	0	0	1	1	0	0	0	0	-3.2	-2.10833	2	1	3	2	2	1	2	1	1	0	3	2
72	59	155	0.865	0.598	#NULL!	#NULL!	24.6	8.1	2.5	14	6.5	AS2510	0	0	1	0	0	1	1	0	0	1	1	0	0	1	1	0	0	1	0	0	0	0	1	-2.05833	-2.64167	1	2	3	3	2	1	2	1	1	0	4	3
79	53.7	160	0.965	0.64	#NULL!	#NULL!	21	17	9.6	14	6.5	FD1574	0	0	1	1	1	1	1	1	1	1	1	1	1	1	1	1	1	1	0	1	0	0	1	-1.225	-2.29167	1	1	2	1	1	1	2	1	1	1	4	3
83	39	128	0.633	0.582	#NULL!	#NULL!	23.8	11	5.3	13	6.5	AF6390	0	0	1	1	0	1	1	1	1	1	1	0	1	1	1	1	0	0	0	0	0	0	1	-3.99167	-2.775	2	2	4	4	2	1	2	1	1	0	4	3
74	40.3	136	0.632	0.595	#NULL!	#NULL!	21.8	9.8	4.5	13	6.5	AH5661	0	0	1	1	0	1	1	0	0	1	1	0	1	1	1	0	0	0	0	0	0	0	1	-4	-2.66667	2	2	4	4	2	1	2	1	1	0	4	3
75	54	155	0.895	0.669	#NULL!	#NULL!	22.5	13	6.4	13	6.5	CS8222	0	0	1	1	1	1	1	1	1	1	1	1	1	1	1	1	0	0	0	0	0	0	1	-1.80833	-2.05	1	1	2	1	1	1	2	1	1	1	4	3
62	56.4	150	0.92	0.596	#NULL!	#NULL!	25.1	5.7	1.3	13	6.5	HB4671	0	0	1	0	0	1	1	0	0	1	1	0	0	1	1	0	0	0	0	0	0	0	0	-1.6	-2.65833	1	2	3	3	2	1	2	1	1	0	3	2
79	40	140	0.673	0.584	#NULL!	#NULL!	20.4	11	6.4	12	6.5	AF6390	0	0	1	1	0	1	1	1	1	1	0	0	1	1	1	1	0	0	0	0	0	0	1	-3.65833	-2.75833	2	2	4	4	2	1	2	1	1	0	4	3
55	45	155	0.755	0.628	#NULL!	#NULL!	18.7	6.7	2.3	12	6.5	IX8226	0	0	1	0	0	1	1	0	0	1	0	0	0	1	1	0	0	0	0	0	0	0	0	-2.975	-2.39167	2	1	3	2	2	1	2	1	1	0	2	1
57	47	151	0.704	0.581	#NULL!	#NULL!	20.6	5.5	2.2	11	6.5	CI7712	0	0	1	0	0	0	1	0	0	1	0	0	0	1	1	0	0	0	0	0	0	0	0	-3.4	-2.78333	2	2	4	4	2	1	2	1	1	0	2	1
60	49.5	160	0.977	0.68	#NULL!	#NULL!	19.3	15	6.5	16	6.4	FY4007	0	0	1	1	1	1	1	1	1	1	1	1	1	1	1	1	1	1	1	1	0	0	0	-1.125	-1.95833	1	1	2	1	1	1	2	1	1	1	3	2
76	40	152	0.792	0.628	#NULL!	#NULL!	17.3	19	12	14	6.4	IR0555	0	0	1	1	1	1	1	1	1	1	1	1	1	1	1	1	1	1	0	1	0	0	1	-2.66667	-2.39167	2	1	3	2	2	1	2	1	1	0	4	3
78	70	155	1.088	0.691	#NULL!	#NULL!	29.1	13	6	14	6.4	BZ4970	0	0	1	1	1	1	1	1	1	1	1	1	1	1	1	1	0	1	0	0	0	0	1	-0.2	-1.86667	0	1	1	7	1	1	2	1	1	1	4	3
59	52.9	153	1.073	0.64	#NULL!	#NULL!	22.6	8.1	2.4	14	6.4	GR4132	0	0	1	0	0	1	1	0	0	1	1	0	0	1	1	0	0	1	0	0	0	0	0	-0.325	-2.29167	0	1	1	7	1	1	2	1	1	1	2	1
84	56	155	0.788	0.57	#NULL!	#NULL!	23.3	11	5.5	13	6.4	GO6028	0	0	1	1	0	1	1	1	1	1	1	0	1	1	1	1	0	0	0	0	0	0	1	-2.7	-2.875	2	2	4	4	2	1	2	1	1	0	4	3
59	52	152	0.99	0.72	#NULL!	#NULL!	22.5	5.8	2	12	6.4	GT4950	0	0	1	0	0	1	1	0	0	1	0	0	0	1	1	0	0	0	0	0	0	0	0	-1.01667	-1.625	1	1	2	1	1	1	2	1	1	1	2	1
76	33	146	0.579	0.549	#NULL!	#NULL!	15.5	12	7.9	11	6.4	IK3876	0	0	1	1	1	0	1	1	1	1	0	0	1	1	1	1	0	0	0	0	0	0	1	-4.44167	-3.05	2	2	4	4	2	1	2	1	1	0	4	3
61	46.5	153.5	0.572	0.531	#NULL!	#NULL!	19.7	4.3	1.2	11	6.4	IW9808	0	0	1	0	0	0	1	0	0	1	0	0	0	1	1	0	0	0	0	0	0	0	0	-4.5	-3.2	2	2	4	4	2	1	2	1	1	0	3	2
81	62.5	148	0.963	0.71	#NULL!	#NULL!	28.5	18	6.8	18	6.3	HC4623	0	0	1	1	1	1	1	1	1	1	1	1	1	1	1	1	1	1	1	1	0	0	1	-1.24167	-1.70833	1	1	2	1	1	1	2	1	1	1	4	3
75	52	148	0.972	0.696	#NULL!	#NULL!	23.7	14	6.9	15	6.3	AC7978	0	0	1	1	1	1	1	1	1	1	1	1	1	1	1	1	1	1	1	0	0	0	1	-1.16667	-1.825	1	1	2	1	1	1	2	1	1	1	4	3
62	53	159	0.85	0.66	#NULL!	#NULL!	21	11	4.2	14	6.3	HQ3618	0	0	1	1	0	1	1	1	1	1	1	0	1	1	1	0	0	1	0	0	0	0	0	-2.18333	-2.125	1	1	2	1	1	1	2	1	1	1	3	2
80	61	146	0.911	0.607	#NULL!	#NULL!	28.6	8.8	3.8	13	6.3	EK9894	0	0	1	1	0	1	1	0	0	1	1	0	0	1	1	0	0	0	0	0	0	0	1	-1.675	-2.56667	1	2	3	3	2	1	2	1	1	0	4	3
78	43	150	0.806	0.586	#NULL!	#NULL!	19.1	11	6.8	12	6.3	JC0519	0	0	1	1	0	1	1	1	1	1	0	0	1	1	1	1	0	0	0	0	0	0	1	-2.55	-2.74167	2	2	4	4	2	1	2	1	1	0	4	3
70	50	150	0.754	0.657	#NULL!	#NULL!	22.2	12	4.4	15	6.2	JH1498	0	0	1	1	1	1	1	1	1	1	1	0	1	1	1	0	0	1	1	0	0	0	1	-2.98333	-2.15	2	1	3	2	2	1	2	1	1	0	4	2
73	44	145	0.833	0.65	#NULL!	#NULL!	20.9	16	7.7	15	6.2	GG3764	0	0	1	1	1	1	1	1	1	1	1	1	1	1	1	1	1	1	1	1	0	0	1	-2.325	-2.20833	1	1	2	1	1	1	2	1	1	1	4	3
82	49.7	150	0.759	0.639	#NULL!	#NULL!	22.1	17	9.3	14	6.2	DE4020	0	0	1	1	1	1	1	1	1	1	1	1	1	1	1	1	1	1	0	1	0	0	1	-2.94167	-2.3	2	1	3	2	2	1	2	1	1	0	4	3
71	60	144.5	1.151	0.723	#NULL!	#NULL!	28.7	11	4.2	14	6.2	CA8015	0	0	1	1	0	1	1	1	1	1	1	0	1	1	1	0	0	1	0	0	0	0	1	0.325	-1.6	0	1	1	7	1	1	2	1	1	1	4	3
63	56	160	0.931	0.78	#NULL!	#NULL!	21.9	9.7	3.1	14	6.2	GO4003	0	0	1	1	0	1	1	0	0	1	1	0	0	1	1	0	0	1	0	0	0	0	0	-1.50833	-1.125	1	1	2	1	1	1	2	1	1	1	3	2
82	51	143	0.854	0.61	#NULL!	#NULL!	24.9	10	4.9	13	6.2	FL0968	0	0	1	1	0	1	1	1	0	1	1	0	1	1	1	0	0	0	0	0	0	0	1	-2.15	-2.54167	1	2	3	3	2	1	2	1	1	0	4	3
86	47	157	0.739	0.546	#NULL!	#NULL!	19.1	17	11	13	6.2	EO3894	0	0	1	1	1	1	1	1	1	1	1	1	1	1	1	1	1	0	0	1	0	0	1	-3.10833	-3.075	2	2	4	4	2	1	2	1	1	0	4	3
57	42	153	0.749	0.53	#NULL!	#NULL!	17.9	3.3	0.9	9.8	6.2	GW3033	0	0	1	0	0	0	0	0	0	0	0	0	0	1	1	0	0	0	0	0	0	0	0	-3.025	-3.20833	2	2	4	4	2	1	1	1	1	0	2	1
60	49	155	0.78	0.64	#NULL!	#NULL!	20.4	16	3.3	21	6.1	HC2355	0	0	1	1	1	1	1	1	1	1	1	1	0	1	1	0	1	1	1	1	0	1	0	-2.76667	-2.29167	2	1	3	2	2	2	2	1	1	0	3	2
71	58	146	0.785	0.59	#NULL!	#NULL!	27.2	7.1	1.9	14	6.1	GE9891	0	0	1	0	0	1	1	0	0	1	1	0	0	1	1	0	0	1	0	0	0	0	1	-2.725	-2.70833	2	2	4	4	2	1	2	1	1	0	4	3
75	50	147	0.65	0.607	#NULL!	#NULL!	23.1	9.1	3.7	13	6.1	IU4265	0	0	1	1	0	1	1	0	0	1	1	0	0	1	1	0	0	0	0	0	0	0	1	-3.85	-2.56667	2	2	4	4	2	1	2	1	1	0	4	3
76	49	138	0.89	0.624	#NULL!	#NULL!	25.7	9.2	3.5	13	6.1	BJ2352	0	0	1	1	0	1	1	0	0	1	1	0	0	1	1	0	0	0	0	0	0	0	1	-1.85	-2.425	1	1	2	1	1	1	2	1	1	1	4	3
62	45	146	0.813	0.592	#NULL!	#NULL!	21.1	6.3	2	12	6.1	HT8247	0	0	1	0	0	1	1	0	0	1	0	0	0	1	1	0	0	0	0	0	0	0	0	-2.49167	-2.69167	1	2	3	3	2	1	2	1	1	0	3	2
64	45	133	0.69	0.569	#NULL!	#NULL!	25.4	4.7	0.9	12	6.1	IY7946	0	0	1	0	0	1	1	0	0	1	0	0	0	1	1	0	0	0	0	0	0	0	0	-3.51667	-2.88333	2	2	4	4	2	1	2	1	1	0	3	2
85	43.7	139	0.884	0.588	#NULL!	#NULL!	22.6	11	6.7	11	6.1	CV3405	0	0	1	1	0	0	1	1	1	1	0	0	1	1	1	1	0	0	0	0	0	0	1	-1.9	-2.725	1	2	3	3	2	1	2	1	1	0	4	3
77	62	153	1.234	0.868	#NULL!	#NULL!	26.5	17	12	11	6.1	CC5857	0	0	1	1	1	0	1	1	1	1	0	1	1	1	1	1	1	0	0	1	0	0	1	1.01667	-0.391667	0	0	0	0	0	1	2	1	1	0	4	3
58	54.4	148	0.947	0.656	#NULL!	#NULL!	24.8	16	3.1	23	6	IR7174	0	0	1	1	1	1	1	1	1	1	1	1	0	1	1	0	1	1	1	1	0	1	0	-1.375	-2.15833	1	1	2	1	1	2	2	1	1	1	2	1
79	68	157	0.9	0.627	#NULL!	#NULL!	27.5	9	3.8	12	6	DM3905	0	0	1	1	0	1	1	0	0	1	0	0	0	1	1	0	0	0	0	0	0	0	1	-1.76667	-2.4	1	1	2	1	1	1	2	1	1	1	4	3
81	62	150	0.6	0.645	#NULL!	#NULL!	27.6	14	7.2	11	6	DI7386	0	0	1	1	1	0	1	1	1	1	0	1	1	1	1	1	1	0	0	0	0	0	1	-4.26667	-2.25	2	1	3	2	2	1	2	1	1	0	4	3
60	52	145	0.801	0.546	#NULL!	#NULL!	24.7	3.6	0.6	11	6	ET4029	0	0	1	0	0	0	1	0	0	1	0	0	0	1	1	0	0	0	0	0	0	0	0	-2.59167	-3.075	2	2	4	4	2	1	2	1	1	0	3	2
68	62	152	0.988	0.67	#NULL!	#NULL!	26.8	9.6	2.8	15	5.9	GM2194	0	0	1	0	0	1	1	0	0	1	1	0	0	1	1	0	0	1	1	0	0	0	1	-1.03333	-2.04167	1	1	2	1	1	1	2	1	1	1	3	2
69	48	152	0.849	0.71	#NULL!	#NULL!	20.8	17	8.9	15	5.9	GN3141	0	0	1	1	1	1	1	1	1	1	1	1	1	1	1	1	1	1	1	1	0	0	1	-2.19167	-1.70833	1	1	2	1	1	1	2	1	1	1	3	2
87	57.5	151	0.786	0.553	#NULL!	#NULL!	25.2	9.9	4.6	13	5.9	HJ7770	0	0	1	1	0	1	1	0	0	1	1	0	1	1	1	0	0	0	0	0	0	0	1	-2.71667	-3.01667	2	2	4	4	2	1	2	1	1	0	4	3
72	50	143	0.606	0.605	#NULL!	#NULL!	24.5	12	4.5	13	5.9	EW6669	0	0	1	1	1	1	1	1	1	1	1	0	1	1	1	0	0	0	0	0	0	0	1	-4.21667	-2.58333	2	2	4	4	2	1	2	1	1	0	4	3
75	57	155	0.741	0.622	#NULL!	#NULL!	23.7	9.4	3.8	13	5.9	DO9166	0	0	1	1	0	1	1	0	0	1	1	0	0	1	1	0	0	0	0	0	0	0	1	-3.09167	-2.44167	2	1	3	2	2	1	2	1	1	0	4	3
77	65	149	0.854	0.62	#NULL!	#NULL!	29.3	8.3	3.1	13	5.9	FS2996	0	0	1	1	0	1	1	0	0	1	1	0	0	1	1	0	0	0	0	0	0	0	1	-2.15	-2.45833	1	1	2	1	1	1	2	1	1	1	4	3
77	64	150	0.722	0.621	#NULL!	#NULL!	28.4	8.5	3.3	13	5.9	DF6737	0	0	1	1	0	1	1	0	0	1	1	0	0	1	1	0	0	0	0	0	0	0	1	-3.25	-2.45	2	1	3	2	2	1	2	1	1	0	4	3
71	47	153	0.879	0.575	#NULL!	#NULL!	20.1	12	5.6	12	5.9	iq7339	0	0	1	1	1	1	1	1	1	1	0	0	1	1	1	1	0	0	0	0	0	0	1	-1.94167	-2.83333	1	2	3	3	2	1	2	1	1	0	4	3
74	45	143	0.952	0.614	#NULL!	#NULL!	22	9.3	4.1	12	5.9	DN1821	0	0	1	1	0	1	1	0	0	1	0	0	1	1	1	0	0	0	0	0	0	0	1	-1.33333	-2.50833	1	2	3	3	2	1	2	1	1	0	4	3
77	48	150	0.828	0.613	#NULL!	#NULL!	21.3	10	5.4	12	5.9	ES6449	0	0	1	1	0	1	1	1	0	1	0	0	1	1	1	1	0	0	0	0	0	0	1	-2.36667	-2.51667	1	2	3	3	2	1	2	1	1	0	4	3
78	42	145	0.712	0.6	#NULL!	#NULL!	20	11	6.6	11	5.9	BK7148	0	0	1	1	0	0	1	1	1	1	0	0	1	1	1	1	0	0	0	0	0	0	1	-3.33333	-2.625	2	2	4	4	2	1	2	1	1	0	4	3
74	54	150	0.977	0.62	#NULL!	#NULL!	24	8.9	3.4	13	5.8	AN3962	0	0	1	1	0	1	1	0	0	1	1	0	0	1	1	0	0	0	0	0	0	0	1	-1.125	-2.45833	1	1	2	1	1	1	2	1	1	1	4	3
60	52	160	0.776	0.66	#NULL!	#NULL!	20.3	9.5	3.6	13	5.8	GK2097	0	0	1	1	0	1	1	0	0	1	1	0	0	1	1	0	0	0	0	0	0	0	0	-2.8	-2.125	2	1	3	2	2	1	2	1	1	0	3	2
81	63	153	0.759	0.62	#NULL!	#NULL!	26.9	9.5	4.3	12	5.8	FM7898	0	0	1	1	0	1	1	0	0	1	0	0	1	1	1	0	0	0	0	0	0	0	1	-2.94167	-2.45833	2	1	3	2	2	1	2	1	1	0	4	3
68	32	149	0.686	0.55	#NULL!	#NULL!	14.4	8.3	4.5	11	5.8	GB9374	0	0	1	1	0	0	1	0	0	1	0	0	1	1	1	0	0	0	0	0	0	0	1	-3.55	-3.04167	2	2	4	4	2	1	2	1	1	0	3	2
67	54	150	0.973	0.648	#NULL!	#NULL!	23.6	12	3.7	15	5.7	IK7833	0	0	1	1	1	1	1	1	1	1	1	0	0	1	1	0	0	1	1	0	0	0	1	-1.15833	-2.225	1	1	2	1	1	1	2	1	1	1	3	2
76	52	150	0.993	0.704	#NULL!	#NULL!	23.1	15	7.7	14	5.7	AC7978	0	0	1	1	1	1	1	1	1	1	1	1	1	1	1	1	1	1	0	1	0	0	1	-0.991667	-1.75833	0	1	1	7	1	1	2	1	1	1	4	3
66	48	153.5	0.973	0.631	#NULL!	#NULL!	20.4	12	4.7	14	5.7	BR9157	0	0	1	1	1	1	1	1	1	1	1	0	1	1	1	0	0	1	0	0	0	0	1	-1.15833	-2.36667	1	1	2	1	1	1	2	1	1	1	3	2
71	54	145	0.829	0.609	#NULL!	#NULL!	25.7	7.4	2.1	13	5.7	BA8927	0	0	1	0	0	1	1	0	0	1	1	0	0	1	1	0	0	0	0	0	0	0	1	-2.35833	-2.55	1	2	3	3	2	1	2	1	1	0	4	3
68	55	148.5	0.672	0.593	#NULL!	#NULL!	24.9	6.4	1.5	13	5.7	AU2851	0	0	1	0	0	1	1	0	0	1	1	0	0	1	1	0	0	0	0	0	0	0	1	-3.66667	-2.68333	2	2	4	4	2	1	2	1	1	0	3	2
69	68	157	0.941	0.593	#NULL!	#NULL!	27.6	6.3	1.5	13	5.7	AC2449	0	0	1	0	0	1	1	0	0	1	1	0	0	1	1	0	0	0	0	0	0	0	1	-1.425	-2.68333	1	2	3	3	2	1	2	1	1	0	3	2
82	50	146	0.959	0.676	#NULL!	#NULL!	23.5	16	9.4	12	5.7	HQ6587	0	0	1	1	1	1	1	1	1	1	0	1	1	1	1	1	1	0	0	1	0	0	1	-1.275	-1.99167	1	1	2	1	1	1	2	1	1	1	4	3
79	56	150	0.864	0.63	#NULL!	#NULL!	24.9	9.9	4.4	12	5.7	CX5586	0	0	1	1	0	1	1	0	0	1	0	0	1	1	1	0	0	0	0	0	0	0	1	-2.06667	-2.375	1	1	2	1	1	1	2	1	1	1	4	3
58	52.7	150	0.748	0.621	#NULL!	#NULL!	23.4	9.5	2.8	12	5.7	CM6729	0	0	1	0	0	1	1	0	0	1	0	0	0	1	1	0	0	0	0	0	0	0	0	-3.03333	-2.45	2	1	3	2	2	1	2	1	1	0	2	1
84	38	152	0.676	0.479	#NULL!	#NULL!	16.4	12	3.5	11	5.7	BZ1740	0	0	1	1	1	0	1	1	1	1	0	0	0	1	1	0	0	0	0	0	0	0	1	-3.63333	-3.63333	2	2	4	4	2	1	2	1	1	0	4	3
84	50	154	0.749	0.57	#NULL!	#NULL!	21.1	11	6.4	11	5.7	JB7894	0	0	1	1	0	0	1	1	1	1	0	0	1	1	1	1	0	0	0	0	0	0	1	-3.025	-2.875	2	2	4	4	2	1	2	1	1	0	4	3
87	36	140	0.718	0.489	#NULL!	#NULL!	18.4	10	7	11	5.7	AV3644	0	0	1	1	0	0	1	1	0	1	0	0	1	1	1	1	0	0	0	0	0	0	1	-3.28333	-3.55	2	2	4	4	2	1	2	1	1	0	4	3
72	42.2	155	0.755	0.574	#NULL!	#NULL!	17.6	9.4	4.9	11	5.7	GZ7272	0	0	1	1	0	0	1	0	0	1	0	0	1	1	1	0	0	0	0	0	0	0	1	-2.975	-2.84167	2	2	4	4	2	1	2	1	1	0	4	3
62	39	145	0.721	0.55	#NULL!	#NULL!	18.5	4.7	1.5	10	5.7	IB5505	0	0	1	0	0	0	1	0	0	0	0	0	0	1	1	0	0	0	0	0	0	0	0	-3.25833	-3.04167	2	2	4	4	2	1	2	1	1	0	3	2
76	55	149	0.725	0.692	#NULL!	#NULL!	24.8	16	6.4	15	5.6	AR4424	0	0	1	1	1	1	1	1	1	1	1	1	1	1	1	1	1	1	1	1	0	0	1	-3.225	-1.85833	2	1	3	2	2	1	2	1	1	0	4	3
62	50	149	0.557	0.675	#NULL!	#NULL!	22.5	9.5	3.1	14	5.6	IW7592	0	0	1	1	0	1	1	0	0	1	1	0	0	1	1	0	0	1	0	0	0	0	0	-4.625	-2	2	1	3	2	2	1	2	1	1	0	3	2
59	43	150	0.827	0.558	#NULL!	#NULL!	19.1	6.8	1.3	14	5.6	JK6120	0	0	1	0	0	1	1	0	0	1	1	0	0	1	1	0	0	1	0	0	0	0	0	-2.375	-2.975	1	2	3	3	2	1	2	1	1	0	2	1
84	44	146	1.082	0.687	#NULL!	#NULL!	20.6	25	17	13	5.6	AT3521	0	0	1	1	1	1	1	1	1	1	1	1	1	1	1	1	1	0	0	1	1	0	1	-0.25	-1.9	0	1	1	7	1	1	2	1	1	1	4	3
71	60	150	0.682	0.605	#NULL!	#NULL!	26.7	7.2	2	13	5.6	DN5315	0	0	1	0	0	1	1	0	0	1	1	0	0	1	1	0	0	0	0	0	0	0	1	-3.58333	-2.58333	2	2	4	4	2	1	2	1	1	0	4	3
72	31	126	0.853	0.59	#NULL!	#NULL!	19.5	9	4.1	12	5.6	HI8934	0	0	1	1	0	1	1	0	0	1	0	0	1	1	1	0	0	0	0	0	0	0	1	-2.15833	-2.70833	1	2	3	3	2	1	2	1	1	0	4	3
65	48	140	0.52	0.583	#NULL!	#NULL!	24.5	5.1	1.1	12	5.6	IK8396	0	0	1	0	0	1	1	0	0	1	0	0	0	1	1	0	0	0	0	0	0	0	1	-4.93333	-2.76667	2	2	4	4	2	1	2	1	1	0	3	2
72	45	162	0.751	0.58	#NULL!	#NULL!	17.1	9.5	5.1	11	5.6	DD5763	0	0	1	1	0	0	1	0	0	1	0	0	1	1	1	1	0	0	0	0	0	0	1	-3.00833	-2.79167	2	2	4	4	2	1	2	1	1	0	4	3
72	45	162	0.751	0.58	#NULL!	#NULL!	17.1	9.5	5.1	11	5.6	DD5763	0	0	1	1	0	0	1	0	0	1	0	0	1	1	1	1	0	0	0	0	0	0	1	-3.00833	-2.79167	2	2	4	4	2	1	2	1	1	0	4	3
78	45	150	0.642	0.607	#NULL!	#NULL!	20	11	6.3	11	5.6	EJ3772	0	0	1	1	0	0	1	1	1	1	0	0	1	1	1	1	0	0	0	0	0	0	1	-3.91667	-2.56667	2	2	4	4	2	1	2	1	1	0	4	3
58	69	153	1.083	0.526	#NULL!	#NULL!	29.5	2.7	0.3	11	5.6	CV3082	0	0	1	0	0	0	1	0	0	1	0	0	0	1	1	0	0	0	0	0	0	0	0	-0.241667	-3.24167	0	2	2	5	2	1	2	1	1	0	2	1
75	49.3	150	0.863	0.68	#NULL!	#NULL!	21.9	17	8	14	5.5	AS0567	0	0	1	1	1	1	1	1	1	1	1	1	1	1	1	1	1	1	0	1	0	0	1	-2.075	-1.95833	1	1	2	1	1	1	2	1	1	1	4	3
66	62	154	0.807	0.66	#NULL!	#NULL!	26.1	8.6	2.3	14	5.5	FU4868	0	0	1	0	0	1	1	0	0	1	1	0	0	1	1	0	0	1	0	0	0	0	1	-2.54167	-2.125	2	1	3	2	2	1	2	1	1	0	3	2
68	41	140	0.885	0.653	#NULL!	#NULL!	20.9	13	5.3	14	5.5	AO4823	0	0	1	1	1	1	1	1	1	1	1	1	1	1	1	1	0	1	0	0	0	0	1	-1.89167	-2.18333	1	1	2	1	1	1	2	1	1	1	3	2
68	41	140	0.885	0.653	#NULL!	#NULL!	20.9	13	5.3	14	5.5	AO4823	0	0	1	1	1	1	1	1	1	1	1	1	1	1	1	1	0	1	0	0	0	0	1	-1.89167	-2.18333	1	1	2	1	1	1	2	1	1	1	3	2
68	78	159	1.204	0.657	#NULL!	#NULL!	30.9	8.5	2.2	14	5.5	HO7668	0	0	1	0	0	1	1	0	0	1	1	0	0	1	1	0	0	1	0	0	0	0	1	0.766667	-2.15	0	1	1	7	1	1	2	1	1	1	3	2
74	45	141	0.761	0.67	#NULL!	#NULL!	22.6	13	5.6	13	5.5	CC4324	0	0	1	1	1	1	1	1	1	1	1	1	1	1	1	1	0	0	0	0	0	0	1	-2.925	-2.04167	2	1	3	2	2	1	2	1	1	0	4	3
83	53	144	0.836	0.622	#NULL!	#NULL!	25.6	10	4.7	12	5.5	EJ0555	0	0	1	1	0	1	1	1	0	1	0	0	1	1	1	0	0	0	0	0	0	0	1	-2.3	-2.44167	1	1	2	1	1	1	2	1	1	1	4	3
84	56	145	0.704	0.614	#NULL!	#NULL!	26.6	9.8	4.4	12	5.5	DX4880	0	0	1	1	0	1	1	0	0	1	0	0	1	1	1	0	0	0	0	0	0	0	1	-3.4	-2.50833	2	2	4	4	2	1	2	1	1	0	4	3
85	76	175	0.975	0.697	#NULL!	#NULL!	24.8	15	8.1	12	5.5	BL0266	0	0	1	1	1	1	1	1	1	1	0	1	1	1	1	1	1	0	0	1	0	0	1	-1.14167	-1.81667	1	1	2	1	1	1	2	1	1	1	4	3
70	49	151.5	0.675	0.595	#NULL!	#NULL!	21.3	7.7	2.8	12	5.5	AR7143	0	0	1	0	0	1	1	0	0	1	0	0	0	1	1	0	0	0	0	0	0	0	1	-3.64167	-2.66667	2	2	4	4	2	1	2	1	1	0	4	2
74	44	146	0.778	0.608	#NULL!	#NULL!	20.6	9.2	4.2	12	5.5	IV4663	0	0	1	1	0	1	1	0	0	1	0	0	1	1	1	0	0	0	0	0	0	0	1	-2.78333	-2.55833	2	2	4	4	2	1	2	1	1	0	4	3
75	55.3	151	0.881	0.637	#NULL!	#NULL!	24.3	9.3	3.6	12	5.5	IX3257	0	0	1	1	0	1	1	0	0	1	0	0	0	1	1	0	0	0	0	0	0	0	1	-1.925	-2.31667	1	1	2	1	1	1	2	1	1	1	4	3
75	51	153	1.143	0.619	#NULL!	#NULL!	21.8	9.8	4.5	12	5.5	DG5874	0	0	1	1	0	1	1	0	0	1	0	0	1	1	1	0	0	0	0	0	0	0	1	0.258333	-2.46667	0	1	1	7	1	1	2	1	1	1	4	3
79	55	141	0.808	0.636	#NULL!	#NULL!	27.7	9	3.8	12	5.5	HV8818	0	0	1	1	0	1	1	0	0	1	0	0	0	1	1	0	0	0	0	0	0	0	1	-2.53333	-2.325	2	1	3	2	2	1	2	1	1	0	4	3
84	48	145	1.019	0.6	#NULL!	#NULL!	22.8	16	9.8	11	5.5	FA5196	0	0	1	1	1	0	1	1	1	1	0	1	1	1	1	1	1	0	0	1	0	0	1	-0.775	-2.625	0	2	2	5	2	1	2	1	1	0	4	3
75	44	150	0.641	0.61	#NULL!	#NULL!	19.6	10	5.5	11	5.5	FV7239	0	0	1	1	0	0	1	1	0	1	0	0	1	1	1	1	0	0	0	0	0	0	1	-3.925	-2.54167	2	2	4	4	2	1	2	1	1	0	4	3
79	49	150	0.72	0.62	#NULL!	#NULL!	21.8	11	5.7	11	5.5	EQ9606	0	0	1	1	0	0	1	1	1	1	0	0	1	1	1	1	0	0	0	0	0	0	1	-3.26667	-2.45833	2	1	3	2	2	1	2	1	1	0	4	3
82	40.9	152	0.877	0.572	#NULL!	#NULL!	17.7	12	8.2	10	5.5	HG0068	0	0	1	1	1	0	1	1	1	0	0	0	1	1	1	1	0	0	0	0	0	0	1	-1.95833	-2.85833	1	2	3	3	2	1	2	1	1	0	4	3
87	40	144	0.731	0.6	#NULL!	#NULL!	19.3	14	9.9	10	5.5	GN1996	0	0	1	1	1	0	1	1	1	0	0	1	1	1	1	1	1	0	0	0	0	0	1	-3.175	-2.625	2	2	4	4	2	1	2	1	1	0	4	3
56	47.5	156	0.738	0.541	#NULL!	#NULL!	19.5	2.9	0.6	9	5.5	CH3223	0	0	1	0	0	0	0	0	0	0	0	0	0	1	1	0	0	0	0	0	0	0	0	-3.11667	-3.11667	2	2	4	4	2	1	1	1	1	0	2	1
49	60	160	0.921	0.59	#NULL!	#NULL!	23.4	7.8	0.8	14	5.4	FA0158	0	0	1	0	0	1	1	0	0	1	1	0	0	1	1	0	0	1	0	0	0	0	0	-1.59167	-2.70833	1	2	3	3	2	1	2	1	1	0	1	1
70	62	152	0.97	0.61	#NULL!	#NULL!	26.8	6.8	1.7	13	5.4	FF5225	0	0	1	0	0	1	1	0	0	1	1	0	0	1	1	0	0	0	0	0	0	0	1	-1.18333	-2.54167	1	2	3	3	2	1	2	1	1	0	4	2
83	68	160	1.097	0.616	#NULL!	#NULL!	26.6	9.9	4.5	12	5.4	AM9987	0	0	1	1	0	1	1	0	0	1	0	0	1	1	1	0	0	0	0	0	0	0	1	-0.125	-2.49167	0	1	1	7	1	1	2	1	1	1	4	3
71	51	150	0.905	0.606	#NULL!	#NULL!	22.7	7.9	2.7	12	5.4	AN3962	0	0	1	0	0	1	1	0	0	1	0	0	0	1	1	0	0	0	0	0	0	0	1	-1.725	-2.575	1	2	3	3	2	1	2	1	1	0	4	3
69	42.8	148	0.95	0.63	#NULL!	#NULL!	19.5	11	5.3	12	5.4	GV3064	0	0	1	1	0	1	1	1	1	1	0	0	1	1	1	1	0	0	0	0	0	0	1	-1.35	-2.375	1	1	2	1	1	1	2	1	1	1	3	2
84	45	145	0.865	0.585	#NULL!	#NULL!	21.4	11	6.3	11	5.4	EG2674	0	0	1	1	0	0	1	1	1	1	0	0	1	1	1	1	0	0	0	0	0	0	1	-2.05833	-2.75	1	2	3	3	2	1	2	1	1	0	4	3
74	42	147	0.6	0.611	#NULL!	#NULL!	19.4	9.9	5.1	11	5.4	HO7048	0	0	1	1	0	0	1	0	0	1	0	0	1	1	1	1	0	0	0	0	0	0	1	-4.26667	-2.53333	2	2	4	4	2	1	2	1	1	0	4	3
75	42	148	0.821	0.607	#NULL!	#NULL!	19.2	10	5.6	11	5.4	IT5594	0	0	1	1	0	0	1	1	0	1	0	0	1	1	1	1	0	0	0	0	0	0	1	-2.425	-2.56667	1	2	3	3	2	1	2	1	1	0	4	3
81	43	151.7	0.749	0.58	#NULL!	#NULL!	18.7	12	7.7	10	5.4	AZ7403	0	0	1	1	1	0	1	1	1	0	0	0	1	1	1	1	0	0	0	0	0	0	1	-3.025	-2.79167	2	2	4	4	2	1	2	1	1	0	4	3
53	52	159	0.954	0.591	#NULL!	#NULL!	20.6	3.6	0.7	9.8	5.4	IU6117	0	0	1	0	0	0	0	0	0	0	0	0	0	1	1	0	0	0	0	0	0	0	0	-1.31667	-2.7	1	2	3	3	2	1	1	1	1	0	2	1
69	59	156	0.881	0.691	#NULL!	#NULL!	24.2	16	6.2	15	5.3	EX1098	0	0	1	1	1	1	1	1	1	1	1	1	1	1	1	1	1	1	1	1	0	0	1	-1.925	-1.86667	1	1	2	1	1	1	2	1	1	1	3	2
73	47.5	158	0.784	0.656	#NULL!	#NULL!	19	25	15	13	5.3	DI6115	0	0	1	1	1	1	1	1	1	1	1	1	1	1	1	1	1	0	0	1	1	0	1	-2.73333	-2.15833	2	1	3	2	2	1	2	1	1	0	4	3
86	61	145	1.09	0.59	#NULL!	#NULL!	29	8.8	3.8	12	5.3	FA4970	0	0	1	1	0	1	1	0	0	1	0	0	0	1	1	0	0	0	0	0	0	0	1	-0.183333	-2.70833	0	2	2	5	2	1	2	1	1	0	4	3
70	55	153	0.746	0.61	#NULL!	#NULL!	23.5	7.4	2.3	12	5.3	GN1409	0	0	1	0	0	1	1	0	0	1	0	0	0	1	1	0	0	0	0	0	0	0	1	-3.05	-2.54167	2	2	4	4	2	1	2	1	1	0	4	2
74	42	140	0.687	0.63	#NULL!	#NULL!	21.4	9.4	4.3	12	5.3	GS1605	0	0	1	1	0	1	1	0	0	1	0	0	1	1	1	0	0	0	0	0	0	0	1	-3.54167	-2.375	2	1	3	2	2	1	2	1	1	0	4	3
79	54	147	1.017	0.645	#NULL!	#NULL!	25	9.9	4.4	12	5.3	BA1447	0	0	1	1	0	1	1	0	0	1	0	0	1	1	1	0	0	0	0	0	0	0	1	-0.791667	-2.25	0	1	1	7	1	1	2	1	1	1	4	3
67	59	153	0.786	0.599	#NULL!	#NULL!	25.2	7.7	2.1	12	5.3	IV6065	0	0	1	0	0	1	1	0	0	1	0	0	0	1	1	0	0	0	0	0	0	0	1	-2.71667	-2.63333	2	2	4	4	2	1	2	1	1	0	3	2
80	51	154	0.681	0.617	#NULL!	#NULL!	21.5	11	6.1	11	5.3	JB1344	0	0	1	1	0	0	1	1	1	1	0	0	1	1	1	1	0	0	0	0	0	0	1	-3.59167	-2.48333	2	1	3	2	2	1	2	1	1	0	4	3
83	80	168	0.832	0.615	#NULL!	#NULL!	28.3	9.2	4.1	11	5.3	DS3024	0	0	1	1	0	0	1	0	0	1	0	0	1	1	1	0	0	0	0	0	0	0	1	-2.33333	-2.5	1	2	3	3	2	1	2	1	1	0	4	3
76	52	158	0.912	0.624	#NULL!	#NULL!	20.8	10	5.3	11	5.3	AP7047	0	0	1	1	0	0	1	1	0	1	0	0	1	1	1	1	0	0	0	0	0	0	1	-1.66667	-2.425	1	1	2	1	1	1	2	1	1	1	4	3
77	45.9	143	0.623	0.64	#NULL!	#NULL!	22.4	10	4.9	11	5.3	gx6923	0	0	1	1	0	0	1	1	0	1	0	0	1	1	1	0	0	0	0	0	0	0	1	-4.075	-2.29167	2	1	3	2	2	1	2	1	1	0	4	3
79	42	142	1.048	0.64	#NULL!	#NULL!	20.8	11	6.2	11	5.3	BC7762	0	0	1	1	0	0	1	1	1	1	0	0	1	1	1	1	0	0	0	0	0	0	1	-0.533333	-2.29167	0	1	1	7	1	1	2	1	1	1	4	3
66	45	149	0.771	0.578	#NULL!	#NULL!	20.3	6	2	11	5.3	IS4385	0	0	1	0	0	0	1	0	0	1	0	0	0	1	1	0	0	0	0	0	0	0	1	-2.84167	-2.80833	2	2	4	4	2	1	2	1	1	0	3	2
73	35	150	0.585	0.574	#NULL!	#NULL!	15.6	10	5.8	10	5.3	IT3649	0	0	1	1	0	0	1	1	0	0	0	0	1	1	1	1	0	0	0	0	0	0	1	-4.39167	-2.84167	2	2	4	4	2	1	2	1	1	0	4	3
76	38	150	0.612	0.587	#NULL!	#NULL!	16.9	11	7.2	10	5.3	EM3341	0	0	1	1	0	0	1	1	1	0	0	0	1	1	1	1	0	0	0	0	0	0	1	-4.16667	-2.73333	2	2	4	4	2	1	2	1	1	0	4	3
62	40	140	0.754	0.57	#NULL!	#NULL!	20.4	4.5	1.2	10	5.3	GD8675	0	0	1	0	0	0	1	0	0	0	0	0	0	1	1	0	0	0	0	0	0	0	0	-2.98333	-2.875	2	2	4	4	2	1	2	1	1	0	3	2
52	52	154	0.856	0.703	#NULL!	#NULL!	21.9	16	2.8	20	5.2	GY9671	0	0	1	0	1	1	1	1	1	1	1	1	0	1	1	0	1	1	1	1	0	1	0	-2.13333	-1.76667	1	1	2	1	1	2	2	1	1	1	2	1
66	71.6	149	1.041	0.612	#NULL!	#NULL!	32.3	7.9	1.2	17	5.2	DX1453	0	0	1	0	0	1	1	0	0	1	1	0	0	1	1	0	0	1	1	0	0	0	1	-0.591667	-2.525	0	2	2	5	2	1	2	1	1	0	3	2
83	64	150	1.069	0.68	#NULL!	#NULL!	28.4	15	6.2	13	5.2	FN4827	0	0	1	1	1	1	1	1	1	1	1	1	1	1	1	1	1	0	0	1	0	0	1	-0.358333	-1.95833	0	1	1	7	1	1	2	1	1	1	4	3
77	57	148	1.013	0.645	#NULL!	#NULL!	26	9.1	3.4	12	5.2	JB7963	0	0	1	1	0	1	1	0	0	1	0	0	0	1	1	0	0	0	0	0	0	0	1	-0.825	-2.25	0	1	1	7	1	1	2	1	1	1	4	3
60	53	158	0.872	0.636	#NULL!	#NULL!	21.2	8.2	2.6	12	5.2	BR8961	0	0	1	0	0	1	1	0	0	1	0	0	0	1	1	0	0	0	0	0	0	0	0	-2	-2.325	1	1	2	1	1	1	2	1	1	1	3	2
81	63	147	0.879	0.64	#NULL!	#NULL!	29.3	8.8	3.8	11	5.2	FD0660	0	0	1	1	0	0	1	0	0	1	0	0	0	1	1	0	0	0	0	0	0	0	1	-1.94167	-2.29167	1	1	2	1	1	1	2	1	1	1	4	3
75	41	150.5	0.716	0.604	#NULL!	#NULL!	18.1	16	10	11	5.2	EV0033	0	0	1	1	1	0	1	1	1	1	0	1	1	1	1	1	1	0	0	1	0	0	1	-3.3	-2.59167	2	2	4	4	2	1	2	1	1	0	4	3
82	55	150.5	0.748	0.62	#NULL!	#NULL!	24.1	12	5.6	10	5.2	FH4344	0	0	1	1	1	0	1	1	1	0	0	0	1	1	1	1	0	0	0	0	0	0	1	-3.03333	-2.45833	2	1	3	2	2	1	2	1	1	0	4	3
70	55.7	149	1.178	0.782	#NULL!	#NULL!	25.1	21	8.4	17	5.1	HW4621	0	0	1	1	1	1	1	1	1	1	1	1	1	1	1	1	1	1	1	1	1	0	1	0.55	-1.10833	0	1	1	7	1	1	2	1	1	1	4	2
65	64	165	1.394	0.738	#NULL!	#NULL!	23.5	17	6.2	16	5.1	BS8759	0	0	1	1	1	1	1	1	1	1	1	1	1	1	1	1	1	1	1	1	0	0	1	2.35	-1.475	0	1	1	7	1	1	2	1	1	1	3	2
71	53	150	0.847	0.627	#NULL!	#NULL!	23.6	7.8	2.5	12	5.1	AQ7093	0	0	1	0	0	1	1	0	0	1	0	0	0	1	1	0	0	0	0	0	0	0	1	-2.20833	-2.4	1	1	2	1	1	1	2	1	1	1	4	3
73	56	153	0.889	0.63	#NULL!	#NULL!	23.9	8.6	3.1	12	5.1	FW9149	0	0	1	1	0	1	1	0	0	1	0	0	0	1	1	0	0	0	0	0	0	0	1	-1.85833	-2.375	1	1	2	1	1	1	2	1	1	1	4	3
77	47	146	0.771	0.611	#NULL!	#NULL!	22	10	5.1	12	5.1	CD0319	0	0	1	1	0	1	1	1	0	1	0	0	1	1	1	1	0	0	0	0	0	0	1	-2.84167	-2.53333	2	2	4	4	2	1	2	1	1	0	4	3
68	65	157	0.884	0.614	#NULL!	#NULL!	26.4	6.1	1.4	12	5.1	AU9593	0	0	1	0	0	1	1	0	0	1	0	0	0	1	1	0	0	0	0	0	0	0	1	-1.9	-2.50833	1	2	3	3	2	1	2	1	1	0	3	2
81	46	136	0.802	0.647	#NULL!	#NULL!	24.9	10	4.8	11	5.1	BF2706	0	0	1	1	0	0	1	1	0	1	0	0	1	1	1	0	0	0	0	0	0	0	1	-2.58333	-2.23333	2	1	3	2	2	1	2	1	1	0	4	3
86	50	144	0.851	0.59	#NULL!	#NULL!	24.1	10	5	11	5.1	FZ1192	0	0	1	1	0	0	1	1	0	1	0	0	1	1	1	1	0	0	0	0	0	0	1	-2.175	-2.70833	1	2	3	3	2	1	2	1	1	0	4	3
87	50	143	0.953	0.582	#NULL!	#NULL!	24.5	10	4.8	11	5.1	BA2828	0	0	1	1	0	0	1	1	0	1	0	0	1	1	1	0	0	0	0	0	0	0	1	-1.325	-2.775	1	2	3	3	2	1	2	1	1	0	4	3
76	45	150	0.971	0.623	#NULL!	#NULL!	20	10	5.3	11	5.1	IS3387	0	0	1	1	0	0	1	1	0	1	0	0	1	1	1	1	0	0	0	0	0	0	1	-1.175	-2.43333	1	1	2	1	1	1	2	1	1	1	4	3
68	41	143	0.857	0.59	#NULL!	#NULL!	20	7	2.6	11	5.1	GH5755	0	0	1	0	0	0	1	0	0	1	0	0	0	1	1	0	0	0	0	0	0	0	1	-2.125	-2.70833	1	2	3	3	2	1	2	1	1	0	3	2
55	48.5	150	0.799	0.645	#NULL!	#NULL!	21.6	5.8	1.4	11	5.1	JE3005	0	0	1	0	0	0	1	0	0	1	0	0	0	1	1	0	0	0	0	0	0	0	0	-2.60833	-2.25	2	1	3	2	2	1	2	1	1	0	2	1
86	45	149	0.685	0.55	#NULL!	#NULL!	20.3	11	6.5	10	5.1	GM9261	0	0	1	1	0	0	1	1	1	0	0	0	1	1	1	1	0	0	0	0	0	0	1	-3.55833	-3.04167	2	2	4	4	2	1	2	1	1	0	4	3
66	40	146	0.713	0.58	#NULL!	#NULL!	18.8	6.3	2.4	10	5.1	GD8675	0	0	1	0	0	0	1	0	0	0	0	0	0	1	1	0	0	0	0	0	0	0	1	-3.325	-2.79167	2	2	4	4	2	1	2	1	1	0	3	2
82	47	155	1.153	0.604	#NULL!	#NULL!	19.6	11	7.2	9.9	5.1	JB0458	0	0	1	1	0	0	0	1	1	0	0	0	1	1	1	1	0	0	0	0	0	0	1	0.341667	-2.59167	0	2	2	5	2	1	1	1	1	0	4	3
72	35	143	0.498	0.613	#NULL!	#NULL!	17.1	9.5	5.1	9.5	5.1	DI2069	0	0	1	1	0	0	0	0	0	0	0	0	1	1	1	1	0	0	0	0	0	0	1	-5.11667	-2.51667	2	2	4	4	2	1	1	1	1	0	4	3
76	61	149	0.835	0.706	#NULL!	#NULL!	27.5	12	5.6	13	5	EK2204	0	0	1	1	1	1	1	1	1	1	1	0	1	1	1	1	0	0	0	0	0	0	1	-2.30833	-1.74167	1	1	2	1	1	1	2	1	1	1	4	3
84	48	150	0.817	0.645	#NULL!	#NULL!	21.3	17	9.6	12	5	JD9113	0	0	1	1	1	1	1	1	1	1	0	1	1	1	1	1	1	0	0	1	0	0	1	-2.45833	-2.25	1	1	2	1	1	1	2	1	1	1	4	3
84	53	154	0.788	0.64	#NULL!	#NULL!	22.3	17	8.8	12	5	GA4111	0	0	1	1	1	1	1	1	1	1	0	1	1	1	1	1	1	0	0	1	0	0	1	-2.7	-2.29167	2	1	3	2	2	1	2	1	1	0	4	3
70	54	149	0.935	0.62	#NULL!	#NULL!	24.3	7.3	2.1	12	5	FM8370	0	0	1	0	0	1	1	0	0	1	0	0	0	1	1	0	0	0	0	0	0	0	1	-1.475	-2.45833	1	1	2	1	1	1	2	1	1	1	4	2
75	44	150	0.678	0.592	#NULL!	#NULL!	19.6	10	5.5	12	5	BT3536	0	0	1	1	0	1	1	1	0	1	0	0	1	1	1	1	0	0	0	0	0	0	1	-3.61667	-2.69167	2	2	4	4	2	1	2	1	1	0	4	3
67	48	147	0.755	0.587	#NULL!	#NULL!	22.2	5.8	1.6	11	5	IQ6631	0	0	1	0	0	0	1	0	0	1	0	0	0	1	1	0	0	0	0	0	0	0	1	-2.975	-2.73333	2	2	4	4	2	1	2	1	1	0	3	2
79	45	145	0.625	0.641	#NULL!	#NULL!	21.4	11	5.9	10	5	HZ6481	0	0	1	1	0	0	1	1	1	0	0	0	1	1	1	1	0	0	0	0	0	0	1	-4.05833	-2.28333	2	1	3	2	2	1	2	1	1	0	4	3
59	60	156	1.051	0.848	#NULL!	#NULL!	24.7	6.4	0.7	6.8	5	AA0226	0	0	1	0	0	0	0	0	0	0	0	0	0	1	1	0	0	0	0	0	0	0	0	-0.508333	-0.558333	0	0	0	0	0	1	1	1	1	0	2	1
72	50	146	0.85	0.696	#NULL!	#NULL!	23.5	15	5.6	14	4.9	AA0196	0	0	1	1	1	1	1	1	1	1	1	1	1	1	0	1	1	1	0	1	0	0	1	-2.18333	-1.825	1	1	2	1	1	1	2	1	1	1	4	3
67	75	161	0.902	0.715	#NULL!	#NULL!	28.9	11	3.5	14	4.9	JM1560	0	0	1	1	0	1	1	1	1	1	1	0	0	1	0	0	0	1	0	0	0	0	1	-1.75	-1.66667	1	1	2	1	1	1	2	1	1	1	3	2
71	50	151	0.873	0.679	#NULL!	#NULL!	21.6	18	8.9	13	4.9	AH1611	0	0	1	1	1	1	1	1	1	1	1	1	1	1	0	1	1	0	0	1	0	0	1	-1.99167	-1.96667	1	1	2	1	1	1	2	1	1	1	4	3
72	70	148	0.996	0.621	#NULL!	#NULL!	32	6.4	1.7	12	4.9	AS6367	0	0	1	0	0	1	1	0	0	1	0	0	0	1	0	0	0	0	0	0	0	0	1	-0.966667	-2.45	0	1	1	7	1	1	2	1	1	1	4	3
67	60	153	0.737	0.61	#NULL!	#NULL!	25.6	8.2	2.3	12	4.9	GD7878	0	0	1	0	0	1	1	0	0	1	0	0	0	1	0	0	0	0	0	0	0	0	1	-3.125	-2.54167	2	2	4	4	2	1	2	1	1	0	3	2
85	53	151	0.987	0.61	#NULL!	#NULL!	23.2	10	5.5	11	4.9	FX5871	0	0	1	1	0	0	1	1	0	1	0	0	1	1	0	1	0	0	0	0	0	0	1	-1.04167	-2.54167	1	2	3	3	2	1	2	1	1	0	4	3
77	46.8	150	0.871	0.64	#NULL!	#NULL!	20.8	11	5.6	11	4.9	FR5972	0	0	1	1	0	0	1	1	1	1	0	0	1	1	0	1	0	0	0	0	0	0	1	-2.00833	-2.29167	1	1	2	1	1	1	2	1	1	1	4	3
58	50	153	0.719	0.638	#NULL!	#NULL!	21.4	7.1	2.1	11	4.9	BA3920	0	0	1	0	0	0	1	0	0	1	0	0	0	1	0	0	0	0	0	0	0	0	0	-3.275	-2.30833	2	1	3	2	2	1	2	1	1	0	2	1
90	40	142	0.492	0.471	#NULL!	#NULL!	19.8	9.2	5.7	10	4.9	ER7699	0	0	1	1	0	0	1	0	0	0	0	0	1	1	0	1	0	0	0	0	0	0	1	-5.16667	-3.7	2	2	4	4	2	1	2	1	1	0	4	3
66	48	151	0.815	0.59	#NULL!	#NULL!	21.1	5.9	1.8	10	4.9	FR2316	0	0	1	0	0	0	1	0	0	0	0	0	0	1	0	0	0	0	0	0	0	0	1	-2.475	-2.70833	1	2	3	3	2	1	2	1	1	0	3	2
54	43	145	0.74	0.618	#NULL!	#NULL!	20.5	8	2.7	10	4.9	BD5112	0	0	1	0	0	0	1	0	0	0	0	0	0	1	0	0	0	0	0	0	0	0	0	-3.1	-2.475	2	1	3	2	2	1	2	1	1	0	2	1
80	45	151	0.731	0.615	#NULL!	#NULL!	19.7	17	12	9.8	4.9	AZ8594	0	0	1	1	1	0	0	1	1	0	0	1	1	1	0	1	1	0	0	1	0	0	1	-3.175	-2.5	2	2	4	4	2	1	1	1	1	0	4	3
78	57.5	155	0.845	0.81	#NULL!	#NULL!	24.1	24	13	15	4.8	FE6173	0	0	1	1	1	1	1	1	1	1	1	1	1	1	0	1	1	1	1	1	1	0	1	-2.225	-0.875	1	0	1	8	1	1	2	1	1	1	4	3
70	54	159	0.833	0.683	#NULL!	#NULL!	21.4	15	5.9	14	4.8	HG3927	0	0	1	1	1	1	1	1	1	1	1	1	1	1	0	1	1	1	0	1	0	0	1	-2.325	-1.93333	1	1	2	1	1	1	2	1	1	1	4	2
71	65	151	0.909	0.71	#NULL!	#NULL!	28.5	11	3.5	14	4.8	GM2194	0	0	1	1	0	1	1	1	1	1	1	0	0	1	0	0	0	1	0	0	0	0	1	-1.69167	-1.70833	1	1	2	1	1	1	2	1	1	1	4	3
68	52	145	1.06	0.67	#NULL!	#NULL!	24.7	9.1	2.7	13	4.8	FS6767	0	0	1	0	0	1	1	0	0	1	1	0	0	1	0	0	0	0	0	0	0	0	1	-0.433333	-2.04167	0	1	1	7	1	1	2	1	1	1	3	2
73	55	152	0.735	0.63	#NULL!	#NULL!	23.8	8.2	2.7	12	4.8	JL1347	0	0	1	0	0	1	1	0	0	1	0	0	0	1	0	0	0	0	0	0	0	0	1	-3.14167	-2.375	2	1	3	2	2	1	2	1	1	0	4	3
77	44	155	0.647	0.678	#NULL!	#NULL!	18.3	19	11	12	4.8	AO4935	0	0	1	1	1	1	1	1	1	1	0	1	1	1	0	1	1	0	0	1	0	0	1	-3.875	-1.975	2	1	3	2	2	1	2	1	1	0	4	3
69	60	157	0.787	0.625	#NULL!	#NULL!	24.3	6.9	1.8	12	4.8	AU9593	0	0	1	0	0	1	1	0	0	1	0	0	0	1	0	0	0	0	0	0	0	0	1	-2.70833	-2.41667	2	1	3	2	2	1	2	1	1	0	3	2
81	52	143	0.947	0.656	#NULL!	#NULL!	25.4	10	4.6	11	4.8	EI7684	0	0	1	1	0	0	1	1	0	1	0	0	1	1	0	0	0	0	0	0	0	0	1	-1.375	-2.15833	1	1	2	1	1	1	2	1	1	1	4	3
83	71.5	155	0.943	0.63	#NULL!	#NULL!	30	13	6.5	11	4.8	FL8478	0	0	1	1	1	0	1	1	1	1	0	1	1	1	0	1	0	0	0	0	0	0	1	-1.40833	-2.375	1	1	2	1	1	1	2	1	1	1	4	3
85	47.5	140	0.828	0.616	#NULL!	#NULL!	24.2	10	5.1	11	4.8	BT0617	0	0	1	1	0	0	1	1	0	1	0	0	1	1	0	1	0	0	0	0	0	0	1	-2.36667	-2.49167	1	1	2	1	1	1	2	1	1	1	4	3
85	61	151	0.817	0.629	#NULL!	#NULL!	26.8	9.8	4.4	11	4.8	EO4736	0	0	1	1	0	0	1	0	0	1	0	0	1	1	0	0	0	0	0	0	0	0	1	-2.45833	-2.38333	1	1	2	1	1	1	2	1	1	1	4	3
75	46	150	0.89	0.63	#NULL!	#NULL!	20.4	10	5.1	11	4.8	FS4409	0	0	1	1	0	0	1	1	0	1	0	0	1	1	0	1	0	0	0	0	0	0	1	-1.85	-2.375	1	1	2	1	1	1	2	1	1	1	4	3
75	51.7	151	0.763	0.645	#NULL!	#NULL!	22.7	9.6	4.2	11	4.8	HQ6493	0	0	1	1	0	0	1	0	0	1	0	0	1	1	0	0	0	0	0	0	0	0	1	-2.90833	-2.25	2	1	3	2	2	1	2	1	1	0	4	3
78	70	150	0.757	0.65	#NULL!	#NULL!	31.1	7.8	3	11	4.8	GV0717	0	0	1	1	0	0	1	0	0	1	0	0	0	1	0	0	0	0	0	0	0	0	1	-2.95833	-2.20833	2	1	3	2	2	1	2	1	1	0	4	3
67	55	152	0.842	0.608	#NULL!	#NULL!	23.8	6	1.5	11	4.8	ES2590	0	0	1	0	0	0	1	0	0	1	0	0	0	1	0	0	0	0	0	0	0	0	1	-2.25	-2.55833	1	2	3	3	2	1	2	1	1	0	3	2
67	58	157	1.114	0.612	#NULL!	#NULL!	23.5	6.1	1.6	11	4.8	DA9139	0	0	1	0	0	0	1	0	0	1	0	0	0	1	0	0	0	0	0	0	0	0	1	0.0166667	-2.525	0	2	2	5	2	1	2	1	1	0	3	2
68	54	151	0.968	0.613	#NULL!	#NULL!	23.7	6.1	1.6	11	4.8	IX3642	0	0	1	0	0	0	1	0	0	1	0	0	0	1	0	0	0	0	0	0	0	0	1	-1.2	-2.51667	1	2	3	3	2	1	2	1	1	0	3	2
68	56	160	0.709	0.61	#NULL!	#NULL!	21.9	6.8	2.1	11	4.8	IY3712	0	0	1	0	0	0	1	0	0	1	0	0	0	1	0	0	0	0	0	0	0	0	1	-3.35833	-2.54167	2	2	4	4	2	1	2	1	1	0	3	2
56	55	150	0.906	0.633	#NULL!	#NULL!	24.4	5.8	1.2	11	4.8	CK0777	0	0	1	0	0	0	1	0	0	1	0	0	0	1	0	0	0	0	0	0	0	0	0	-1.71667	-2.35	1	1	2	1	1	1	2	1	1	1	2	1
85	40	140	0.656	0.576	#NULL!	#NULL!	20.4	11	6.6	9.8	4.8	et4215	0	0	1	1	0	0	0	1	1	0	0	0	1	1	0	1	0	0	0	0	0	0	1	-3.8	-2.825	2	2	4	4	2	1	1	1	1	0	4	3
82	43.7	146	0.925	0.625	#NULL!	#NULL!	20.5	11	6.8	9.6	4.8	iy0905	0	0	1	1	0	0	0	1	1	0	0	0	1	1	0	1	0	0	0	0	0	0	1	-1.55833	-2.41667	1	1	2	1	1	1	1	1	1	1	4	3
83	40	146	0.674	0.595	#NULL!	#NULL!	18.8	11	7.6	9.3	4.8	BB0726	0	0	1	1	0	0	0	1	1	0	0	0	1	1	0	1	0	0	0	0	0	0	1	-3.65	-2.66667	2	2	4	4	2	1	1	1	1	0	4	3
82	54	155	1.2	0.687	#NULL!	#NULL!	22.5	17	9	17	4.7	AR2144	0	0	1	1	1	1	1	1	1	1	1	1	1	1	0	1	1	1	1	1	0	0	1	0.733333	-1.9	0	1	1	7	1	1	2	1	1	1	4	3
65	54	160	0.885	0.71	#NULL!	#NULL!	21.1	16	7	14	4.7	CU4311	0	0	1	1	1	1	1	1	1	1	1	1	1	1	0	1	1	1	0	1	0	0	1	-1.89167	-1.70833	1	1	2	1	1	1	2	1	1	1	3	2
67	55	147	0.833	0.682	#NULL!	#NULL!	25.5	11	3	14	4.7	CS9745	0	0	1	1	0	1	1	1	1	1	1	0	0	1	0	0	0	1	0	0	0	0	1	-2.325	-1.94167	1	1	2	1	1	1	2	1	1	1	3	2
72	80	165	1.514	0.85	#NULL!	#NULL!	29.4	16	8.6	13	4.7	BC7058	0	0	1	1	1	1	1	1	1	1	1	1	1	1	0	1	1	0	0	1	0	0	1	3.35	-0.541667	0	0	0	0	0	1	2	1	1	0	4	3
74	50.2	157	0.801	0.695	#NULL!	#NULL!	20.4	17	8.6	13	4.7	HN0513	0	0	1	1	1	1	1	1	1	1	1	1	1	1	0	1	1	0	0	1	0	0	1	-2.59167	-1.83333	2	1	3	2	2	1	2	1	1	0	4	3
74	51	147	0.994	0.706	#NULL!	#NULL!	23.6	13	6.1	12	4.7	DK3146	0	0	1	1	1	1	1	1	1	1	0	1	1	1	0	1	0	0	0	0	0	0	1	-0.983333	-1.74167	0	1	1	7	1	1	2	1	1	1	4	3
79	55	151	0.885	0.67	#NULL!	#NULL!	24.1	10	4.7	11	4.7	FI9654	0	0	1	1	0	0	1	1	0	1	0	0	1	1	0	0	0	0	0	0	0	0	1	-1.89167	-2.04167	1	1	2	1	1	1	2	1	1	1	4	3
82	64.2	147	0.99	0.65	#NULL!	#NULL!	29.7	8.7	3.8	10	4.7	AX4025	0	0	1	1	0	0	1	0	0	0	0	0	0	1	0	0	0	0	0	0	0	0	1	-1.01667	-2.20833	1	1	2	1	1	1	2	1	1	1	4	3
83	55	155	0.915	0.633	#NULL!	#NULL!	22.9	16	9.8	10	4.7	EE0080	0	0	1	1	1	0	1	1	1	0	0	1	1	1	0	1	1	0	0	1	0	0	1	-1.64167	-2.35	1	1	2	1	1	1	2	1	1	1	4	3
85	47	145	0.891	0.613	#NULL!	#NULL!	22.4	11	5.8	10	4.7	EL3915	0	0	1	1	0	0	1	1	1	0	0	0	1	1	0	1	0	0	0	0	0	0	1	-1.84167	-2.51667	1	2	3	3	2	1	2	1	1	0	4	3
65	46.1	150	0.908	0.588	#NULL!	#NULL!	20.5	8.1	3.1	9.9	4.7	HF2488	0	0	1	1	0	0	0	0	0	0	0	0	0	1	0	0	0	0	0	0	0	0	1	-1.7	-2.725	1	2	3	3	2	1	1	1	1	0	3	2
77	40	151	0.726	0.624	#NULL!	#NULL!	17.5	11	7.2	9.5	4.7	BP2197	0	0	1	1	0	0	0	1	1	0	0	0	1	1	0	1	0	0	0	0	0	0	1	-3.21667	-2.425	2	1	3	2	2	1	1	1	1	0	4	3
62	45	150	0.894	0.584	#NULL!	#NULL!	20	4.6	1.3	9.4	4.7	CB9026	0	0	1	0	0	0	0	0	0	0	0	0	0	1	0	0	0	0	0	0	0	0	0	-1.81667	-2.75833	1	2	3	3	2	1	1	1	1	0	3	2
67	45.7	149	0.827	0.655	#NULL!	#NULL!	20.6	11	3.5	14	4.6	ET8265	0	0	1	1	0	1	1	1	1	1	1	0	0	1	0	0	0	1	0	0	0	0	1	-2.375	-2.16667	1	1	2	1	1	1	2	1	1	1	3	2
67	56	160	0.901	0.737	#NULL!	#NULL!	21.9	15	5.5	13	4.6	EA5796	0	0	1	1	1	1	1	1	1	1	1	1	1	1	0	1	1	0	0	1	0	0	1	-1.75833	-1.48333	1	1	2	1	1	1	2	1	1	1	3	2
72	50.5	150	0.843	0.641	#NULL!	#NULL!	22.4	8.4	3.1	11	4.6	EU8876	0	0	1	1	0	0	1	0	0	1	0	0	0	1	0	0	0	0	0	0	0	0	1	-2.24167	-2.28333	1	1	2	1	1	1	2	1	1	1	4	3
80	63	150	0.892	0.667	#NULL!	#NULL!	28	9	3.9	10	4.6	DR0989	0	0	1	1	0	0	1	0	0	0	0	0	0	1	0	0	0	0	0	0	0	0	1	-1.83333	-2.06667	1	1	2	1	1	1	2	1	1	1	4	3
82	68	150	0.703	0.654	#NULL!	#NULL!	30.2	8.5	3.7	10	4.6	DF7545	0	0	1	1	0	0	1	0	0	0	0	0	0	1	0	0	0	0	0	0	0	0	1	-3.40833	-2.175	2	1	3	2	2	1	2	1	1	0	4	3
85	58	158	1.01	0.62	#NULL!	#NULL!	23.2	10	5.5	10	4.6	FU7452	0	0	1	1	0	0	1	1	0	0	0	0	1	1	0	1	0	0	0	0	0	0	1	-0.85	-2.45833	0	1	1	7	1	1	2	1	1	1	4	3
77	45	146	1.073	0.646	#NULL!	#NULL!	21.1	10	6.5	10	4.6	BW4394	0	0	1	1	0	0	1	1	0	0	0	0	1	1	0	1	0	0	0	0	0	0	1	-0.325	-2.24167	0	1	1	7	1	1	2	1	1	1	4	3
78	51.4	149	0.887	0.657	#NULL!	#NULL!	23.2	15	8.4	10	4.6	AG1575	0	0	1	1	1	0	1	1	1	0	0	1	1	1	0	1	1	0	0	1	0	0	1	-1.875	-2.15	1	1	2	1	1	1	2	1	1	1	4	3
67	45	145	0.84	0.6	#NULL!	#NULL!	21.4	6.3	2	10	4.6	FP7086	0	0	1	0	0	0	1	0	0	0	0	0	0	1	0	0	0	0	0	0	0	0	1	-2.26667	-2.625	1	2	3	3	2	1	2	1	1	0	3	2
69	40	158	0.776	0.595	#NULL!	#NULL!	16	8.4	4.3	9.7	4.6	HB6413	0	0	1	1	0	0	0	0	0	0	0	0	1	1	0	0	0	0	0	0	0	0	1	-2.8	-2.66667	2	2	4	4	2	1	1	1	1	0	3	2
76	40	153	0.735	0.615	#NULL!	#NULL!	17.1	12	7.4	9.3	4.6	BF0221	0	0	1	1	1	0	0	1	1	0	0	0	1	1	0	1	0	0	0	0	0	0	1	-3.14167	-2.5	2	2	4	4	2	1	1	1	1	0	4	3
70	62	147	0.843	0.684	#NULL!	#NULL!	28.7	12	3.3	14	4.5	CS9745	0	0	1	1	1	1	1	1	1	1	1	0	0	1	0	0	0	1	0	0	0	0	1	-2.24167	-1.925	1	1	2	1	1	1	2	1	1	1	4	2
71	56	150	1.167	0.702	#NULL!	#NULL!	24.9	24	4.5	14	4.5	IK1386	0	0	1	1	1	1	1	1	1	1	1	1	1	1	0	0	1	1	0	1	1	0	1	0.458333	-1.775	0	1	1	7	1	1	2	1	1	1	4	3
69	57	147	0.772	0.684	#NULL!	#NULL!	26.4	12	3.5	14	4.5	CS9745	0	0	1	1	1	1	1	1	1	1	1	0	0	1	0	0	0	1	0	0	0	0	1	-2.83333	-1.925	2	1	3	2	2	1	2	1	1	0	3	2
70	57	149	1.186	0.637	#NULL!	#NULL!	25.7	7	1.9	12	4.5	IT4700	0	0	1	0	0	1	1	0	0	1	0	0	0	1	0	0	0	0	0	0	0	0	1	0.616667	-2.31667	0	1	1	7	1	1	2	1	1	1	4	2
62	55	151	0.899	0.667	#NULL!	#NULL!	24.1	12	3.8	12	4.5	AE9326	0	0	1	1	1	1	1	1	1	1	0	0	0	1	0	0	0	0	0	0	0	0	0	-1.775	-2.06667	1	1	2	1	1	1	2	1	1	1	3	2
64	51	157	0.724	0.661	#NULL!	#NULL!	20.7	11	3.9	12	4.5	IC5923	0	0	1	1	0	1	1	1	1	1	0	0	0	1	0	0	0	0	0	0	0	0	0	-3.23333	-2.11667	2	1	3	2	2	1	2	1	1	0	3	2
75	60	160	0.965	0.663	#NULL!	#NULL!	23.4	9.4	3.9	11	4.5	GY6044	0	0	1	1	0	0	1	0	0	1	0	0	0	1	0	0	0	0	0	0	0	0	1	-1.225	-2.1	1	1	2	1	1	1	2	1	1	1	4	3
76	57	155	0.858	0.66	#NULL!	#NULL!	23.7	9.4	3.8	11	4.5	IW0351	0	0	1	1	0	0	1	0	0	1	0	0	0	1	0	0	0	0	0	0	0	0	1	-2.11667	-2.125	1	1	2	1	1	1	2	1	1	1	4	3
65	38	147	0.752	0.669	#NULL!	#NULL!	17.6	10	4.7	11	4.5	HA0724	0	0	1	1	0	0	1	1	0	1	0	0	1	1	0	0	0	0	0	0	0	0	1	-3	-2.05	2	1	3	2	2	1	2	1	1	0	3	2
86	58	147	0.97	0.626	#NULL!	#NULL!	26.8	9.6	4.3	10	4.5	BA6646	0	0	1	1	0	0	1	0	0	0	0	0	1	1	0	0	0	0	0	0	0	0	1	-1.18333	-2.40833	1	1	2	1	1	1	2	1	1	1	4	3
77	56	156	0.961	0.66	#NULL!	#NULL!	23	10	4.7	10	4.5	HL8042	0	0	1	1	0	0	1	1	0	0	0	0	1	1	0	0	0	0	0	0	0	0	1	-1.25833	-2.125	1	1	2	1	1	1	2	1	1	1	4	3
77	58	160	0.822	0.656	#NULL!	#NULL!	22.7	10	4.8	10	4.5	AO0522	0	0	1	1	0	0	1	1	0	0	0	0	1	1	0	0	0	0	0	0	0	0	1	-2.41667	-2.15833	1	1	2	1	1	1	2	1	1	1	4	3
67	55	164	1.087	0.603	#NULL!	#NULL!	20.4	6.5	2.2	10	4.5	DF8756	0	0	1	0	0	0	1	0	0	0	0	0	0	1	0	0	0	0	0	0	0	0	1	-0.208333	-2.6	0	2	2	5	2	1	2	1	1	0	3	2
88	37	132	0.547	0.55	#NULL!	#NULL!	21.2	9.9	5.7	9.6	4.5	FG1768	0	0	1	1	0	0	0	0	0	0	0	0	1	1	0	1	0	0	0	0	0	0	1	-4.70833	-3.04167	2	2	4	4	2	1	1	1	1	0	4	3
88	38	145	0.576	0.5101	#NULL!	#NULL!	18.1	10	6.9	9	4.5	EA8459	0	0	1	1	0	0	0	1	0	0	0	0	1	1	0	1	0	0	0	0	0	0	1	-4.46667	-3.37417	2	2	4	4	2	1	1	1	1	0	4	3
85	40.6	150	0.826	0.576	#NULL!	#NULL!	18	11	7.5	8.9	4.5	AW6141	0	0	1	1	0	0	0	1	1	0	0	0	1	1	0	1	0	0	0	0	0	0	1	-2.38333	-2.825	1	2	3	3	2	1	1	1	1	0	4	3
80	38	153	0.895	0.71	#NULL!	#NULL!	16.4	19	13	8.5	4.5	GF0501	0	0	1	1	1	0	0	1	1	0	0	1	1	1	0	1	1	0	0	1	0	0	1	-1.80833	-1.70833	1	1	2	1	1	1	1	1	1	1	4	3
83	36	148	0.706	0.578	#NULL!	#NULL!	16.4	12	8.7	8.5	4.5	AY9605	0	0	1	1	1	0	0	1	1	0	0	0	1	1	0	1	0	0	0	0	0	0	1	-3.38333	-2.80833	2	2	4	4	2	1	1	1	1	0	4	3
58	52.9	148	0.958	0.643	#NULL!	#NULL!	24.2	5.2	1	5.2	4.5	AQ4049	0	0	1	0	0	0	0	0	0	0	0	0	0	1	0	0	0	0	0	0	0	0	0	-1.28333	-2.26667	1	1	2	1	1	1	1	1	1	1	2	1
55	56	160	0.838	0.677	#NULL!	#NULL!	21.9	11	2.1	17	4.4	EK0306	0	0	1	0	0	1	1	1	1	1	1	0	0	1	0	0	0	1	1	0	0	0	0	-2.28333	-1.98333	1	1	2	1	1	1	2	1	1	1	2	1
77	58	154	1.093	0.757	#NULL!	#NULL!	24.5	15	7.4	12	4.4	AB4112	0	0	1	1	1	1	1	1	1	1	0	1	1	1	0	1	1	0	0	1	0	0	1	-0.158333	-1.31667	0	1	1	7	1	1	2	1	1	1	4	3
61	61.4	161	0.957	0.666	#NULL!	#NULL!	23.7	8.2	2.1	12	4.4	BK5162	0	0	1	0	0	1	1	0	0	1	0	0	0	1	0	0	0	0	0	0	0	0	0	-1.29167	-2.075	1	1	2	1	1	1	2	1	1	1	3	2
64	59	145	0.817	0.682	#NULL!	#NULL!	28.1	7	1.6	12	4.4	DY0590	0	0	1	0	0	1	1	0	0	1	0	0	0	1	0	0	0	0	0	0	0	0	0	-2.45833	-1.94167	1	1	2	1	1	1	2	1	1	1	3	2
75	54	153	0.951	0.657	#NULL!	#NULL!	23.1	14	7	11	4.4	EG4846	0	0	1	1	1	0	1	1	1	1	0	1	1	1	0	1	1	0	0	0	0	0	1	-1.34167	-2.15	1	1	2	1	1	1	2	1	1	1	4	3
56	51	153	0.738	0.677	#NULL!	#NULL!	21.8	6.6	1.8	11	4.4	CZ9181	0	0	1	0	0	0	1	0	0	1	0	0	0	1	0	0	0	0	0	0	0	0	0	-3.11667	-1.98333	2	1	3	2	2	1	2	1	1	0	2	1
58	51	151	0.945	0.647	#NULL!	#NULL!	22.4	6.9	1.8	11	4.4	AG6491	0	0	1	0	0	0	1	0	0	1	0	0	0	1	0	0	0	0	0	0	0	0	0	-1.39167	-2.23333	1	1	2	1	1	1	2	1	1	1	2	1
77	72.5	150	1.181	0.658	#NULL!	#NULL!	32.2	7.4	2.7	10	4.4	HZ9405	0	0	1	0	0	0	1	0	0	0	0	0	0	1	0	0	0	0	0	0	0	0	1	0.575	-2.14167	0	1	1	7	1	1	2	1	1	1	4	3
77	53	154	1.081	0.657	#NULL!	#NULL!	22.3	10	4.9	10	4.4	IC6925	0	0	1	1	0	0	1	1	0	0	0	0	1	1	0	0	0	0	0	0	0	0	1	-0.258333	-2.15	0	1	1	7	1	1	2	1	1	1	4	3
79	60	157	0.956	0.68	#NULL!	#NULL!	24.3	10	4.6	10	4.4	FC4382	0	0	1	1	0	0	1	1	0	0	0	0	1	1	0	0	0	0	0	0	0	0	1	-1.3	-1.95833	1	1	2	1	1	1	2	1	1	1	4	3
79	66	145	0.789	0.659	#NULL!	#NULL!	31.4	7.8	3.1	10	4.4	HV3116	0	0	1	1	0	0	1	0	0	0	0	0	0	1	0	0	0	0	0	0	0	0	1	-2.69167	-2.13333	2	1	3	2	2	1	2	1	1	0	4	3
80	53	148	0.785	0.671	#NULL!	#NULL!	24.2	10	4.9	9.9	4.4	JE4334	0	0	1	1	0	0	0	1	0	0	0	0	1	1	0	0	0	0	0	0	0	0	1	-2.725	-2.03333	2	1	3	2	2	1	1	1	1	0	4	3
90	42.2	145	0.832	0.5	#NULL!	#NULL!	20.1	9.1	5.6	9.3	4.4	GC3193	0	0	1	1	0	0	0	0	0	0	0	0	1	1	0	1	0	0	0	0	0	0	1	-2.33333	-3.45833	1	2	3	3	2	1	1	1	1	0	4	3
82	38.5	138	0.878	0.641	#NULL!	#NULL!	20.2	11	7	9	4.4	CN4101	0	0	1	1	0	0	0	1	1	0	0	0	1	1	0	1	0	0	0	0	0	0	1	-1.95	-2.28333	1	1	2	1	1	1	1	1	1	1	4	3
57	44	149	0.729	0.61	#NULL!	#NULL!	19.8	4.4	1.2	8.8	4.4	GW3237	0	0	1	0	0	0	0	0	0	0	0	0	0	1	0	0	0	0	0	0	0	0	0	-3.19167	-2.54167	2	2	4	4	2	1	1	1	1	0	2	1
56	48	153	0.667	0.566	#NULL!	#NULL!	20.5	2.9	0.6	7.9	4.4	CI7712	0	0	1	0	0	0	0	0	0	0	0	0	0	1	0	0	0	0	0	0	0	0	0	-3.70833	-2.90833	2	2	4	4	2	1	1	1	1	0	2	1
59	60	155	1.014	0.77	#NULL!	#NULL!	25	16	5.4	16	4.3	GG9951	0	0	1	1	1	1	1	1	1	1	1	1	1	1	0	1	1	1	1	1	0	0	0	-0.816667	-1.20833	0	1	1	7	1	1	2	1	1	1	2	1
69	54	152	0.795	0.714	#NULL!	#NULL!	23.4	12	3.9	13	4.3	IM0067	0	0	1	1	1	1	1	1	1	1	1	0	0	1	0	0	0	0	0	0	0	0	1	-2.64167	-1.675	2	1	3	2	2	1	2	1	1	0	3	2
71	57	148	0.973	0.654	#NULL!	#NULL!	26	7.3	2	11	4.3	BJ5273	0	0	1	0	0	0	1	0	0	1	0	0	0	1	0	0	0	0	0	0	0	0	1	-1.15833	-2.175	1	1	2	1	1	1	2	1	1	1	4	3
74	66.5	160	0.887	0.731	#NULL!	#NULL!	26	11	4.4	11	4.3	GW9661	0	0	1	1	0	0	1	1	1	1	0	0	1	1	0	0	0	0	0	0	0	0	1	-1.875	-1.53333	1	1	2	1	1	1	2	1	1	1	4	3
74	64	150	0.794	0.665	#NULL!	#NULL!	28.4	7.8	2.5	11	4.3	IL8349	0	0	1	0	0	0	1	0	0	1	0	0	0	1	0	0	0	0	0	0	0	0	1	-2.65	-2.08333	2	1	3	2	2	1	2	1	1	0	4	3
75	52	144	1.293	0.673	#NULL!	#NULL!	25.1	9.1	3.3	11	4.3	EU7625	0	0	1	1	0	0	1	0	0	1	0	0	0	1	0	0	0	0	0	0	0	0	1	1.50833	-2.01667	0	1	1	7	1	1	2	1	1	1	4	3
78	52	161	1.045	0.71	#NULL!	#NULL!	20.1	18	10	11	4.3	FX7585	0	0	1	1	1	0	1	1	1	1	0	1	1	1	0	1	1	0	0	1	0	0	1	-0.558333	-1.70833	0	1	1	7	1	1	2	1	1	1	4	3
61	46.5	147.5	0.884	0.667	#NULL!	#NULL!	21.4	6.8	2	11	4.3	EU9391	0	0	1	0	0	0	1	0	0	1	0	0	0	1	0	0	0	0	0	0	0	0	0	-1.9	-2.06667	1	1	2	1	1	1	2	1	1	1	3	2
70	40	143.5	1.009	0.628	#NULL!	#NULL!	19.4	8.1	3.4	10	4.3	EP2204	0	0	1	1	0	0	1	0	0	0	0	0	0	1	0	0	0	0	0	0	0	0	1	-0.858333	-2.39167	0	1	1	7	1	1	2	1	1	1	4	2
72	42	152	0.934	0.674	#NULL!	#NULL!	18.2	14	8.1	10	4.3	BY6272	0	0	1	1	1	0	1	1	1	0	0	1	1	1	0	1	1	0	0	0	0	0	1	-1.48333	-2.00833	1	1	2	1	1	1	2	1	1	1	4	3
78	47	141	1.313	0.67	#NULL!	#NULL!	23.6	10	4.7	10	4.3	GE5468	0	0	1	1	0	0	1	1	0	0	0	0	1	1	0	0	0	0	0	0	0	0	1	1.675	-2.04167	0	1	1	7	1	1	2	1	1	1	4	3
81	54	142	1.06	0.68	#NULL!	#NULL!	26.8	9.6	4.3	9.9	4.3	GG8708	0	0	1	1	0	0	0	0	0	0	0	0	1	1	0	0	0	0	0	0	0	0	1	-0.433333	-1.95833	0	1	1	7	1	1	1	1	1	1	4	3
80	52	160	0.671	0.65	#NULL!	#NULL!	20.3	11	6.7	9.1	4.3	GK6011	0	0	1	1	0	0	0	1	1	0	0	0	1	1	0	1	0	0	0	0	0	0	1	-3.675	-2.20833	2	1	3	2	2	1	1	1	1	0	4	3
85	43	144	0.62	0.602	#NULL!	#NULL!	20.7	11	6.4	9.1	4.3	IS5450	0	0	1	1	0	0	0	1	1	0	0	0	1	1	0	1	0	0	0	0	0	0	1	-4.1	-2.60833	2	2	4	4	2	1	1	1	1	0	4	3
64	41	150	0.689	0.59	#NULL!	#NULL!	18.2	5.5	2	9	4.3	GR8471	0	0	1	0	0	0	0	0	0	0	0	0	0	1	0	0	0	0	0	0	0	0	0	-3.525	-2.70833	2	2	4	4	2	1	1	1	1	0	3	2
77	37	146	0.932	0.63	#NULL!	#NULL!	17.4	11	7.3	8.9	4.3	GD9986	0	0	1	1	0	0	0	1	1	0	0	0	1	1	0	1	0	0	0	0	0	0	1	-1.5	-2.375	1	1	2	1	1	1	1	1	1	1	4	3
86	37	147	0.888	0.548	#NULL!	#NULL!	17.1	11	7.7	8.4	4.3	BE5429	0	0	1	1	0	0	0	1	1	0	0	0	1	1	0	1	0	0	0	0	0	0	1	-1.86667	-3.05833	1	2	3	3	2	1	1	1	1	0	4	3
58	55	156	0.841	0.58	#NULL!	#NULL!	22.6	3.2	0.6	8.4	4.3	cg4946	0	0	1	0	0	0	0	0	0	0	0	0	0	1	0	0	0	0	0	0	0	0	0	-2.25833	-2.79167	1	2	3	3	2	1	1	1	1	0	2	1
60	43	156	0.635	0.58	#NULL!	#NULL!	17.7	4.2	1.3	8.2	4.3	FS5932	0	0	1	0	0	0	0	0	0	0	0	0	0	1	0	0	0	0	0	0	0	0	0	-3.975	-2.79167	2	2	4	4	2	1	1	1	1	0	3	2
74	39	158.5	0.912	0.683	#NULL!	#NULL!	15.5	13	9.2	7.6	4.3	AB0322	0	0	1	1	1	0	0	1	1	0	0	1	1	1	0	1	0	0	0	0	0	0	1	-1.66667	-1.93333	1	1	2	1	1	1	1	1	1	1	4	3
64	58.8	150	0.804	0.737	#NULL!	#NULL!	26.1	11	3.2	13	4.2	IL8039	0	0	1	1	0	1	1	1	1	1	1	0	0	1	0	0	0	0	0	0	0	0	0	-2.56667	-1.48333	2	1	3	2	2	1	2	1	1	0	3	2
63	53	146	1.042	0.681	#NULL!	#NULL!	24.9	9	2.2	12	4.2	AB2032	0	0	1	0	0	1	1	0	0	1	0	0	0	1	0	0	0	0	0	0	0	0	0	-0.583333	-1.95	0	1	1	7	1	1	2	1	1	1	3	2
75	45	144	0.823	0.658	#NULL!	#NULL!	21.7	9.8	4.6	10	4.2	CG4284	0	0	1	1	0	0	1	0	0	0	0	0	1	1	0	0	0	0	0	0	0	0	1	-2.40833	-2.14167	1	1	2	1	1	1	2	1	1	1	4	3
66	63	155	0.707	0.623	#NULL!	#NULL!	26.2	5.3	1.1	10	4.2	EM9177	0	0	1	0	0	0	1	0	0	0	0	0	0	1	0	0	0	0	0	0	0	0	1	-3.375	-2.43333	2	1	3	2	2	1	2	1	1	0	3	2
79	70	155	0.993	0.678	#NULL!	#NULL!	29.1	8.5	3.5	9.9	4.2	DX6579	0	0	1	1	0	0	0	0	0	0	0	0	0	1	0	0	0	0	0	0	0	0	1	-0.991667	-1.975	0	1	1	7	1	1	1	1	1	1	4	3
80	67	150	0.898	0.68	#NULL!	#NULL!	29.8	8.5	3.6	9.7	4.2	FL0522	0	0	1	1	0	0	0	0	0	0	0	0	0	1	0	0	0	0	0	0	0	0	1	-1.78333	-1.95833	1	1	2	1	1	1	1	1	1	1	4	3
69	44	152	0.57	0.619	#NULL!	#NULL!	19	7.7	3.2	9.7	4.2	IY0130	0	0	1	1	0	0	0	0	0	0	0	0	0	1	0	0	0	0	0	0	0	0	1	-4.51667	-2.46667	2	1	3	2	2	1	1	1	1	0	3	2
75	45	152	0.818	0.65	#NULL!	#NULL!	19.5	10	5.5	9.6	4.2	GV1331	0	0	1	1	0	0	0	1	0	0	0	0	1	1	0	1	0	0	0	0	0	0	1	-2.45	-2.20833	1	1	2	1	1	1	1	1	1	1	4	3
65	50	155	0.795	0.61	#NULL!	#NULL!	20.8	5.5	1.7	9.5	4.2	GT5764	0	0	1	0	0	0	0	0	0	0	0	0	0	1	0	0	0	0	0	0	0	0	1	-2.64167	-2.54167	2	2	4	4	2	1	1	1	1	0	3	2
54	56	155	0.716	0.636	#NULL!	#NULL!	23.3	4	0.7	9.2	4.2	DF3217	0	0	1	0	0	0	0	0	0	0	0	0	0	1	0	0	0	0	0	0	0	0	0	-3.3	-2.325	2	1	3	2	2	1	1	1	1	0	2	1
78	41	146	0.622	0.654	#NULL!	#NULL!	19.2	11	6.7	9	4.2	AE8362	0	0	1	1	0	0	0	1	1	0	0	0	1	1	0	1	0	0	0	0	0	0	1	-4.08333	-2.175	2	1	3	2	2	1	1	1	1	0	4	3
71	56	150	1.168	0.724	#NULL!	#NULL!	24.9	14	4.5	14	4.1	EQ1232	0	0	1	1	1	1	1	1	1	1	1	1	1	1	0	0	1	1	0	0	0	0	1	0.466667	-1.59167	0	1	1	7	1	1	2	1	1	1	4	3
72	63	152	1.046	0.72	#NULL!	#NULL!	27.3	14	4.3	14	4.1	GR2972	0	0	1	1	1	1	1	1	1	1	1	1	1	1	0	0	1	1	0	0	0	0	1	-0.55	-1.625	0	1	1	7	1	1	2	1	1	1	4	3
69	55	150	0.874	0.708	#NULL!	#NULL!	24.4	13	4	14	4.1	AB1643	0	0	1	1	1	1	1	1	1	1	1	1	1	1	0	0	0	1	0	0	0	0	1	-1.98333	-1.725	1	1	2	1	1	1	2	1	1	1	3	2
72	59.8	158	1.189	0.72	#NULL!	#NULL!	24	15	5.3	13	4.1	AQ0340	0	0	1	1	1	1	1	1	1	1	1	1	1	1	0	1	1	0	0	1	0	0	1	0.641667	-1.625	0	1	1	7	1	1	2	1	1	1	4	3
74	52	152.5	0.713	0.72	#NULL!	#NULL!	22.4	16	6.8	13	4.1	IY6679	0	0	1	1	1	1	1	1	1	1	1	1	1	1	0	1	1	0	0	1	0	0	1	-3.325	-1.625	2	1	3	2	2	1	2	1	1	0	4	3
75	65	150	1.12	0.73	#NULL!	#NULL!	28.9	14	4.9	13	4.1	FX1957	0	0	1	1	1	1	1	1	1	1	1	1	1	1	0	0	1	0	0	0	0	0	1	0.0666667	-1.54167	0	1	1	7	1	1	2	1	1	1	4	3
69	65	147	0.87	0.73	#NULL!	#NULL!	30.1	9.5	2.5	13	4.1	GN1008	0	0	1	0	0	1	1	0	0	1	1	0	0	1	0	0	0	0	0	0	0	0	1	-2.01667	-1.54167	1	1	2	1	1	1	2	1	1	1	3	2
70	48.8	160	0.67	0.686	#NULL!	#NULL!	19.1	15	7.3	12	4.1	CO5233	0	0	1	1	1	1	1	1	1	1	0	1	1	1	0	1	1	0	0	1	0	0	1	-3.68333	-1.90833	2	1	3	2	2	1	2	1	1	0	4	2
88	62	136	1.074	0.655	#NULL!	#NULL!	33.5	11	4.3	11	4.1	HZ4937	0	0	1	1	0	0	1	1	1	1	0	0	1	1	0	0	0	0	0	0	0	0	1	-0.316667	-2.16667	0	1	1	7	1	1	2	1	1	1	4	3
69	66	150	0.772	0.639	#NULL!	#NULL!	29.3	6	1.4	11	4.1	BQ6203	0	0	1	0	0	0	1	0	0	1	0	0	0	1	0	0	0	0	0	0	0	0	1	-2.83333	-2.3	2	1	3	2	2	1	2	1	1	0	3	2
69	56	145	0.746	0.637	#NULL!	#NULL!	26.6	6.1	1.4	11	4.1	IR6833	0	0	1	0	0	0	1	0	0	1	0	0	0	1	0	0	0	0	0	0	0	0	1	-3.05	-2.31667	2	1	3	2	2	1	2	1	1	0	3	2
72	39.6	137	0.665	0.66	#NULL!	#NULL!	21.3	8.6	3.5	10	4.1	FO0687	0	0	1	1	0	0	1	0	0	0	0	0	0	1	0	0	0	0	0	0	0	0	1	-3.725	-2.125	2	1	3	2	2	1	2	1	1	0	4	3
73	52	151	0.829	0.663	#NULL!	#NULL!	22.8	8.8	3.4	10	4.1	IX3257	0	0	1	1	0	0	1	0	0	0	0	0	0	1	0	0	0	0	0	0	0	0	1	-2.35833	-2.1	1	1	2	1	1	1	2	1	1	1	4	3
73	53	152	0.704	0.658	#NULL!	#NULL!	22.9	8.7	3.4	10	4.1	BJ8262	0	0	1	1	0	0	1	0	0	0	0	0	0	1	0	0	0	0	0	0	0	0	1	-3.4	-2.14167	2	1	3	2	2	1	2	1	1	0	4	3
64	43	150	1.269	0.671	#NULL!	#NULL!	19.1	8.9	3.6	10	4.1	HH0367	0	0	1	1	0	0	1	0	0	0	0	0	0	1	0	0	0	0	0	0	0	0	0	1.30833	-2.03333	0	1	1	7	1	1	2	1	1	1	3	2
66	52	150	1.062	0.628	#NULL!	#NULL!	23.1	5.7	1.5	9.9	4.1	IT0824	0	0	1	0	0	0	0	0	0	0	0	0	0	1	0	0	0	0	0	0	0	0	1	-0.416667	-2.39167	0	1	1	7	1	1	1	1	1	1	3	2
66	48	146.3	0.748	0.627	#NULL!	#NULL!	22.4	5.7	1.6	9.7	4.1	HS0381	0	0	1	0	0	0	0	0	0	0	0	0	0	1	0	0	0	0	0	0	0	0	1	-3.03333	-2.4	2	1	3	2	2	1	1	1	1	0	3	2
78	53.5	154	1.133	0.671	#NULL!	#NULL!	22.6	10	5.1	9.5	4.1	IC6925	0	0	1	1	0	0	0	1	0	0	0	0	1	1	0	1	0	0	0	0	0	0	1	0.175	-2.03333	0	1	1	7	1	1	1	1	1	1	4	3
79	52	152	0.758	0.678	#NULL!	#NULL!	22.5	10	5.4	9.3	4.1	CW9145	0	0	1	1	0	0	0	1	0	0	0	0	1	1	0	1	0	0	0	0	0	0	1	-2.95	-1.975	2	1	3	2	2	1	1	1	1	0	4	3
81	53	152	0.853	0.676	#NULL!	#NULL!	22.9	11	5.6	9.2	4.1	CW9145	0	0	1	1	0	0	0	1	1	0	0	0	1	1	0	1	0	0	0	0	0	0	1	-2.15833	-1.99167	1	1	2	1	1	1	1	1	1	1	4	3
71	39	153	0.843	0.63	#NULL!	#NULL!	16.7	9.2	4.8	9.1	4.1	FQ5737	0	0	1	1	0	0	0	0	0	0	0	0	1	1	0	0	0	0	0	0	0	0	1	-2.24167	-2.375	1	1	2	1	1	1	1	1	1	1	4	3
84	50	153	0.88	0.63	#NULL!	#NULL!	21.4	11	6.3	8.9	4.1	FL5457	0	0	1	1	0	0	0	1	1	0	0	0	1	1	0	1	0	0	0	0	0	0	1	-1.93333	-2.375	1	1	2	1	1	1	1	1	1	1	4	3
81	82	162	0.994	0.75	#NULL!	#NULL!	31.2	8.7	4.5	7.9	4.1	FD9179	0	0	1	1	0	0	0	0	0	0	0	0	1	1	0	0	0	0	0	0	0	0	1	-0.983333	-1.375	0	1	1	7	1	1	1	1	1	1	4	3
74	70.6	160	1.435	0.74	#NULL!	#NULL!	27.6	20	8.6	13	4	GS8631	0	0	1	1	1	1	1	1	1	1	1	1	1	1	0	1	1	0	0	1	1	0	1	2.69167	-1.45833	0	1	1	7	1	1	2	1	1	1	4	3
67	51	145	0.591	0.699	#NULL!	#NULL!	24.3	18	6.4	13	4	CX2615	0	0	1	1	1	1	1	1	1	1	1	1	1	1	0	1	1	0	0	1	0	0	1	-4.34167	-1.8	2	1	3	2	2	1	2	1	1	0	3	2
57	65	161	0.952	0.733	#NULL!	#NULL!	25.1	10	2.5	13	4	AV4951	0	0	1	0	0	1	1	1	0	1	1	0	0	1	0	0	0	0	0	0	0	0	0	-1.33333	-1.51667	1	1	2	1	1	1	2	1	1	1	2	1
57	61.7	155	0.896	0.738	#NULL!	#NULL!	25.7	14	4.3	13	4	JC4958	0	0	1	1	1	1	1	1	1	1	1	1	1	1	0	0	1	0	0	0	0	0	0	-1.8	-1.475	1	1	2	1	1	1	2	1	1	1	2	1
75	52.6	153	0.999	0.738	#NULL!	#NULL!	22.5	17	7.6	12	4	AC2974	0	0	1	1	1	1	1	1	1	1	0	1	1	1	0	1	1	0	0	1	0	0	1	-0.941667	-1.475	0	1	1	7	1	1	2	1	1	1	4	3
63	60	146	1.011	0.67	#NULL!	#NULL!	28.1	8.1	1.8	12	4	DH3780	0	0	1	0	0	1	1	0	0	1	0	0	0	1	0	0	0	0	0	0	0	0	0	-0.841667	-2.04167	0	1	1	7	1	1	2	1	1	1	3	2
65	50	148	0.95	0.691	#NULL!	#NULL!	22.8	11	3.6	12	4	AL4047	0	0	1	1	0	1	1	1	1	1	0	0	0	1	0	0	0	0	0	0	0	0	1	-1.35	-1.86667	1	1	2	1	1	1	2	1	1	1	3	2
58	58.5	156	1.017	0.663	#NULL!	#NULL!	24	6.6	1.5	11	4	BN9497	0	0	1	0	0	0	1	0	0	1	0	0	0	1	0	0	0	0	0	0	0	0	0	-0.791667	-2.1	0	1	1	7	1	1	2	1	1	1	2	1
72	52	148	0.751	0.66	#NULL!	#NULL!	23.7	8.2	2.8	10	4	IN5362	0	0	1	0	0	0	1	0	0	0	0	0	0	1	0	0	0	0	0	0	0	0	1	-3.00833	-2.125	2	1	3	2	2	1	2	1	1	0	4	3
74	75	156	0.822	0.678	#NULL!	#NULL!	30.8	7.5	2.5	10	4	CM2716	0	0	1	0	0	0	1	0	0	0	0	0	0	1	0	0	0	0	0	0	0	0	1	-2.41667	-1.975	1	1	2	1	1	1	2	1	1	1	4	3
76	60	150	0.856	0.697	#NULL!	#NULL!	26.7	8.9	3.3	10	4	gx6899	0	0	1	1	0	0	1	0	0	0	0	0	0	1	0	0	0	0	0	0	0	0	1	-2.13333	-1.81667	1	1	2	1	1	1	2	1	1	1	4	3
76	57	150	1.317	0.695	#NULL!	#NULL!	25.3	13	6.2	10	4	AT3161	0	0	1	1	1	0	1	1	1	0	0	1	1	1	0	1	0	0	0	0	0	0	1	1.70833	-1.83333	0	1	1	7	1	1	2	1	1	1	4	3
67	70	147	0.825	0.625	#NULL!	#NULL!	32.4	4.7	0.9	10	4	AC3182	0	0	1	0	0	0	1	0	0	0	0	0	0	1	0	0	0	0	0	0	0	0	1	-2.39167	-2.41667	1	1	2	1	1	1	2	1	1	1	3	2
57	55	162	0.633	0.69	#NULL!	#NULL!	21	7.3	2.3	10	4	FD4550	0	0	1	0	0	0	1	0	0	0	0	0	0	1	0	0	0	0	0	0	0	0	0	-3.99167	-1.875	2	1	3	2	2	1	2	1	1	0	2	1
70	43.6	147	0.623	0.631	#NULL!	#NULL!	20.2	7.9	3.2	9.8	4	EL7938	0	0	1	1	0	0	0	0	0	0	0	0	0	1	0	0	0	0	0	0	0	0	1	-4.075	-2.36667	2	1	3	2	2	1	1	1	1	0	4	2
67	58	157	1.004	0.64	#NULL!	#NULL!	23.5	5.7	1.6	9.6	4	FP4658	0	0	1	0	0	0	0	0	0	0	0	0	0	1	0	0	0	0	0	0	0	0	1	-0.9	-2.29167	0	1	1	7	1	1	1	1	1	1	3	2
85	55	147	0.926	0.657	#NULL!	#NULL!	25.5	15	8.1	9.5	4	BA2828	0	0	1	1	1	0	0	1	1	0	0	1	1	1	0	1	1	0	0	1	0	0	1	-1.55	-2.15	1	1	2	1	1	1	1	1	1	1	4	3
75	45	150	0.715	0.662	#NULL!	#NULL!	20	10	5.3	9.3	4	JK4920	0	0	1	1	0	0	0	1	0	0	0	0	1	1	0	1	0	0	0	0	0	0	1	-3.30833	-2.10833	2	1	3	2	2	1	1	1	1	0	4	3
62	54	158	0.653	0.612	#NULL!	#NULL!	21.6	4.7	1.2	9	4	AW4463	0	0	1	0	0	0	0	0	0	0	0	0	0	1	0	0	0	0	0	0	0	0	0	-3.825	-2.525	2	2	4	4	2	1	1	1	1	0	3	2
80	42	139	0.929	0.68	#NULL!	#NULL!	21.7	11	6	8.8	4	FL2313	0	0	1	1	0	0	0	1	1	0	0	0	1	1	0	1	0	0	0	0	0	0	1	-1.525	-1.95833	1	1	2	1	1	1	1	1	1	1	4	3
86	44.2	147	0.755	0.604	#NULL!	#NULL!	20.5	11	6.4	8.5	4	IS1534	0	0	1	1	0	0	0	1	1	0	0	0	1	1	0	1	0	0	0	0	0	0	1	-2.975	-2.59167	2	2	4	4	2	1	1	1	1	0	4	3
81	42	165	0.731	0.628	#NULL!	#NULL!	15.4	12	9.2	7.7	4	JD5600	0	0	1	1	1	0	0	1	1	0	0	0	1	1	0	1	0	0	0	0	0	0	1	-3.175	-2.39167	2	1	3	2	2	1	1	1	1	0	4	3
71	38.9	144	1.529	0.83	#NULL!	#NULL!	18.8	34	23	15	3.9	FC8137	0	0	1	1	1	1	1	1	1	1	1	1	1	0	0	1	1	1	1	1	1	0	1	3.475	-0.708333	0	0	0	0	0	1	2	1	1	0	4	3
63	69	152	1.082	0.682	#NULL!	#NULL!	29.9	7.7	1.7	12	3.9	ES3287	0	0	1	0	0	1	1	0	0	1	0	0	0	0	0	0	0	0	0	0	0	0	0	-0.25	-1.94167	0	1	1	7	1	1	2	1	1	1	3	2
64	68	150	0.878	0.674	#NULL!	#NULL!	30.2	7.6	1.7	12	3.9	IR9012	0	0	1	0	0	1	1	0	0	1	0	0	0	0	0	0	0	0	0	0	0	0	0	-1.95	-2.00833	1	1	2	1	1	1	2	1	1	1	3	2
65	50	145	0.801	0.696	#NULL!	#NULL!	23.8	15	5.2	12	3.9	HA4569	0	0	1	1	1	1	1	1	1	1	0	1	1	0	0	1	1	0	0	1	0	0	1	-2.59167	-1.825	2	1	3	2	2	1	2	1	1	0	3	2
65	71	151	1.047	0.736	#NULL!	#NULL!	31.1	9	2.5	12	3.9	JD1695	0	0	1	0	0	1	1	0	0	1	0	0	0	0	0	0	0	0	0	0	0	0	1	-0.541667	-1.49167	0	1	1	7	1	1	2	1	1	1	3	2
74	45	151	0.952	0.72	#NULL!	#NULL!	19.7	25	15	11	3.9	FI9038	0	0	1	1	1	0	1	1	1	1	0	1	1	0	0	1	1	0	0	1	1	0	1	-1.33333	-1.625	1	1	2	1	1	1	2	1	1	1	4	3
72	51	151	0.889	0.659	#NULL!	#NULL!	22.4	8.4	3.2	10	3.9	EX9971	0	0	1	1	0	0	1	0	0	0	0	0	0	0	0	0	0	0	0	0	0	0	1	-1.85833	-2.13333	1	1	2	1	1	1	2	1	1	1	4	3
73	60	149	1.171	0.675	#NULL!	#NULL!	27	7.8	2.5	10	3.9	HQ9675	0	0	1	0	0	0	1	0	0	0	0	0	0	0	0	0	0	0	0	0	0	0	1	0.491667	-2	0	1	1	7	1	1	2	1	1	1	4	3
76	60	146	0.839	0.697	#NULL!	#NULL!	28.1	3.4	3.1	10	3.9	CM7622	0	0	1	1	0	0	1	0	0	0	0	0	0	0	0	0	0	0	0	0	0	0	1	-2.275	-1.81667	1	1	2	1	1	1	2	1	1	1	4	3
67	52	148	0.908	0.635	#NULL!	#NULL!	23.7	6	1.5	10	3.9	AP9313	0	0	1	0	0	0	1	0	0	0	0	0	0	0	0	0	0	0	0	0	0	0	1	-1.7	-2.33333	1	1	2	1	1	1	2	1	1	1	3	2
69	53	161	0.877	0.64	#NULL!	#NULL!	20.4	7.5	2.8	9.7	3.9	FO0904	0	0	1	0	0	0	0	0	0	0	0	0	0	0	0	0	0	0	0	0	0	0	1	-1.95833	-2.29167	1	1	2	1	1	1	1	1	1	1	3	2
79	48	143	0.667	0.696	#NULL!	#NULL!	23.5	10	5	9.2	3.9	GX6923	0	0	1	1	0	0	0	1	0	0	0	0	1	0	0	1	0	0	0	0	0	0	1	-3.70833	-1.825	2	1	3	2	2	1	1	1	1	0	4	3
78	45	146	0.673	0.681	#NULL!	#NULL!	21.1	10	5.5	9.1	3.9	IV5183	0	0	1	1	0	0	0	1	0	0	0	0	1	0	0	1	0	0	0	0	0	0	1	-3.65833	-1.95	2	1	3	2	2	1	1	1	1	0	4	3
78	39	149	0.711	0.643	#NULL!	#NULL!	17.6	12	7.5	8.3	3.9	CD5252	0	0	1	1	1	0	0	1	1	0	0	0	1	0	0	1	0	0	0	0	0	0	1	-3.34167	-2.26667	2	1	3	2	2	1	1	1	1	0	4	3
59	48	152	0.755	0.593	#NULL!	#NULL!	20.8	3.6	0.8	7.9	3.9	DX4017	0	0	1	0	0	0	0	0	0	0	0	0	0	0	0	0	0	0	0	0	0	0	0	-2.975	-2.68333	2	2	4	4	2	1	1	1	1	0	2	1
82	40	157	0.818	0.62	#NULL!	#NULL!	16.2	12	8.9	7.5	3.9	FQ0051	0	0	1	1	1	0	0	1	1	0	0	0	1	0	0	1	0	0	0	0	0	0	1	-2.45	-2.45833	1	1	2	1	1	1	1	1	1	1	4	3
56	57	168	0.938	0.583	#NULL!	#NULL!	20.2	2.9	0.6	7.3	3.9	DW5800	0	0	1	0	0	0	0	0	0	0	0	0	0	0	0	0	0	0	0	0	0	0	0	-1.45	-2.76667	1	2	3	3	2	1	1	1	1	0	2	1
64	50	158	0.618	0.62	#NULL!	#NULL!	20	9.4	2.1	14	3.8	FC6464	0	0	1	0	0	1	1	0	0	1	1	0	0	0	0	0	0	1	0	0	0	0	0	-4.11667	-2.45833	2	1	3	2	2	1	2	1	1	0	3	2
72	62	156	1.052	0.74	#NULL!	#NULL!	25.5	14	4.7	13	3.8	FU7676	0	0	1	1	1	1	1	1	1	1	1	1	1	0	0	0	1	0	0	0	0	0	1	-0.5	-1.45833	0	1	1	7	1	1	2	1	1	1	4	3
82	60	147	0.82	0.75	#NULL!	#NULL!	27.8	22	11	11	3.8	IQ7398	0	0	1	1	1	0	1	1	1	1	0	1	1	0	0	1	1	0	0	1	1	0	1	-2.43333	-1.375	1	1	2	1	1	1	2	1	1	1	4	3
75	52	157	1.023	0.738	#NULL!	#NULL!	21.1	25	14	11	3.8	EL5605	0	0	1	1	1	0	1	1	1	1	0	1	1	0	0	1	1	0	0	1	1	0	1	-0.741667	-1.475	0	1	1	7	1	1	2	1	1	1	4	3
61	72	157	1.009	0.676	#NULL!	#NULL!	29.2	7	1.4	11	3.8	AA0117	0	0	1	0	0	0	1	0	0	1	0	0	0	0	0	0	0	0	0	0	0	0	0	-0.858333	-1.99167	0	1	1	7	1	1	2	1	1	1	3	2
71	51	147	0.909	0.66	#NULL!	#NULL!	23.6	7.8	2.5	10	3.8	FM8370	0	0	1	0	0	0	1	0	0	0	0	0	0	0	0	0	0	0	0	0	0	0	1	-1.69167	-2.125	1	1	2	1	1	1	2	1	1	1	4	3
75	62	150	1.256	0.692	#NULL!	#NULL!	27.6	8.4	2.9	10	3.8	DT7286	0	0	1	0	0	0	1	0	0	0	0	0	0	0	0	0	0	0	0	0	0	0	1	1.2	-1.85833	0	1	1	7	1	1	2	1	1	1	4	3
69	53	153	0.974	0.645	#NULL!	#NULL!	22.6	7.1	2.2	9.9	3.8	HC0278	0	0	1	0	0	0	0	0	0	0	0	0	0	0	0	0	0	0	0	0	0	0	1	-1.15	-2.25	1	1	2	1	1	1	1	1	1	1	3	2
75	54	151.5	1.258	0.693	#NULL!	#NULL!	23.5	9.4	3.9	9.8	3.8	AT3161	0	0	1	1	0	0	0	0	0	0	0	0	0	0	0	0	0	0	0	0	0	0	1	1.21667	-1.85	0	1	1	7	1	1	1	1	1	1	4	3
58	47	154	0.736	0.66	#NULL!	#NULL!	19.8	7.4	2.5	9.5	3.8	GP5667	0	0	1	0	0	0	0	0	0	0	0	0	0	0	0	0	0	0	0	0	0	0	0	-3.13333	-2.125	2	1	3	2	2	1	1	1	1	0	2	1
84	44	150	0.819	0.69	#NULL!	#NULL!	19.6	17	11	9.4	3.8	GP2305	0	0	1	1	1	0	0	1	1	0	0	1	1	0	0	1	1	0	0	1	0	0	1	-2.44167	-1.875	1	1	2	1	1	1	1	1	1	1	4	3
78	49	147	1.121	0.694	#NULL!	#NULL!	22.7	10	5.1	9.1	3.8	DP2095	0	0	1	1	0	0	0	1	0	0	0	0	1	0	0	1	0	0	0	0	0	0	1	0.075	-1.84167	0	1	1	7	1	1	1	1	1	1	4	3
79	54	149	0.831	0.699	#NULL!	#NULL!	24.3	10	4.6	9.1	3.8	HE0098	0	0	1	1	0	0	0	1	0	0	0	0	1	0	0	0	0	0	0	0	0	0	1	-2.34167	-1.8	1	1	2	1	1	1	1	1	1	1	4	3
84	53	149	1.091	0.683	#NULL!	#NULL!	23.9	11	5.3	8.9	3.8	JM2177	0	0	1	1	0	0	0	1	1	0	0	0	1	0	0	1	0	0	0	0	0	0	1	-0.175	-1.93333	0	1	1	7	1	1	1	1	1	1	4	3
73	40.8	150	0.69	0.649	#NULL!	#NULL!	18.1	9.8	5.2	8.9	3.8	IF7614	0	0	1	1	0	0	0	0	0	0	0	0	1	0	0	1	0	0	0	0	0	0	1	-3.51667	-2.21667	2	1	3	2	2	1	1	1	1	0	4	3
65	56	156	0.871	0.6	#NULL!	#NULL!	23	4.6	1.1	8.9	3.8	FP4146	0	0	1	0	0	0	0	0	0	0	0	0	0	0	0	0	0	0	0	0	0	0	1	-2.00833	-2.625	1	2	3	3	2	1	1	1	1	0	3	2
73	41	160	0.87	0.63	#NULL!	#NULL!	16	10	6.2	8.6	3.8	EZ7730	0	0	1	1	0	0	0	1	0	0	0	0	1	0	0	1	0	0	0	0	0	0	1	-2.01667	-2.375	1	1	2	1	1	1	1	1	1	1	4	3
61	47	144	0.558	0.612	#NULL!	#NULL!	22.7	4	0.8	8.5	3.8	AK9001	0	0	1	0	0	0	0	0	0	0	0	0	0	0	0	0	0	0	0	0	0	0	0	-4.61667	-2.525	2	2	4	4	2	1	1	1	1	0	3	2
79	45	149	0.725	0.67	#NULL!	#NULL!	20.3	11	6.5	8.3	3.8	FX8902	0	0	1	1	0	0	0	1	1	0	0	0	1	0	0	1	0	0	0	0	0	0	1	-3.225	-2.04167	2	1	3	2	2	1	1	1	1	0	4	3
56	51	163	0.786	0.579	#NULL!	#NULL!	19.2	2.9	0.7	7.1	3.8	HS2387	0	0	1	0	0	0	0	0	0	0	0	0	0	0	0	0	0	0	0	0	0	0	0	-2.71667	-2.8	2	2	4	4	2	1	1	1	1	0	2	1
63	40	142	0.634	0.61	#NULL!	#NULL!	19.8	3.5	1.2	6.5	3.8	GN6957	0	0	1	0	0	0	0	0	0	0	0	0	0	0	0	0	0	0	0	0	0	0	0	-3.98333	-2.54167	2	2	4	4	2	1	1	1	1	0	3	2
71	51	150	0.686	0.8	#NULL!	#NULL!	22.7	32	17	15	3.7	FG5313	0	0	1	1	1	1	1	1	1	1	1	1	1	0	0	1	1	1	1	1	1	0	1	-3.55	-0.958333	2	0	2	6	2	1	2	1	1	0	4	3
60	46	146	0.717	0.671	#NULL!	#NULL!	21.6	8.1	2.5	10	3.7	DQ3027	0	0	1	0	0	0	1	0	0	0	0	0	0	0	0	0	0	0	0	0	0	0	0	-3.29167	-2.03333	2	1	3	2	2	1	2	1	1	0	3	2
69	60	165	0.718	0.645	#NULL!	#NULL!	22	7.2	2.4	9.7	3.7	CB5648	0	0	1	0	0	0	0	0	0	0	0	0	0	0	0	0	0	0	0	0	0	0	1	-3.28333	-2.25	2	1	3	2	2	1	1	1	1	0	3	2
73	59	155	1.217	0.871	#NULL!	#NULL!	24.6	14	8	9.6	3.7	AF9121	0	0	1	1	1	0	0	1	1	0	0	1	1	0	0	1	1	0	0	0	0	0	1	0.875	-0.366667	0	0	0	0	0	1	1	1	1	0	4	3
77	59	150	0.83	0.71	#NULL!	#NULL!	26.2	9.2	3.7	9.6	3.7	GX6899	0	0	1	1	0	0	0	0	0	0	0	0	0	0	0	0	0	0	0	0	0	0	1	-2.35	-1.70833	1	1	2	1	1	1	1	1	1	1	4	3
75	57	159	0.725	0.686	#NULL!	#NULL!	22.5	9.6	4.2	9.4	3.7	AP6917	0	0	1	1	0	0	0	0	0	0	0	0	1	0	0	0	0	0	0	0	0	0	1	-3.225	-1.90833	2	1	3	2	2	1	1	1	1	0	4	3
71	41	145	0.907	0.647	#NULL!	#NULL!	19.5	8.5	3.7	9.2	3.7	IZ6335	0	0	1	1	0	0	0	0	0	0	0	0	0	0	0	0	0	0	0	0	0	0	1	-1.70833	-2.23333	1	1	2	1	1	1	1	1	1	1	4	3
81	60	150	0.964	0.699	#NULL!	#NULL!	26.7	9.6	4.3	9	3.7	DL0826	0	0	1	1	0	0	0	0	0	0	0	0	1	0	0	0	0	0	0	0	0	0	1	-1.23333	-1.8	1	1	2	1	1	1	1	1	1	1	4	3
76	40	148.5	0.851	0.663	#NULL!	#NULL!	18.1	11	6.5	8.5	3.7	CP4758	0	0	1	1	0	0	0	1	1	0	0	0	1	0	0	1	0	0	0	0	0	0	1	-2.175	-2.1	1	1	2	1	1	1	1	1	1	1	4	3
53	48.5	162	0.879	0.68	#NULL!	#NULL!	18.5	5.8	1.8	8.5	3.7	GZ3408	0	0	1	0	0	0	0	0	0	0	0	0	0	0	0	0	0	0	0	0	0	0	0	-1.94167	-1.95833	1	1	2	1	1	1	1	1	1	1	2	1
68	35	150	0.624	0.624	#NULL!	#NULL!	15.6	8	4.1	8.3	3.7	EF2547	0	0	1	1	0	0	0	0	0	0	0	0	1	0	0	0	0	0	0	0	0	0	1	-4.06667	-2.425	2	1	3	2	2	1	1	1	1	0	3	2
84	37	135	0.858	0.653	#NULL!	#NULL!	20.3	11	6.8	8	3.7	DN7058	0	0	1	1	0	0	0	1	1	0	0	0	1	0	0	1	0	0	0	0	0	0	1	-2.11667	-2.18333	1	1	2	1	1	1	1	1	1	1	4	3
61	45.5	150	0.805	0.6	#NULL!	#NULL!	20.4	4.2	1.1	8	3.7	FN1582	0	0	1	0	0	0	0	0	0	0	0	0	0	0	0	0	0	0	0	0	0	0	0	-2.55833	-2.625	2	2	4	4	2	1	1	1	1	0	3	2
62	46	160	0.93	0.608	#NULL!	#NULL!	18	4.8	1.6	7.8	3.7	ES9497	0	0	1	0	0	0	0	0	0	0	0	0	0	0	0	0	0	0	0	0	0	0	0	-1.51667	-2.55833	1	2	3	3	2	1	1	1	1	0	3	2
55	50	153	0.962	0.615	#NULL!	#NULL!	21.4	3.7	0.8	7.8	3.7	EL9605	0	0	1	0	0	0	0	0	0	0	0	0	0	0	0	0	0	0	0	0	0	0	0	-1.25	-2.5	1	2	3	3	2	1	1	1	1	0	2	1
87	32	146	0.61	0.531	#NULL!	#NULL!	15	11	3.3	7.2	3.7	EA8459	0	0	1	1	0	0	0	1	1	0	0	0	0	0	0	0	0	0	0	0	0	0	1	-4.18333	-3.2	2	2	4	4	2	1	1	1	1	0	4	3
67	51	153	0.73	0.705	#NULL!	#NULL!	21.8	12	4.4	12	3.6	EW7901	0	0	1	1	1	1	1	1	1	1	0	0	1	0	0	0	0	0	0	0	0	0	1	-3.18333	-1.75	2	1	3	2	2	1	2	1	1	0	3	2
70	49	153	0.944	0.733	#NULL!	#NULL!	20.9	12	5.5	11	3.6	ET1730	0	0	1	1	1	0	1	1	1	1	0	0	1	0	0	1	0	0	0	0	0	0	1	-1.4	-1.51667	1	1	2	1	1	1	2	1	1	1	4	2
65	49	158	1.226	0.686	#NULL!	#NULL!	19.6	12	4.7	11	3.6	IG6627	0	0	1	1	1	0	1	1	1	1	0	0	1	0	0	0	0	0	0	0	0	0	1	0.95	-1.90833	0	1	1	7	1	1	2	1	1	1	3	2
84	56	158	0.997	0.728	#NULL!	#NULL!	22.4	17	8.9	10	3.6	EK9324	0	0	1	1	1	0	1	1	1	0	0	1	1	0	0	1	1	0	0	1	0	0	1	-0.958333	-1.55833	0	1	1	7	1	1	2	1	1	1	4	3
71	74	153	0.888	0.669	#NULL!	#NULL!	31.6	8.7	2.7	10	3.6	GX3129	0	0	1	0	0	0	1	0	0	0	0	0	0	0	0	0	0	0	0	0	0	0	1	-1.86667	-2.05	1	1	2	1	1	1	2	1	1	1	4	3
71	62	158	1.002	0.67	#NULL!	#NULL!	24.8	7.6	2.2	10	3.6	FG2858	0	0	1	0	0	0	1	0	0	0	0	0	0	0	0	0	0	0	0	0	0	0	1	-0.916667	-2.04167	0	1	1	7	1	1	2	1	1	1	4	3
72	68.9	154	0.866	0.675	#NULL!	#NULL!	29.1	10	3.5	10	3.6	AM7808	0	0	1	1	0	0	1	1	0	0	0	0	0	0	0	0	0	0	0	0	0	0	1	-2.05	-2	1	1	2	1	1	1	2	1	1	1	4	3
73	59	152	0.747	0.697	#NULL!	#NULL!	25.5	8.2	2.7	10	3.6	EE0592	0	0	1	0	0	0	1	0	0	0	0	0	0	0	0	0	0	0	0	0	0	0	1	-3.04167	-1.81667	2	1	3	2	2	1	2	1	1	0	4	3
73	52.6	145	1.038	0.69	#NULL!	#NULL!	25	12	4.8	10	3.6	GQ4259	0	0	1	1	1	0	1	1	1	0	0	0	1	0	0	0	0	0	0	0	0	0	1	-0.616667	-1.875	0	1	1	7	1	1	2	1	1	1	4	3
69	73	151	0.925	0.654	#NULL!	#NULL!	32	5.5	1.2	10	3.6	AF6781	0	0	1	0	0	0	1	0	0	0	0	0	0	0	0	0	0	0	0	0	0	0	1	-1.55833	-2.175	1	1	2	1	1	1	2	1	1	1	3	2
74	63	150	0.926	0.69	#NULL!	#NULL!	28	7.9	2.6	9.9	3.6	GT5456	0	0	1	0	0	0	0	0	0	0	0	0	0	0	0	0	0	0	0	0	0	0	1	-1.55	-1.875	1	1	2	1	1	1	1	1	1	1	4	3
75	60	155	1.005	0.701	#NULL!	#NULL!	25	9.1	3.4	9.8	3.6	AY7548	0	0	1	1	0	0	0	0	0	0	0	0	0	0	0	0	0	0	0	0	0	0	1	-0.891667	-1.78333	0	1	1	7	1	1	1	1	1	1	4	3
74	61	163	1.034	0.692	#NULL!	#NULL!	23	9.1	3.7	9.5	3.6	HX9077	0	0	1	1	0	0	0	0	0	0	0	0	0	0	0	0	0	0	0	0	0	0	1	-0.65	-1.85833	0	1	1	7	1	1	1	1	1	1	4	3
62	49.4	146	0.967	0.67	#NULL!	#NULL!	23.2	6	1.6	9.4	3.6	FX4836	0	0	1	0	0	0	0	0	0	0	0	0	0	0	0	0	0	0	0	0	0	0	0	-1.20833	-2.04167	1	1	2	1	1	1	1	1	1	1	3	2
55	50.3	147	1.004	0.663	#NULL!	#NULL!	23.3	5.5	1.2	9.2	3.6	IB5196	0	0	1	0	0	0	0	0	0	0	0	0	0	0	0	0	0	0	0	0	0	0	0	-0.9	-2.1	0	1	1	7	1	1	1	1	1	1	2	1
75	49	150	0.823	0.695	#NULL!	#NULL!	21.8	9.8	4.5	9.1	3.6	AK7501	0	0	1	1	0	0	0	0	0	0	0	0	1	0	0	0	0	0	0	0	0	0	1	-2.40833	-1.83333	1	1	2	1	1	1	1	1	1	1	4	3
75	49	154	1.111	0.683	#NULL!	#NULL!	20.7	14	7.9	9.1	3.6	IW7729	0	0	1	1	1	0	0	1	1	0	0	1	1	0	0	1	1	0	0	0	0	0	1	-0.00833333	-1.93333	0	1	1	7	1	1	1	1	1	1	4	3
55	44	150	0.916	0.696	#NULL!	#NULL!	19.6	6.5	2.1	9.1	3.6	IF9401	0	0	1	0	0	0	0	0	0	0	0	0	0	0	0	0	0	0	0	0	0	0	0	-1.63333	-1.825	1	1	2	1	1	1	1	1	1	1	2	1
74	45	149	0.883	0.676	#NULL!	#NULL!	20.3	9.7	4.7	8.9	3.6	IK6802	0	0	1	1	0	0	0	0	0	0	0	0	1	0	0	0	0	0	0	0	0	0	1	-1.90833	-1.99167	1	1	2	1	1	1	1	1	1	1	4	3
63	61	146	1.004	0.619	#NULL!	#NULL!	28.6	4	0.7	8.9	3.6	IR1840	0	0	1	0	0	0	0	0	0	0	0	0	0	0	0	0	0	0	0	0	0	0	0	-0.9	-2.46667	0	1	1	7	1	1	1	1	1	1	3	2
80	60	142	0.911	0.705	#NULL!	#NULL!	29.8	8.5	3.6	8.8	3.6	EJ4888	0	0	1	1	0	0	0	0	0	0	0	0	0	0	0	0	0	0	0	0	0	0	1	-1.675	-1.75	1	1	2	1	1	1	1	1	1	1	4	3
78	50	147	0.939	0.707	#NULL!	#NULL!	23.1	10	4.9	8.8	3.6	AR1407	0	0	1	1	0	0	0	1	0	0	0	0	1	0	0	0	0	0	0	0	0	0	1	-1.44167	-1.73333	1	1	2	1	1	1	1	1	1	1	4	3
74	44	150	0.821	0.672	#NULL!	#NULL!	19.6	10	5.5	8.7	3.6	AN2156	0	0	1	1	0	0	0	1	0	0	0	0	1	0	0	1	0	0	0	0	0	0	1	-2.425	-2.025	1	1	2	1	1	1	1	1	1	1	4	3
88	53	159	0.78	0.6	#NULL!	#NULL!	21.2	9.9	5.7	8	3.6	GE6529	0	0	1	1	0	0	0	0	0	0	0	0	1	0	0	1	0	0	0	0	0	0	1	-2.76667	-2.625	2	2	4	4	2	1	1	1	1	0	4	3
83	40	145	0.862	0.65	#NULL!	#NULL!	19	11	7.4	7.7	3.6	FW2842	0	0	1	1	0	0	0	1	1	0	0	0	1	0	0	1	0	0	0	0	0	0	1	-2.08333	-2.20833	1	1	2	1	1	1	1	1	1	1	4	3
64	59	163	0.696	0.7	#NULL!	#NULL!	22.2	18	4.3	19	3.5	GQ6412	0	0	1	1	1	1	1	1	1	1	1	1	1	0	0	0	1	1	1	1	0	0	0	-3.46667	-1.79167	2	1	3	2	2	1	2	1	1	0	3	2
63	39.7	147	0.533	0.52	#NULL!	#NULL!	18.4	18	6	17	3.5	GM2601	0	0	1	1	1	1	1	1	1	1	1	1	1	0	0	1	1	1	1	1	0	0	0	-4.825	-3.29167	2	2	4	4	2	1	2	1	1	0	3	2
67	57	157.5	0.971	0.778	#NULL!	#NULL!	23	14	5.8	12	3.5	AI6095	0	0	1	1	1	1	1	1	1	1	0	1	1	0	0	1	1	0	0	0	0	0	1	-1.175	-1.14167	1	1	2	1	1	1	2	1	1	1	3	2
65	56	157	0.821	0.702	#NULL!	#NULL!	22.7	11	3.3	11	3.5	DZ9178	0	0	1	1	0	0	1	1	1	1	0	0	0	0	0	0	0	0	0	0	0	0	1	-2.425	-1.775	1	1	2	1	1	1	2	1	1	1	3	2
68	43.5	154	0.796	0.708	#NULL!	#NULL!	18.3	12	5.4	11	3.5	BA5116	0	0	1	1	1	0	1	1	1	1	0	0	1	0	0	1	0	0	0	0	0	0	1	-2.63333	-1.725	2	1	3	2	2	1	2	1	1	0	3	2
71	52	146	1.052	0.68	#NULL!	#NULL!	24.4	7.7	2.3	10	3.5	GX0045	0	0	1	0	0	0	1	0	0	0	0	0	0	0	0	0	0	0	0	0	0	0	1	-0.5	-1.95833	0	1	1	7	1	1	2	1	1	1	4	3
73	62	150	1.013	0.692	#NULL!	#NULL!	27.6	7.7	2.4	9.8	3.5	BU4466	0	0	1	0	0	0	0	0	0	0	0	0	0	0	0	0	0	0	0	0	0	0	1	-0.825	-1.85833	0	1	1	7	1	1	1	1	1	1	4	3
69	56	158	0.949	0.72	#NULL!	#NULL!	22.4	9.1	3.4	9.6	3.5	FY8571	0	0	1	1	0	0	0	0	0	0	0	0	0	0	0	0	0	0	0	0	0	0	1	-1.35833	-1.625	1	1	2	1	1	1	1	1	1	1	3	2
77	67	151	0.991	0.7	#NULL!	#NULL!	29.4	8.2	3.1	9.3	3.5	BG9644	0	0	1	1	0	0	0	0	0	0	0	0	0	0	0	0	0	0	0	0	0	0	1	-1.00833	-1.79167	1	1	2	1	1	1	1	1	1	1	4	3
71	47	152	0.626	0.66	#NULL!	#NULL!	20.3	8.3	3.5	9	3.5	GP7894	0	0	1	1	0	0	0	0	0	0	0	0	0	0	0	0	0	0	0	0	0	0	1	-4.05	-2.125	2	1	3	2	2	1	1	1	1	0	4	3
76	49	146	0.968	0.711	#NULL!	#NULL!	23	9.8	4.4	9	3.5	HG9333	0	0	1	1	0	0	0	0	0	0	0	0	1	0	0	0	0	0	0	0	0	0	1	-1.2	-1.7	1	1	2	1	1	1	1	1	1	1	4	3
80	37	143	0.802	0.721	#NULL!	#NULL!	18.1	18	12	8.9	3.5	AV7724	0	0	1	1	1	0	0	1	1	0	0	1	1	0	0	1	1	0	0	1	0	0	1	-2.58333	-1.61667	2	1	3	2	2	1	1	1	1	0	4	3
68	47	151	0.726	0.645	#NULL!	#NULL!	20.6	7	2.4	8.9	3.5	BV0142	0	0	1	0	0	0	0	0	0	0	0	0	0	0	0	0	0	0	0	0	0	0	1	-3.21667	-2.25	2	1	3	2	2	1	1	1	1	0	3	2
81	58.7	150	0.847	0.715	#NULL!	#NULL!	26.1	9.7	4.3	8.7	3.5	IV5694	0	0	1	1	0	0	0	0	0	0	0	0	1	0	0	0	0	0	0	0	0	0	1	-2.20833	-1.66667	1	1	2	1	1	1	1	1	1	1	4	3
65	50	151	0.868	0.64	#NULL!	#NULL!	21.9	5.4	1.5	8.7	3.5	FJ5752	0	0	1	0	0	0	0	0	0	0	0	0	0	0	0	0	0	0	0	0	0	0	1	-2.03333	-2.29167	1	1	2	1	1	1	1	1	1	1	3	2
80	54	154	0.816	0.7	#NULL!	#NULL!	22.8	11	5.5	8.4	3.5	IS5262	0	0	1	1	0	0	0	1	1	0	0	0	1	0	0	1	0	0	0	0	0	0	1	-2.46667	-1.79167	1	1	2	1	1	1	1	1	1	1	4	3
82	51	149	0.978	0.699	#NULL!	#NULL!	23	11	5.6	8.3	3.5	IT7479	0	0	1	1	0	0	0	1	1	0	0	0	1	0	0	1	0	0	0	0	0	0	1	-1.11667	-1.8	1	1	2	1	1	1	1	1	1	1	4	3
90	54	149	0.972	0.61	#NULL!	#NULL!	24.3	8.9	4.3	8.3	3.5	dd5081	0	0	1	1	0	0	0	0	0	0	0	0	1	0	0	0	0	0	0	0	0	0	1	-1.16667	-2.54167	1	2	3	3	2	1	1	1	1	0	4	3
78	49.5	164	0.649	0.673	#NULL!	#NULL!	18.4	11	7.1	7.8	3.5	IF5794	0	0	1	1	0	0	0	1	1	0	0	0	1	0	0	1	0	0	0	0	0	0	1	-3.85833	-2.01667	2	1	3	2	2	1	1	1	1	0	4	3
85	47	152	1.179	0.644	#NULL!	#NULL!	20.3	11	6.6	7.7	3.5	AN8399	0	0	1	1	0	0	0	1	1	0	0	0	1	0	0	1	0	0	0	0	0	0	1	0.558333	-2.25833	0	1	1	7	1	1	1	1	1	1	4	3
88	46	149	0.874	0.608	#NULL!	#NULL!	20.7	9.9	5.9	7.7	3.5	DD5081	0	0	1	1	0	0	0	0	0	0	0	0	1	0	0	1	0	0	0	0	0	0	1	-1.98333	-2.55833	1	2	3	3	2	1	1	1	1	0	4	3
64	34	160	1.03	0.608	#NULL!	#NULL!	13.3	10	5.9	7.2	3.5	AF9555	0	0	1	1	0	0	0	1	0	0	0	0	1	0	0	1	0	0	0	0	0	0	0	-0.683333	-2.55833	0	2	2	5	2	1	1	1	1	0	3	2
54	45.1	153	0.704	0.628	#NULL!	#NULL!	19.3	3.6	0.9	7.1	3.5	IJ3260	0	0	1	0	0	0	0	0	0	0	0	0	0	0	0	0	0	0	0	0	0	0	0	-3.4	-2.39167	2	1	3	2	2	1	1	1	1	0	2	1
56	51	155	0.752	0.598	#NULL!	#NULL!	21.2	2.8	0.5	6.9	3.5	EJ9038	0	0	1	0	0	0	0	0	0	0	0	0	0	0	0	0	0	0	0	0	0	0	0	-3	-2.64167	2	2	4	4	2	1	1	1	1	0	2	1
63	44	148	0.699	0.625	#NULL!	#NULL!	20.1	4.9	1.4	3.1	3.5	CH2038	0	0	1	0	0	0	0	0	0	0	0	0	0	0	0	0	0	0	0	0	0	0	0	-3.44167	-2.41667	2	1	3	2	2	1	1	1	1	0	3	2
59	49	144	0.855	0.649	#NULL!	#NULL!	23.6	12	3.6	19	3.4	BW9942	0	0	1	1	1	1	1	1	1	1	1	0	0	0	0	0	0	1	1	0	0	0	0	-2.14167	-2.21667	1	1	2	1	1	1	2	1	1	1	2	1
66	47	153	0.8	0.66	#NULL!	#NULL!	20.1	10	3	13	3.4	DH6235	0	0	1	1	0	1	1	1	0	1	1	0	0	0	0	0	0	0	0	0	0	0	1	-2.6	-2.125	2	1	3	2	2	1	2	1	1	0	3	2
69	60	152	1.11	0.734	#NULL!	#NULL!	26	18	6.2	13	3.4	BG6025	0	0	1	1	1	1	1	1	1	1	1	1	1	0	0	1	1	0	0	1	0	0	1	-0.0166667	-1.50833	0	1	1	7	1	1	2	1	1	1	3	2
65	60.7	151	0.932	0.721	#NULL!	#NULL!	26.6	7.9	2	11	3.4	AN5068	0	0	1	0	0	0	1	0	0	1	0	0	0	0	0	0	0	0	0	0	0	0	1	-1.5	-1.61667	1	1	2	1	1	1	2	1	1	1	3	2
65	49	148	0.896	0.703	#NULL!	#NULL!	22.4	11	3.5	11	3.4	BQ0871	0	0	1	1	0	0	1	1	1	1	0	0	0	0	0	0	0	0	0	0	0	0	1	-1.8	-1.76667	1	1	2	1	1	1	2	1	1	1	3	2
57	42	141	0.94	0.61	#NULL!	#NULL!	21.1	5.8	0.8	11	3.4	GM8974	0	0	1	0	0	0	1	0	0	1	0	0	0	0	0	0	0	0	0	0	0	0	0	-1.43333	-2.54167	1	2	3	3	2	1	2	1	1	0	2	1
64	40	148	1.16	0.68	#NULL!	#NULL!	18.3	12	5	10	3.4	FQ5783	0	0	1	1	1	0	1	1	1	0	0	0	1	0	0	1	0	0	0	0	0	0	0	0.4	-1.95833	0	1	1	7	1	1	2	1	1	1	3	2
72	53	146	0.798	0.685	#NULL!	#NULL!	24.9	8	2.5	9.9	3.4	DU1102	0	0	1	0	0	0	0	0	0	0	0	0	0	0	0	0	0	0	0	0	0	0	1	-2.61667	-1.91667	2	1	3	2	2	1	1	1	1	0	4	3
68	60	155.5	0.883	0.661	#NULL!	#NULL!	24.8	6.4	1.5	9.8	3.4	BW3848	0	0	1	0	0	0	0	0	0	0	0	0	0	0	0	0	0	0	0	0	0	0	1	-1.90833	-2.11667	1	1	2	1	1	1	1	1	1	1	3	2
68	60	152	0.987	0.664	#NULL!	#NULL!	26	6.2	1.4	9.7	3.4	EJ3190	0	0	1	0	0	0	0	0	0	0	0	0	0	0	0	0	0	0	0	0	0	0	1	-1.04167	-2.09167	1	1	2	1	1	1	1	1	1	1	3	2
69	49.4	150	0.89	0.667	#NULL!	#NULL!	22	7.2	2.4	9.2	3.4	AR7015	0	0	1	0	0	0	0	0	0	0	0	0	0	0	0	0	0	0	0	0	0	0	1	-1.85	-2.06667	1	1	2	1	1	1	1	1	1	1	3	2
66	73	149	1.129	0.64	#NULL!	#NULL!	32.9	4.3	0.8	9.1	3.4	FH7819	0	0	1	0	0	0	0	0	0	0	0	0	0	0	0	0	0	0	0	0	0	0	1	0.141667	-2.29167	0	1	1	7	1	1	1	1	1	1	3	2
64	55	157	0.765	0.629	#NULL!	#NULL!	22.3	5	1.3	8.4	3.4	ES9298	0	0	1	0	0	0	0	0	0	0	0	0	0	0	0	0	0	0	0	0	0	0	0	-2.89167	-2.38333	2	1	3	2	2	1	1	1	1	0	3	2
66	42	150	0.903	0.635	#NULL!	#NULL!	18.7	6.3	2.4	8.2	3.4	ER2156	0	0	1	0	0	0	0	0	0	0	0	0	0	0	0	0	0	0	0	0	0	0	1	-1.74167	-2.33333	1	1	2	1	1	1	1	1	1	1	3	2
67	40	151	0.828	0.633	#NULL!	#NULL!	17.5	7	3	8.2	3.4	BD7407	0	0	1	1	0	0	0	0	0	0	0	0	0	0	0	0	0	0	0	0	0	0	1	-2.36667	-2.35	1	1	2	1	1	1	1	1	1	1	3	2
83	50	150	1.205	0.69	#NULL!	#NULL!	22.2	11	6	8	3.4	FS9585	0	0	1	1	0	0	0	1	1	0	0	0	1	0	0	1	0	0	0	0	0	0	1	0.775	-1.875	0	1	1	7	1	1	1	1	1	1	4	3
62	48	147	1.026	0.62	#NULL!	#NULL!	22.2	5.7	1.6	7.9	3.4	GO1543	0	0	1	0	0	0	0	0	0	0	0	0	0	0	0	0	0	0	0	0	0	0	0	-0.716667	-2.45833	0	1	1	7	1	1	1	1	1	1	3	2
84	45	149	0.896	0.657	#NULL!	#NULL!	20.3	17	12	7.6	3.4	EP8304	0	0	1	1	1	0	0	1	1	0	0	1	1	0	0	1	1	0	0	1	0	0	1	-1.8	-2.15	1	1	2	1	1	1	1	1	1	1	4	3
59	44	149	0.763	0.61	#NULL!	#NULL!	19.8	3.7	0.9	7.2	3.4	GW3237	0	0	1	0	0	0	0	0	0	0	0	0	0	0	0	0	0	0	0	0	0	0	0	-2.90833	-2.54167	2	2	4	4	2	1	1	1	1	0	2	1
66	67	160	0.962	0.795	#NULL!	#NULL!	26.2	20	5.7	19	3.3	IU6345	0	0	1	1	1	1	1	1	1	1	1	1	1	0	0	1	1	1	1	1	1	0	1	-1.25	-1	1	0	1	8	1	1	2	1	1	1	3	2
71	61	158	1.008	0.748	#NULL!	#NULL!	24.4	20	8.1	12	3.3	EV8052	0	0	1	1	1	1	1	1	1	1	0	1	1	0	0	1	1	0	0	1	1	0	1	-0.866667	-1.39167	0	1	1	7	1	1	2	1	1	1	4	3
69	55	152	0.968	0.738	#NULL!	#NULL!	23.8	13	4.2	12	3.3	BS2294	0	0	1	1	1	1	1	1	1	1	0	1	1	0	0	0	0	0	0	0	0	0	1	-1.2	-1.475	1	1	2	1	1	1	2	1	1	1	3	2
79	65	151.5	1.011	0.773	#NULL!	#NULL!	28.3	21	10	11	3.3	AC8445	0	0	1	1	1	0	1	1	1	1	0	1	1	0	0	1	1	0	0	1	1	0	1	-0.841667	-1.18333	0	1	1	7	1	1	2	1	1	1	4	3
60	45	152.5	0.826	0.626	#NULL!	#NULL!	19.3	7.3	1.4	11	3.3	JF9233	0	0	1	0	0	0	1	0	0	1	0	0	0	0	0	0	0	0	0	0	0	0	0	-2.38333	-2.40833	1	1	2	1	1	1	2	1	1	1	3	2
62	70	149	0.916	0.696	#NULL!	#NULL!	31.5	9.7	2.5	11	3.3	DG5312	0	0	1	0	0	0	1	0	0	1	0	0	0	0	0	0	0	0	0	0	0	0	0	-1.63333	-1.825	1	1	2	1	1	1	2	1	1	1	3	2
59	70	165	1.024	0.739	#NULL!	#NULL!	25.7	7.5	1.8	11	3.3	AX5935	0	0	1	0	0	0	1	0	0	1	0	0	0	0	0	0	0	0	0	0	0	0	0	-0.733333	-1.46667	0	1	1	7	1	1	2	1	1	1	2	1
58	58	154	0.904	0.698	#NULL!	#NULL!	24.5	7	1.6	10	3.3	AC7040	0	0	1	0	0	0	1	0	0	0	0	0	0	0	0	0	0	0	0	0	0	0	0	-1.73333	-1.80833	1	1	2	1	1	1	2	1	1	1	2	1
71	57.3	151	0.89	0.685	#NULL!	#NULL!	25.1	7.6	2.1	9.7	3.3	IN1409	0	0	1	0	0	0	0	0	0	0	0	0	0	0	0	0	0	0	0	0	0	0	1	-1.85	-1.91667	1	1	2	1	1	1	1	1	1	1	4	3
73	60	155	0.932	0.71	#NULL!	#NULL!	25	8.4	2.8	9.6	3.3	FY4005	0	0	1	0	0	0	0	0	0	0	0	0	0	0	0	0	0	0	0	0	0	0	1	-1.5	-1.70833	1	1	2	1	1	1	1	1	1	1	4	3
73	53	146	0.88	0.71	#NULL!	#NULL!	24.9	8.4	2.8	9.6	3.3	GU2659	0	0	1	0	0	0	0	0	0	0	0	0	0	0	0	0	0	0	0	0	0	0	1	-1.93333	-1.70833	1	1	2	1	1	1	1	1	1	1	4	3
69	54.5	148	1.003	0.671	#NULL!	#NULL!	24.9	6.8	1.7	9.6	3.3	JI5842	0	0	1	0	0	0	0	0	0	0	0	0	0	0	0	0	0	0	0	0	0	0	1	-0.908333	-2.03333	0	1	1	7	1	1	1	1	1	1	3	2
70	55	152	0.812	0.674	#NULL!	#NULL!	23.8	7.3	2.2	9.5	3.3	IM0067	0	0	1	0	0	0	0	0	0	0	0	0	0	0	0	0	0	0	0	0	0	0	1	-2.5	-2.00833	2	1	3	2	2	1	1	1	1	0	4	2
73	57	153	1.17	0.698	#NULL!	#NULL!	24.3	8.5	2.9	9.4	3.3	AP6855	0	0	1	0	0	0	0	0	0	0	0	0	0	0	0	0	0	0	0	0	0	0	1	0.483333	-1.80833	0	1	1	7	1	1	1	1	1	1	4	3
68	61	145	0.938	0.67	#NULL!	#NULL!	29	7.9	2.2	9.4	3.3	FO5773	0	0	1	0	0	0	0	0	0	0	0	0	0	0	0	0	0	0	0	0	0	0	1	-1.45	-2.04167	1	1	2	1	1	1	1	1	1	1	3	2
67	64	158	0.82	0.669	#NULL!	#NULL!	25.6	5.8	1.3	9.3	3.3	IK6651	0	0	1	0	0	0	0	0	0	0	0	0	0	0	0	0	0	0	0	0	0	0	1	-2.43333	-2.05	1	1	2	1	1	1	1	1	1	1	3	2
68	53	151	0.874	0.664	#NULL!	#NULL!	23.2	6.6	1.8	9.3	3.3	ES0894	0	0	1	0	0	0	0	0	0	0	0	0	0	0	0	0	0	0	0	0	0	0	1	-1.98333	-2.09167	1	1	2	1	1	1	1	1	1	1	3	2
68	53	150.5	0.996	0.666	#NULL!	#NULL!	23.4	6.6	1.8	9.3	3.3	EN5692	0	0	1	0	0	0	0	0	0	0	0	0	0	0	0	0	0	0	0	0	0	0	1	-0.966667	-2.075	0	1	1	7	1	1	1	1	1	1	3	2
75	53.6	148	1.272	0.717	#NULL!	#NULL!	24.5	9.2	3.5	9.2	3.3	AS1634	0	0	1	1	0	0	0	0	0	0	0	0	0	0	0	0	0	0	0	0	0	0	1	1.33333	-1.65	0	1	1	7	1	1	1	1	1	1	4	3
68	59	160	0.52	0.657	#NULL!	#NULL!	23	6.6	1.9	9.2	3.3	DS8559	0	0	1	0	0	0	0	0	0	0	0	0	0	0	0	0	0	0	0	0	0	0	1	-4.93333	-2.15	2	1	3	2	2	1	1	1	1	0	3	2
70	50	152	0.884	0.686	#NULL!	#NULL!	21.9	8	3	9.1	3.3	AH1611	0	0	1	1	0	0	0	0	0	0	0	0	0	0	0	0	0	0	0	0	0	0	1	-1.9	-1.90833	1	1	2	1	1	1	1	1	1	1	4	2
68	45	147	0.917	0.65	#NULL!	#NULL!	20.8	6.4	2.1	8.6	3.3	IO8612	0	0	1	0	0	0	0	0	0	0	0	0	0	0	0	0	0	0	0	0	0	0	1	-1.625	-2.20833	1	1	2	1	1	1	1	1	1	1	3	2
70	31.5	135	0.864	0.651	#NULL!	#NULL!	17.3	8.5	4.2	8.2	3.3	HI8934	0	0	1	1	0	0	0	0	0	0	0	0	1	0	0	0	0	0	0	0	0	0	1	-2.06667	-2.2	1	1	2	1	1	1	1	1	1	1	4	2
63	58	160	0.785	0.639	#NULL!	#NULL!	22.7	6.5	1.9	8.2	3.3	AE0376	0	0	1	0	0	0	0	0	0	0	0	0	0	0	0	0	0	0	0	0	0	0	0	-2.725	-2.3	2	1	3	2	2	1	1	1	1	0	3	2
79	45	146	0.959	0.709	#NULL!	#NULL!	21.1	11	5.8	8	3.3	IJ8689	0	0	1	1	0	0	0	1	1	0	0	0	1	0	0	1	0	0	0	0	0	0	1	-1.275	-1.71667	1	1	2	1	1	1	1	1	1	1	4	3
65	46	156	0.837	0.638	#NULL!	#NULL!	18.9	5.8	2.1	7.9	3.3	JC8069	0	0	1	0	0	0	0	0	0	0	0	0	0	0	0	0	0	0	0	0	0	0	1	-2.29167	-2.30833	1	1	2	1	1	1	1	1	1	1	3	2
78	42	148	0.958	0.688	#NULL!	#NULL!	19.2	17	11	7.7	3.3	AM8078	0	0	1	1	1	0	0	1	1	0	0	1	1	0	0	1	1	0	0	1	0	0	1	-1.28333	-1.89167	1	1	2	1	1	1	1	1	1	1	4	3
63	45	165	0.745	0.62	#NULL!	#NULL!	16.5	5.4	2.2	7.3	3.3	DT5386	0	0	1	0	0	0	0	0	0	0	0	0	0	0	0	0	0	0	0	0	0	0	0	-3.05833	-2.45833	2	1	3	2	2	1	1	1	1	0	3	2
80	35	147	0.914	0.657	#NULL!	#NULL!	16.2	12	8.8	6.9	3.3	GW9374	0	0	1	1	1	0	0	1	1	0	0	0	1	0	0	1	0	0	0	0	0	0	1	-1.65	-2.15	1	1	2	1	1	1	1	1	1	1	4	3
61	47	148	0.763	0.64	#NULL!	#NULL!	21.5	7.6	1.3	12	3.2	FN1582	0	0	1	0	0	1	1	0	0	1	0	0	0	0	0	0	0	0	0	0	0	0	0	-2.90833	-2.29167	2	1	3	2	2	1	2	1	1	0	3	2
70	55.7	162	0.953	0.73	#NULL!	#NULL!	21.2	15	6	11	3.2	GN6062	0	0	1	1	1	0	1	1	1	1	0	1	1	0	0	1	1	0	0	1	0	0	1	-1.325	-1.54167	1	1	2	1	1	1	2	1	1	1	4	2
65	72	148	0.988	0.705	#NULL!	#NULL!	32.9	8	1.7	11	3.2	DG5312	0	0	1	0	0	0	1	0	0	1	0	0	0	0	0	0	0	0	0	0	0	0	1	-1.03333	-1.75	1	1	2	1	1	1	2	1	1	1	3	2
65	72	148	0.988	0.705	#NULL!	#NULL!	32.9	8	1.7	11	3.2	DG5312	0	0	1	0	0	0	1	0	0	1	0	0	0	0	0	0	0	0	0	0	0	0	1	-1.03333	-1.75	1	1	2	1	1	1	2	1	1	1	3	2
69	54	154	0.648	0.702	#NULL!	#NULL!	22.8	8.9	2.6	10	3.2	IP8329	0	0	1	0	0	0	1	0	0	0	0	0	0	0	0	0	0	0	0	0	0	0	1	-3.86667	-1.775	2	1	3	2	2	1	2	1	1	0	3	2
71	56	147	0.93	0.691	#NULL!	#NULL!	25.9	7.4	2.1	9.6	3.2	GY3667	0	0	1	0	0	0	0	0	0	0	0	0	0	0	0	0	0	0	0	0	0	0	1	-1.51667	-1.86667	1	1	2	1	1	1	1	1	1	1	4	3
70	69	154.5	0.836	0.679	#NULL!	#NULL!	28.9	6.4	1.6	9.5	3.2	DK9827	0	0	1	0	0	0	0	0	0	0	0	0	0	0	0	0	0	0	0	0	0	0	1	-2.3	-1.96667	1	1	2	1	1	1	1	1	1	1	4	2
69	60	150	0.81	0.68	#NULL!	#NULL!	26.7	6.5	1.6	9.5	3.2	FX3942	0	0	1	0	0	0	0	0	0	0	0	0	0	0	0	0	0	0	0	0	0	0	1	-2.51667	-1.95833	2	1	3	2	2	1	1	1	1	0	3	2
73	62	150	0.853	0.704	#NULL!	#NULL!	27.6	7.7	2.4	9.4	3.2	JK6138	0	0	1	0	0	0	0	0	0	0	0	0	0	0	0	0	0	0	0	0	0	0	1	-2.15833	-1.75833	1	1	2	1	1	1	1	1	1	1	4	3
68	66.3	150.5	1.033	0.661	#NULL!	#NULL!	29.3	5.6	1.2	9.4	3.2	CW8882	0	0	1	0	0	0	0	0	0	0	0	0	0	0	0	0	0	0	0	0	0	0	1	-0.658333	-2.11667	0	1	1	7	1	1	1	1	1	1	3	2
69	56	152	0.874	0.67	#NULL!	#NULL!	24.2	6.9	1.9	9.4	3.2	GS0899	0	0	1	0	0	0	0	0	0	0	0	0	0	0	0	0	0	0	0	0	0	0	1	-1.98333	-2.04167	1	1	2	1	1	1	1	1	1	1	3	2
73	55	157	0.792	0.69	#NULL!	#NULL!	22.3	8.4	3.2	9	3.2	GV8588	0	0	1	1	0	0	0	0	0	0	0	0	0	0	0	0	0	0	0	0	0	0	1	-2.66667	-1.875	2	1	3	2	2	1	1	1	1	0	4	3
76	59.9	145	0.925	0.717	#NULL!	#NULL!	28.5	8.3	3	9	3.2	DC1399	0	0	1	1	0	0	0	0	0	0	0	0	0	0	0	0	0	0	0	0	0	0	1	-1.55833	-1.65	1	1	2	1	1	1	1	1	1	1	4	3
67	51	147	0.563	0.66	#NULL!	#NULL!	23.6	6.1	1.6	9	3.2	EG7790	0	0	1	0	0	0	0	0	0	0	0	0	0	0	0	0	0	0	0	0	0	0	1	-4.575	-2.125	2	1	3	2	2	1	1	1	1	0	3	2
73	50	147	1.16	0.71	#NULL!	#NULL!	23.1	8.7	3.3	8.9	3.2	FI1294	0	0	1	1	0	0	0	0	0	0	0	0	0	0	0	0	0	0	0	0	0	0	1	0.4	-1.70833	0	1	1	7	1	1	1	1	1	1	4	3
77	60	156	1.098	0.733	#NULL!	#NULL!	24.7	9.7	4	8.7	3.2	DY7037	0	0	1	1	0	0	0	0	0	0	0	0	1	0	0	0	0	0	0	0	0	0	1	-0.116667	-1.51667	0	1	1	7	1	1	1	1	1	1	4	3
78	50	140	0.777	0.735	#NULL!	#NULL!	25.5	9.6	4	8.6	3.2	GX9987	0	0	1	1	0	0	0	0	0	0	0	0	1	0	0	0	0	0	0	0	0	0	1	-2.79167	-1.5	2	1	3	2	2	1	1	1	1	0	4	3
60	60	160	0.909	0.69	#NULL!	#NULL!	19.5	6.7	2.2	8.6	3.2	GM2136	0	0	1	0	0	0	0	0	0	0	0	0	0	0	0	0	0	0	0	0	0	0	0	-1.69167	-1.875	1	1	2	1	1	1	1	1	1	1	3	2
70	44	151	1.017	0.668	#NULL!	#NULL!	19.3	8.1	3.4	8.5	3.2	IJ4910	0	0	1	1	0	0	0	0	0	0	0	0	0	0	0	0	0	0	0	0	0	0	1	-0.791667	-2.05833	0	1	1	7	1	1	1	1	1	1	4	2
78	53	148	1.032	0.73	#NULL!	#NULL!	24.2	9.9	4.5	8.4	3.2	GG5220	0	0	1	1	0	0	0	0	0	0	0	0	1	0	0	0	0	0	0	0	0	0	1	-0.666667	-1.54167	0	1	1	7	1	1	1	1	1	1	4	3
79	56	151	0.896	0.737	#NULL!	#NULL!	24.6	10	4.5	8.3	3.2	BP8897	0	0	1	1	0	0	0	1	0	0	0	0	1	0	0	0	0	0	0	0	0	0	1	-1.8	-1.48333	1	1	2	1	1	1	1	1	1	1	4	3
74	44	150	0.597	0.69	#NULL!	#NULL!	19.6	9.9	5	8.2	3.2	JA3663	0	0	1	1	0	0	0	0	0	0	0	0	1	0	0	1	0	0	0	0	0	0	1	-4.29167	-1.875	2	1	3	2	2	1	1	1	1	0	4	3
62	62	150	0.896	0.64	#NULL!	#NULL!	27.6	3.8	0.6	8.1	3.2	FN3745	0	0	1	0	0	0	0	0	0	0	0	0	0	0	0	0	0	0	0	0	0	0	0	-1.8	-2.29167	1	1	2	1	1	1	1	1	1	1	3	2
63	52	156	0.828	0.63	#NULL!	#NULL!	21.4	4.7	1.3	7.9	3.2	FO8479	0	0	1	0	0	0	0	0	0	0	0	0	0	0	0	0	0	0	0	0	0	0	0	-2.36667	-2.375	1	1	2	1	1	1	1	1	1	1	3	2
64	48	156	0.76	0.634	#NULL!	#NULL!	19.7	7.7	3	7.8	3.2	AE6363	0	0	1	1	0	0	0	0	0	0	0	0	0	0	0	0	0	0	0	0	0	0	0	-2.93333	-2.34167	2	1	3	2	2	1	1	1	1	0	3	2
65	41	150	1.277	0.641	#NULL!	#NULL!	18.2	5.9	2.2	7.7	3.2	HH0367	0	0	1	0	0	0	0	0	0	0	0	0	0	0	0	0	0	0	0	0	0	0	1	1.375	-2.28333	0	1	1	7	1	1	1	1	1	1	3	2
64	54.3	160	0.731	0.698	#NULL!	#NULL!	21.2	5.7	2.1	7.1	3.2	ET1758	0	0	1	0	0	0	0	0	0	0	0	0	0	0	0	0	0	0	0	0	0	0	0	-3.175	-1.80833	2	1	3	2	2	1	1	1	1	0	3	2
65	53.8	152	0.639	0.598	#NULL!	#NULL!	23.3	10	3.1	18	3.1	DA0966	0	0	1	1	0	1	1	1	0	1	1	0	0	0	0	0	0	1	1	0	0	0	1	-3.94167	-2.64167	2	2	4	4	2	1	2	1	1	0	3	2
68	64	150	0.82	0.733	#NULL!	#NULL!	28.4	11	2.9	12	3.1	HT3091	0	0	1	0	0	1	1	1	1	1	0	0	0	0	0	0	0	0	0	0	0	0	1	-2.43333	-1.51667	1	1	2	1	1	1	2	1	1	1	3	2
76	60	150	1.089	0.792	#NULL!	#NULL!	26.7	15	5.8	11	3.1	AO6897	0	0	1	1	1	0	1	1	1	1	0	1	1	0	0	1	1	0	0	1	0	0	1	-0.191667	-1.025	0	1	1	7	1	1	2	1	1	1	4	3
64	60	152	0.978	0.716	#NULL!	#NULL!	26	9.2	2.2	11	3.1	EN2609	0	0	1	0	0	0	1	0	0	1	0	0	0	0	0	0	0	0	0	0	0	0	0	-1.11667	-1.65833	1	1	2	1	1	1	2	1	1	1	3	2
64	63	161	1.17	0.721	#NULL!	#NULL!	24.3	9.7	2.6	11	3.1	CG5609	0	0	1	0	0	0	1	0	0	1	0	0	0	0	0	0	0	0	0	0	0	0	0	0.483333	-1.61667	0	1	1	7	1	1	2	1	1	1	3	2
67	52	143	1.178	0.75	#NULL!	#NULL!	25.4	9.4	2.7	11	3.1	FC4142	0	0	1	0	0	0	1	0	0	1	0	0	0	0	0	0	0	0	0	0	0	0	1	0.55	-1.375	0	1	1	7	1	1	2	1	1	1	3	2
66	52	159	0.711	0.712	#NULL!	#NULL!	20.6	12	4.6	10	3.1	BM2838	0	0	1	1	1	0	1	1	1	0	0	0	1	0	0	0	0	0	0	0	0	0	1	-3.34167	-1.69167	2	1	3	2	2	1	2	1	1	0	3	2
66	49.4	156	0.726	0.72	#NULL!	#NULL!	20.3	12	4.8	10	3.1	GA3680	0	0	1	1	1	0	1	1	1	0	0	0	1	0	0	0	0	0	0	0	0	0	1	-3.21667	-1.625	2	1	3	2	2	1	2	1	1	0	3	2
62	47	148	0.824	0.707	#NULL!	#NULL!	21.5	9.2	3	9.8	3.1	IB3752	0	0	1	1	0	0	0	0	0	0	0	0	0	0	0	0	0	0	0	0	0	0	0	-2.4	-1.73333	1	1	2	1	1	1	1	1	1	1	3	2
70	59	160	0.825	0.692	#NULL!	#NULL!	23	7.9	2.6	9	3.1	ax4498	0	0	1	0	0	0	0	0	0	0	0	0	0	0	0	0	0	0	0	0	0	0	1	-2.39167	-1.85833	1	1	2	1	1	1	1	1	1	1	4	2
74	65.4	155	1.125	0.725	#NULL!	#NULL!	27.2	8.1	2.7	9	3.1	EI1281	0	0	1	0	0	0	0	0	0	0	0	0	0	0	0	0	0	0	0	0	0	0	1	0.108333	-1.58333	0	1	1	7	1	1	1	1	1	1	4	3
75	65	148	0.949	0.723	#NULL!	#NULL!	29.7	7.8	2.6	8.9	3.1	CF2300	0	0	1	0	0	0	0	0	0	0	0	0	0	0	0	0	0	0	0	0	0	0	1	-1.35833	-1.6	1	1	2	1	1	1	1	1	1	1	4	3
75	63	147	1.093	0.72	#NULL!	#NULL!	29.2	7.9	2.7	8.9	3.1	FE8016	0	0	1	0	0	0	0	0	0	0	0	0	0	0	0	0	0	0	0	0	0	0	1	-0.158333	-1.625	0	1	1	7	1	1	1	1	1	1	4	3
75	45	140	1.18	0.72	#NULL!	#NULL!	23	9.5	4.1	8.6	3.1	GW8802	0	0	1	1	0	0	0	0	0	0	0	0	1	0	0	0	0	0	0	0	0	0	1	0.566667	-1.625	0	1	1	7	1	1	1	1	1	1	4	3
76	59	162	0.892	0.716	#NULL!	#NULL!	22.5	9.9	4.6	8.4	3.1	EP7071	0	0	1	1	0	0	0	0	0	0	0	0	1	0	0	0	0	0	0	0	0	0	1	-1.83333	-1.65833	1	1	2	1	1	1	1	1	1	1	4	3
65	50	151	0.771	0.65	#NULL!	#NULL!	21.9	5.4	1.5	8.2	3.1	GO4977	0	0	1	0	0	0	0	0	0	0	0	0	0	0	0	0	0	0	0	0	0	0	1	-2.84167	-2.20833	2	1	3	2	2	1	1	1	1	0	3	2
79	72	146.5	1.115	0.71	#NULL!	#NULL!	33.5	11	4.9	8.1	3.1	FA6414	0	0	1	1	0	0	0	1	1	0	0	0	1	0	0	0	0	0	0	0	0	0	1	0.025	-1.70833	0	1	1	7	1	1	1	1	1	1	4	3
65	49	151.5	0.884	0.64	#NULL!	#NULL!	21.3	5.5	1.6	8.1	3.1	GI2039	0	0	1	0	0	0	0	0	0	0	0	0	0	0	0	0	0	0	0	0	0	0	1	-1.9	-2.29167	1	1	2	1	1	1	1	1	1	1	3	2
66	49	156.5	0.791	0.65	#NULL!	#NULL!	20	6.1	2.1	8.1	3.1	GP1472	0	0	1	0	0	0	0	0	0	0	0	0	0	0	0	0	0	0	0	0	0	0	1	-2.675	-2.20833	2	1	3	2	2	1	1	1	1	0	3	2
59	46	153	0.813	0.67	#NULL!	#NULL!	19.7	6.5	2.2	8	3.1	fp2954	0	0	1	0	0	0	0	0	0	0	0	0	0	0	0	0	0	0	0	0	0	0	0	-2.49167	-2.04167	1	1	2	1	1	1	1	1	1	1	2	1
81	64	147	1.172	0.734	#NULL!	#NULL!	29.6	8.6	3.7	7.9	3.1	EU0634	0	0	1	1	0	0	0	0	0	0	0	0	0	0	0	0	0	0	0	0	0	0	1	0.5	-1.50833	0	1	1	7	1	1	1	1	1	1	4	3
83	57	152.5	1.211	0.739	#NULL!	#NULL!	24.5	11	6.1	7.9	3.1	DY3019	0	0	1	1	0	0	0	1	1	0	0	0	1	0	0	1	0	0	0	0	0	0	1	0.825	-1.46667	0	1	1	7	1	1	1	1	1	1	4	3
58	45	155	0.682	0.677	#NULL!	#NULL!	18.7	5.4	1.7	7.8	3.1	JK3739	0	0	1	0	0	0	0	0	0	0	0	0	0	0	0	0	0	0	0	0	0	0	0	-3.58333	-1.98333	2	1	3	2	2	1	1	1	1	0	2	1
80	40	142	0.86	0.699	#NULL!	#NULL!	19.8	11	6.7	7.4	3.1	JD4171	0	0	1	1	0	0	0	1	1	0	0	0	1	0	0	1	0	0	0	0	0	0	1	-2.1	-1.8	1	1	2	1	1	1	1	1	1	1	4	3
59	60	151	1.009	0.625	#NULL!	#NULL!	26.3	3	0.4	7.2	3.1	IY2766	0	0	1	0	0	0	0	0	0	0	0	0	0	0	0	0	0	0	0	0	0	0	0	-0.858333	-2.41667	0	1	1	7	1	1	1	1	1	1	2	1
82	37	139.5	1.107	0.69	#NULL!	#NULL!	19	11	7.5	6.9	3.1	HC9389	0	0	1	1	0	0	0	1	1	0	0	0	1	0	0	1	0	0	0	0	0	0	1	-0.0416667	-1.875	0	1	1	7	1	1	1	1	1	1	4	3
85	43	153	0.778	0.65	#NULL!	#NULL!	18.4	11	7.4	6.8	3.1	GN2815	0	0	1	1	0	0	0	1	1	0	0	0	1	0	0	1	0	0	0	0	0	0	1	-2.78333	-2.20833	2	1	3	2	2	1	1	1	1	0	4	3
61	44	154	0.731	0.702	#NULL!	#NULL!	18.6	16	5	15	3	EK8767	0	0	1	1	1	1	1	1	1	1	1	1	1	0	0	1	1	1	1	1	0	0	0	-3.175	-1.775	2	1	3	2	2	1	2	1	1	0	3	2
67	57	152	0.863	0.722	#NULL!	#NULL!	24.7	10	2.2	13	3	EU7679	0	0	1	0	0	1	1	1	0	1	1	0	0	0	0	0	0	0	0	0	0	0	1	-2.075	-1.60833	1	1	2	1	1	1	2	1	1	1	3	2
68	71	150	1.048	0.734	#NULL!	#NULL!	31.6	10	2.4	12	3	JM7942	0	0	1	0	0	1	1	1	0	1	0	0	0	0	0	0	0	0	0	0	0	0	1	-0.533333	-1.50833	0	1	1	7	1	1	2	1	1	1	3	2
70	62	158	0.908	0.795	#NULL!	#NULL!	24.8	12	4.1	11	3	ES2449	0	0	1	1	1	0	1	1	1	1	0	0	1	0	0	0	0	0	0	0	0	0	1	-1.7	-1	1	0	1	8	1	1	2	1	1	1	4	2
67	62	148	0.951	0.734	#NULL!	#NULL!	28.3	15	4.6	11	3	DE1795	0	0	1	1	1	0	1	1	1	1	0	1	1	0	0	0	1	0	0	1	0	0	1	-1.34167	-1.50833	1	1	2	1	1	1	2	1	1	1	3	2
69	55.5	148	1.263	0.774	#NULL!	#NULL!	25.3	11	3.2	11	3	EW2674	0	0	1	1	0	0	1	1	1	1	0	0	0	0	0	0	0	0	0	0	0	0	1	1.25833	-1.175	0	1	1	7	1	1	2	1	1	1	3	2
84	63	150	0.976	0.787	#NULL!	#NULL!	28	15	6.3	9.8	3	EC4192	0	0	1	1	1	0	0	1	1	0	0	1	1	0	0	1	1	0	0	1	0	0	1	-1.13333	-1.06667	1	1	2	1	1	1	1	1	1	1	4	3
70	66	154	0.991	0.693	#NULL!	#NULL!	27.8	6.6	1.7	9.2	3	AA1528	0	0	1	0	0	0	0	0	0	0	0	0	0	0	0	0	0	0	0	0	0	0	1	-1.00833	-1.85	1	1	2	1	1	1	1	1	1	1	4	2
70	62	148	0.886	0.691	#NULL!	#NULL!	28.3	6.5	1.6	9.1	3	IN8110	0	0	1	0	0	0	0	0	0	0	0	0	0	0	0	0	0	0	0	0	0	0	1	-1.88333	-1.86667	1	1	2	1	1	1	1	1	1	1	4	2
73	56.4	150	0.908	0.718	#NULL!	#NULL!	25.1	12	4.8	9.1	3	AC5967	0	0	1	1	1	0	0	1	1	0	0	0	1	0	0	0	0	0	0	0	0	0	1	-1.7	-1.64167	1	1	2	1	1	1	1	1	1	1	4	3
61	47.5	154	0.869	0.703	#NULL!	#NULL!	20	9.1	3.2	9.1	3	AG6737	0	0	1	1	0	0	0	0	0	0	0	0	0	0	0	0	0	0	0	0	0	0	0	-2.025	-1.76667	1	1	2	1	1	1	1	1	1	1	3	2
68	60	145	0.925	0.68	#NULL!	#NULL!	28.5	8	2.2	9	3	FI1101	0	0	1	0	0	0	0	0	0	0	0	0	0	0	0	0	0	0	0	0	0	0	1	-1.55833	-1.95833	1	1	2	1	1	1	1	1	1	1	3	2
73	56	152	1.025	0.716	#NULL!	#NULL!	24.2	8.5	3	8.9	3	HR7363	0	0	1	1	0	0	0	0	0	0	0	0	0	0	0	0	0	0	0	0	0	0	1	-0.725	-1.65833	0	1	1	7	1	1	1	1	1	1	4	3
70	51.8	150	0.942	0.684	#NULL!	#NULL!	23	7.4	2.4	8.8	3	BW7873	0	0	1	0	0	0	0	0	0	0	0	0	0	0	0	0	0	0	0	0	0	0	1	-1.41667	-1.925	1	1	2	1	1	1	1	1	1	1	4	2
58	50.4	156	0.882	0.694	#NULL!	#NULL!	20.7	7.2	2.2	8.7	3	GX5846	0	0	1	0	0	0	0	0	0	0	0	0	0	0	0	0	0	0	0	0	0	0	0	-1.91667	-1.84167	1	1	2	1	1	1	1	1	1	1	2	1
77	46	145.5	1.015	0.689	#NULL!	#NULL!	21.7	8.1	3	8.6	3	CV9667	0	0	1	1	0	0	0	0	0	0	0	0	0	0	0	0	0	0	0	0	0	0	1	-0.808333	-1.88333	0	1	1	7	1	1	1	1	1	1	4	3
66	54	152	1.048	0.668	#NULL!	#NULL!	23.4	5.6	1.4	8.5	3	AH4045	0	0	1	0	0	0	0	0	0	0	0	0	0	0	0	0	0	0	0	0	0	0	1	-0.533333	-2.05833	0	1	1	7	1	1	1	1	1	1	3	2
70	46.9	152	0.81	0.675	#NULL!	#NULL!	20.3	7.9	3.1	8.4	3	EW8403	0	0	1	1	0	0	0	0	0	0	0	0	0	0	0	0	0	0	0	0	0	0	1	-2.51667	-2	2	1	3	2	2	1	1	1	1	0	4	2
78	58	152	1.169	0.75	#NULL!	#NULL!	25.1	14	7.2	8.2	3	IX7519	0	0	1	1	1	0	0	1	1	0	0	1	1	0	0	1	1	0	0	0	0	0	1	0.475	-1.375	0	1	1	7	1	1	1	1	1	1	4	3
75	46	146	0.665	0.72	#NULL!	#NULL!	21.6	9.8	4.6	8.1	3	GP5985	0	0	1	1	0	0	0	0	0	0	0	0	1	0	0	0	0	0	0	0	0	0	1	-3.725	-1.625	2	1	3	2	2	1	1	1	1	0	4	3
73	40	145	0.621	0.692	#NULL!	#NULL!	19	9.6	4.8	7.9	3	AC5436	0	0	1	1	0	0	0	0	0	0	0	0	1	0	0	0	0	0	0	0	0	0	1	-4.09167	-1.85833	2	1	3	2	2	1	1	1	1	0	4	3
87	70	165	0.919	0.704	#NULL!	#NULL!	25.7	9.7	4.4	7.7	3	AO6911	0	0	1	1	0	0	0	0	0	0	0	0	1	0	0	0	0	0	0	0	0	0	1	-1.60833	-1.75833	1	1	2	1	1	1	1	1	1	1	4	3
66	41	146	0.836	0.648	#NULL!	#NULL!	19.2	5.8	2	7.6	3	IX3675	0	0	1	0	0	0	0	0	0	0	0	0	0	0	0	0	0	0	0	0	0	0	1	-2.3	-2.225	1	1	2	1	1	1	1	1	1	1	3	2
79	50	150	0.92	0.73	#NULL!	#NULL!	22.2	10	5.5	7.5	3	GQ6069	0	0	1	1	0	0	0	1	0	0	0	0	1	0	0	1	0	0	0	0	0	0	1	-1.6	-1.54167	1	1	2	1	1	1	1	1	1	1	4	3
82	52	154.5	0.952	0.72	#NULL!	#NULL!	21.8	11	6.2	7.2	3	GW4057	0	0	1	1	0	0	0	1	1	0	0	0	1	0	0	1	0	0	0	0	0	0	1	-1.33333	-1.625	1	1	2	1	1	1	1	1	1	1	4	3
80	49	160	1.313	0.701	#NULL!	#NULL!	19.1	11	7.3	6.9	3	AE4597	0	0	1	1	0	0	0	1	1	0	0	0	1	0	0	1	0	0	0	0	0	0	1	1.675	-1.78333	0	1	1	7	1	1	1	1	1	1	4	3
80	43	151	1.028	0.705	#NULL!	#NULL!	18.9	11	7.4	6.8	3	DK9022	0	0	1	1	0	0	0	1	1	0	0	0	1	0	0	1	0	0	0	0	0	0	1	-0.7	-1.75	0	1	1	7	1	1	1	1	1	1	4	3
89	39	145	0.835	0.588	#NULL!	#NULL!	18.5	9.7	6.4	6.6	3	EQ9373	0	0	1	1	0	0	0	0	0	0	0	0	1	0	0	1	0	0	0	0	0	0	1	-2.30833	-2.725	1	2	3	3	2	1	1	1	1	0	4	3
64	60	151	0.886	0.735	#NULL!	#NULL!	26.3	17	2.9	19	2.9	EO2561	0	0	0	0	1	1	1	1	1	1	1	1	0	0	0	0	1	1	1	1	0	0	0	-1.88333	-1.5	1	1	2	1	1	0	1	0	1	1	3	2
58	50	150	0.699	0.711	#NULL!	#NULL!	22.2	17	4.3	15	2.9	dx9470	0	0	0	1	1	1	1	1	1	1	1	1	1	0	0	0	1	1	1	1	0	0	0	-3.44167	-1.7	2	1	3	2	2	0	1	0	1	0	2	1
62	47	148	1.027	0.647	#NULL!	#NULL!	21.5	11	2.5	12	2.9	AA1740	0	0	0	0	0	1	1	1	1	1	0	0	0	0	0	0	0	0	0	0	0	0	0	-0.708333	-2.23333	0	1	1	7	1	0	1	0	1	1	3	2
65	45	150	0.823	0.669	#NULL!	#NULL!	20	10	2.4	12	2.9	DH6235	0	0	0	0	0	1	1	1	0	1	0	0	0	0	0	0	0	0	0	0	0	0	1	-2.40833	-2.05	1	1	2	1	1	0	1	0	1	1	3	2
76	60	154	1.021	0.808	#NULL!	#NULL!	25.3	16	6.2	11	2.9	AB0825	0	0	0	1	1	0	1	1	1	1	0	1	1	0	0	1	1	0	0	1	0	0	1	-0.758333	-0.891667	0	0	0	0	0	0	1	0	1	0	4	3
66	69	169	0.857	0.753	#NULL!	#NULL!	24.2	9	2.6	10	2.9	CU6799	0	0	0	0	0	0	1	0	0	0	0	0	0	0	0	0	0	0	0	0	0	0	1	-2.125	-1.35	1	1	2	1	1	0	1	0	1	1	3	2
60	67	153	1.038	0.711	#NULL!	#NULL!	28.6	9.4	2.4	9.7	2.9	AC3102	0	0	0	0	0	0	0	0	0	0	0	0	0	0	0	0	0	0	0	0	0	0	0	-0.616667	-1.7	0	1	1	7	1	0	0	0	0	1	3	2
71	62	153	1.069	0.701	#NULL!	#NULL!	26.5	7.2	2	9.1	2.9	BN0241	0	0	0	0	0	0	0	0	0	0	0	0	0	0	0	0	0	0	0	0	0	0	1	-0.358333	-1.78333	0	1	1	7	1	0	0	0	0	1	4	3
71	62	160	1.047	0.707	#NULL!	#NULL!	24.2	7.7	2.3	9	2.9	CQ4699	0	0	0	0	0	0	0	0	0	0	0	0	0	0	0	0	0	0	0	0	0	0	1	-0.541667	-1.73333	0	1	1	7	1	0	0	0	0	1	4	3
69	62	152	1.004	0.684	#NULL!	#NULL!	26.8	6.4	1.6	9	2.9	IE0403	0	0	0	0	0	0	0	0	0	0	0	0	0	0	0	0	0	0	0	0	0	0	1	-0.9	-1.925	0	1	1	7	1	0	0	0	0	1	3	2
74	71	160	0.571	0.719	#NULL!	#NULL!	27.7	11	4.2	8.9	2.9	IU6029	0	0	0	1	0	0	0	1	1	0	0	0	1	0	0	0	0	0	0	0	0	0	1	-4.50833	-1.63333	2	1	3	2	2	0	0	0	0	0	4	3
58	83	144	0.894	0.682	#NULL!	#NULL!	40	4.2	0.6	8.8	2.9	HQ6916	0	0	0	0	0	0	0	0	0	0	0	0	0	0	0	0	0	0	0	0	0	0	0	-1.81667	-1.94167	1	1	2	1	1	0	0	0	0	1	2	1
74	70	164	1.041	0.728	#NULL!	#NULL!	26	8.5	2.9	8.7	2.9	DJ7217	0	0	0	0	0	0	0	0	0	0	0	0	0	0	0	0	0	0	0	0	0	0	1	-0.591667	-1.55833	0	1	1	7	1	0	0	0	0	1	4	3
75	55	150	1.211	0.735	#NULL!	#NULL!	24.4	8.9	3.2	8.6	2.9	IS7231	0	0	0	1	0	0	0	0	0	0	0	0	0	0	0	0	0	0	0	0	0	0	1	0.825	-1.5	0	1	1	7	1	0	0	0	0	1	4	3
62	65	154	1.215	0.7	#NULL!	#NULL!	27.4	5.4	1.1	8.6	2.9	FX6612	0	0	0	0	0	0	0	0	0	0	0	0	0	0	0	0	0	0	0	0	0	0	0	0.858333	-1.79167	0	1	1	7	1	0	0	0	0	1	3	2
68	60	158	1.166	0.67	#NULL!	#NULL!	24	8.5	2.6	8.6	2.9	IR0672	0	0	0	0	0	0	0	0	0	0	0	0	0	0	0	0	0	0	0	0	0	0	1	0.45	-2.04167	0	1	1	7	1	0	0	0	0	1	3	2
65	58	148	0.898	0.66	#NULL!	#NULL!	26.5	4.9	1	8.4	2.9	GA9940	0	0	0	0	0	0	0	0	0	0	0	0	0	0	0	0	0	0	0	0	0	0	1	-1.78333	-2.125	1	1	2	1	1	0	0	0	0	1	3	2
67	55	154	1.247	0.683	#NULL!	#NULL!	23.2	6.1	1.6	8.4	2.9	HX2122	0	0	0	0	0	0	0	0	0	0	0	0	0	0	0	0	0	0	0	0	0	0	1	1.125	-1.93333	0	1	1	7	1	0	0	0	0	1	3	2
77	62	142	0.794	0.738	#NULL!	#NULL!	30.7	7.8	2.9	8.3	2.9	AH504	0	0	0	0	0	0	0	0	0	0	0	0	0	0	0	0	0	0	0	0	0	0	1	-2.65	-1.475	2	1	3	2	2	0	0	0	0	0	4	3
68	48.8	150	1.124	0.681	#NULL!	#NULL!	21.7	6.8	2.2	8.3	2.9	AD2457	0	0	0	0	0	0	0	0	0	0	0	0	0	0	0	0	0	0	0	0	0	0	1	0.1	-1.95	0	1	1	7	1	0	0	0	0	1	3	2
62	55	148	0.777	0.643	#NULL!	#NULL!	25.1	4.1	0.7	7.9	2.9	HA3959	0	0	0	0	0	0	0	0	0	0	0	0	0	0	0	0	0	0	0	0	0	0	0	-2.79167	-2.26667	2	1	3	2	2	0	0	0	0	0	3	2
52	62	153	0.897	0.68	#NULL!	#NULL!	26.5	4.3	0.7	7.9	2.9	BQ3213	0	0	0	0	0	0	0	0	0	0	0	0	0	0	0	0	0	0	0	0	0	0	0	-1.79167	-1.95833	1	1	2	1	1	0	0	0	0	1	2	1
80	60	145	1.235	0.822	#NULL!	#NULL!	28.5	8.9	3.8	7.8	2.9	AI2644	0	0	0	1	0	0	0	0	0	0	0	0	0	0	0	0	0	0	0	0	0	0	1	1.025	-0.775	0	0	0	0	0	0	0	0	0	0	4	3
80	69	156	1.22	0.742	#NULL!	#NULL!	28.4	13	6.7	7.8	2.9	DO3035	0	0	0	1	1	0	0	1	1	0	0	1	1	0	0	1	0	0	0	0	0	0	1	0.9	-1.44167	0	1	1	7	1	0	0	0	0	1	4	3
81	75	165	0.965	0.75	#NULL!	#NULL!	27.5	9.3	4.1	7.8	2.9	GD5647	0	0	0	1	0	0	0	0	0	0	0	0	1	0	0	0	0	0	0	0	0	0	1	-1.225	-1.375	1	1	2	1	1	0	0	0	0	1	4	3
79	70	146.5	0.862	0.73	#NULL!	#NULL!	32.6	7.5	2.9	7.8	2.9	FX1595	0	0	0	0	0	0	0	0	0	0	0	0	0	0	0	0	0	0	0	0	0	0	1	-2.08333	-1.54167	1	1	2	1	1	0	0	0	0	1	4	3
52	58.8	159	0.903	0.679	#NULL!	#NULL!	23.3	6.5	1.6	7.7	2.9	BP5270	0	0	0	0	0	0	0	0	0	0	0	0	0	0	0	0	0	0	0	0	0	0	0	-1.74167	-1.96667	1	1	2	1	1	0	0	0	0	1	2	1
87	63	154	0.883	0.706	#NULL!	#NULL!	26.6	9.4	4.2	7.6	2.9	DP2254	0	0	0	1	0	0	0	0	0	0	0	0	1	0	0	0	0	0	0	0	0	0	1	-1.90833	-1.74167	1	1	2	1	1	0	0	0	0	1	4	3
81	47	141	0.931	0.75	#NULL!	#NULL!	23.6	10	5.3	7.5	2.9	BZ3461	0	0	0	1	0	0	0	1	0	0	0	0	1	0	0	1	0	0	0	0	0	0	1	-1.50833	-1.375	1	1	2	1	1	0	0	0	0	1	4	3
86	67	146	0.955	0.711	#NULL!	#NULL!	31.4	8	3.3	7.5	2.9	DS3323	0	0	0	1	0	0	0	0	0	0	0	0	0	0	0	0	0	0	0	0	0	0	1	-1.30833	-1.7	1	1	2	1	1	0	0	0	0	1	4	3
85	48	143	1.104	0.72	#NULL!	#NULL!	23.5	10	5.4	7.4	2.9	FU0182	0	0	0	1	0	0	0	1	0	0	0	0	1	0	0	1	0	0	0	0	0	0	1	-0.0666667	-1.625	0	1	1	7	1	0	0	0	0	1	4	3
61	46	150	0.864	0.634	#NULL!	#NULL!	20.4	6	1.9	7.1	2.9	EG0252	0	0	0	0	0	0	0	0	0	0	0	0	0	0	0	0	0	0	0	0	0	0	0	-2.06667	-2.34167	1	1	2	1	1	0	0	0	0	1	3	2
62	55	165	0.841	0.639	#NULL!	#NULL!	20.2	4.2	1.1	7	2.9	JO3021	0	0	0	0	0	0	0	0	0	0	0	0	0	0	0	0	0	0	0	0	0	0	0	-2.25833	-2.3	1	1	2	1	1	0	0	0	0	1	3	2
55	45	156	0.786	0.6	#NULL!	#NULL!	18.5	2.8	0.6	5.8	2.9	FZ8527	0	0	0	0	0	0	0	0	0	0	0	0	0	0	0	0	0	0	0	0	0	0	0	-2.71667	-2.625	2	2	4	4	2	0	0	0	0	0	2	1
50	36	157	0.932	0.576	#NULL!	#NULL!	14.6	2.2	0.5	5.1	2.9	Dx9053	0	0	0	0	0	0	0	0	0	0	0	0	0	0	0	0	0	0	0	0	0	0	0	-1.5	-2.825	1	2	3	3	2	0	0	0	0	0	2	1
65	44	149	1.068	0.662	#NULL!	#NULL!	19.8	10	2.5	12	2.8	BU2144	0	0	0	0	0	1	1	1	0	1	0	0	0	0	0	0	0	0	0	0	0	0	1	-0.366667	-2.10833	0	1	1	7	1	0	1	0	1	1	3	2
70	65	154	1.211	0.74	#NULL!	#NULL!	27.4	9.4	2.3	11	2.8	GD3164	0	0	0	0	0	0	1	0	0	1	0	0	0	0	0	0	0	0	0	0	0	0	1	0.825	-1.45833	0	1	1	7	1	0	1	0	1	1	4	2
72	52	159	1.272	0.761	#NULL!	#NULL!	20.6	16	7.4	10	2.8	AB1422	0	0	0	1	1	0	1	1	1	0	0	1	1	0	0	1	1	0	0	1	0	0	1	1.33333	-1.28333	0	1	1	7	1	0	1	0	1	1	4	3
62	66	150	0.952	0.724	#NULL!	#NULL!	29.3	10	2.8	9.9	2.8	IQ7325	0	0	0	0	0	0	0	1	0	0	0	0	0	0	0	0	0	0	0	0	0	0	0	-1.33333	-1.59167	1	1	2	1	1	0	0	0	0	1	3	2
71	67.2	154	1.083	0.71	#NULL!	#NULL!	28.3	6.8	1.8	8.9	2.8	FS3670	0	0	0	0	0	0	0	0	0	0	0	0	0	0	0	0	0	0	0	0	0	0	1	-0.241667	-1.70833	0	1	1	7	1	0	0	0	0	1	4	3
58	59	159	0.789	0.706	#NULL!	#NULL!	23.3	6.7	1.6	8.8	2.8	AS7666	0	0	0	0	0	0	0	0	0	0	0	0	0	0	0	0	0	0	0	0	0	0	0	-2.69167	-1.74167	2	1	3	2	2	0	0	0	0	0	2	1
68	55	150	0.701	0.692	#NULL!	#NULL!	24.4	6.4	1.6	8.7	2.8	ID1287	0	0	0	0	0	0	0	0	0	0	0	0	0	0	0	0	0	0	0	0	0	0	1	-3.425	-1.85833	2	1	3	2	2	0	0	0	0	0	3	2
74	71	160	1.023	0.736	#NULL!	#NULL!	27.7	8	2.6	8.6	2.8	HE3548	0	0	0	0	0	0	0	0	0	0	0	0	0	0	0	0	0	0	0	0	0	0	1	-0.741667	-1.49167	0	1	1	7	1	0	0	0	0	1	4	3
71	59	161	0.897	0.71	#NULL!	#NULL!	22.8	7.9	2.7	8.5	2.8	AK4092	0	0	0	0	0	0	0	0	0	0	0	0	0	0	0	0	0	0	0	0	0	0	1	-1.79167	-1.70833	1	1	2	1	1	0	0	0	0	1	4	3
71	53	153	0.962	0.707	#NULL!	#NULL!	22.6	7.9	2.8	8.4	2.8	DT2961	0	0	0	0	0	0	0	0	0	0	0	0	0	0	0	0	0	0	0	0	0	0	1	-1.25	-1.73333	1	1	2	1	1	0	0	0	0	1	4	3
76	74	156	0.923	0.734	#NULL!	#NULL!	30.4	7.6	2.5	8.4	2.8	IS5264	0	0	0	0	0	0	0	0	0	0	0	0	0	0	0	0	0	0	0	0	0	0	1	-1.575	-1.50833	1	1	2	1	1	0	0	0	0	1	4	3
71	56.5	159	0.864	0.708	#NULL!	#NULL!	22.3	8	2.8	8.3	2.8	AF5650	0	0	0	0	0	0	0	0	0	0	0	0	0	0	0	0	0	0	0	0	0	0	1	-2.06667	-1.725	1	1	2	1	1	0	0	0	0	1	4	3
71	48.7	149	0.87	0.662	#NULL!	#NULL!	21.2	11	5	8.2	2.8	AR7015	0	0	0	1	0	0	0	1	1	0	0	0	1	0	0	1	0	0	0	0	0	0	1	-2.01667	-2.10833	1	1	2	1	1	0	0	0	0	1	4	3
67	53	153	0.833	0.675	#NULL!	#NULL!	22.6	6.2	1.7	8.2	2.8	CF0000	0	0	0	0	0	0	0	0	0	0	0	0	0	0	0	0	0	0	0	0	0	0	1	-2.325	-2	1	1	2	1	1	0	0	0	0	1	3	2
64	60	149	0.983	0.656	#NULL!	#NULL!	27	4.5	0.8	8	2.8	AL0559	0	0	0	0	0	0	0	0	0	0	0	0	0	0	0	0	0	0	0	0	0	0	0	-1.075	-2.15833	1	1	2	1	1	0	0	0	0	1	3	2
77	51.2	153	0.852	0.737	#NULL!	#NULL!	21.9	10	4.8	7.8	2.8	AU8429	0	0	0	1	0	0	0	1	0	0	0	0	1	0	0	0	0	0	0	0	0	0	1	-2.16667	-1.48333	1	1	2	1	1	0	0	0	0	1	4	3
62	64	160	0.89	0.665	#NULL!	#NULL!	25	4.4	0.8	7.8	2.8	DF7075	0	0	0	0	0	0	0	0	0	0	0	0	0	0	0	0	0	0	0	0	0	0	0	-1.85	-2.08333	1	1	2	1	1	0	0	0	0	1	3	2
68	45	150	1.024	0.676	#NULL!	#NULL!	20	7.1	2.6	7.8	2.8	AS5728	0	0	0	0	0	0	0	0	0	0	0	0	0	0	0	0	0	0	0	0	0	0	1	-0.733333	-1.99167	0	1	1	7	1	0	0	0	0	1	3	2
73	50	160	0.715	0.71	#NULL!	#NULL!	19.5	9.4	4.6	7.7	2.8	GF9607	0	0	0	1	0	0	0	0	0	0	0	0	1	0	0	0	0	0	0	0	0	0	1	-3.30833	-1.70833	2	1	3	2	2	0	0	0	0	0	4	3
66	48	156	0.795	0.66	#NULL!	#NULL!	19.7	6.1	2.1	7.6	2.8	AE6363	0	0	0	0	0	0	0	0	0	0	0	0	0	0	0	0	0	0	0	0	0	0	1	-2.64167	-2.125	2	1	3	2	2	0	0	0	0	0	3	2
81	73	154	0.887	0.752	#NULL!	#NULL!	30.8	8.3	3.5	7.5	2.8	IO3086	0	0	0	1	0	0	0	0	0	0	0	0	0	0	0	0	0	0	0	0	0	0	1	-1.875	-1.35833	1	1	2	1	1	0	0	0	0	1	4	3
79	46	143	0.778	0.746	#NULL!	#NULL!	22.5	10	5.4	7.2	2.8	GX8306	0	0	0	1	0	0	0	1	0	0	0	0	1	0	0	1	0	0	0	0	0	0	1	-2.78333	-1.40833	2	1	3	2	2	0	0	0	0	0	4	3
59	67	152.5	0.897	0.63	#NULL!	#NULL!	28.8	3	0.4	7	2.8	EE7452	0	0	0	0	0	0	0	0	0	0	0	0	0	0	0	0	0	0	0	0	0	0	0	-1.79167	-2.375	1	1	2	1	1	0	0	0	0	1	2	1
64	45	160	0.911	0.65	#NULL!	#NULL!	17.6	5.6	2.2	6.9	2.8	GE2117	0	0	0	0	0	0	0	0	0	0	0	0	0	0	0	0	0	0	0	0	0	0	0	-1.675	-2.20833	1	1	2	1	1	0	0	0	0	1	3	2
60	56	161	0.913	0.629	#NULL!	#NULL!	21.6	3.5	0.7	6.7	2.8	IW3506	0	0	0	0	0	0	0	0	0	0	0	0	0	0	0	0	0	0	0	0	0	0	0	-1.65833	-2.38333	1	1	2	1	1	0	0	0	0	1	3	2
58	49	151	0.855	0.638	#NULL!	#NULL!	21.5	3.3	0.7	6.3	2.8	CF1876	0	0	0	0	0	0	0	0	0	0	0	0	0	0	0	0	0	0	0	0	0	0	0	-2.14167	-2.30833	1	1	2	1	1	0	0	0	0	1	2	1
69	67	150	0.989	0.845	#NULL!	#NULL!	29.8	18	5.6	14	2.7	BL1903	0	0	0	1	1	1	1	1	1	1	1	1	1	0	0	1	1	1	0	1	0	0	1	-1.025	-0.583333	1	0	1	8	1	0	1	0	1	1	3	2
64	49	159	0.78	0.668	#NULL!	#NULL!	19.4	9.5	2.3	12	2.7	DY3541	0	0	0	0	0	1	1	0	0	1	0	0	0	0	0	0	0	0	0	0	0	0	0	-2.76667	-2.05833	2	1	3	2	2	0	1	0	1	0	3	2
73	90	164	1.325	0.773	#NULL!	#NULL!	33.5	12	3.4	11	2.7	EU8764	0	0	0	1	1	0	1	1	1	1	0	0	0	0	0	0	0	0	0	0	0	0	1	1.775	-1.18333	0	1	1	7	1	0	1	0	1	1	4	3
73	60	157	0.746	0.82	#NULL!	#NULL!	24.3	13	5.5	10	2.7	GT6417	0	0	0	1	1	0	1	1	1	0	0	1	1	0	0	1	0	0	0	0	0	0	1	-3.05	-0.791667	2	0	2	6	2	0	1	0	1	0	4	3
77	62	154	0.966	0.822	#NULL!	#NULL!	26.1	16	6.2	10	2.7	DD1998	0	0	0	1	1	0	1	1	1	0	0	1	1	0	0	1	1	0	0	1	0	0	1	-1.21667	-0.775	1	0	1	8	1	0	1	0	1	1	4	3
62	68	150	0.833	0.721	#NULL!	#NULL!	30.2	7.2	1.5	9.8	2.7	DI9294	0	0	0	0	0	0	0	0	0	0	0	0	0	0	0	0	0	0	0	0	0	0	0	-2.325	-1.61667	1	1	2	1	1	0	0	0	0	1	3	2
63	54	152	0.957	0.73	#NULL!	#NULL!	23.4	9.3	2.6	9.7	2.7	EF8574	0	0	0	0	0	0	0	0	0	0	0	0	0	0	0	0	0	0	0	0	0	0	0	-1.29167	-1.54167	1	1	2	1	1	0	0	0	0	1	3	2
83	53	149	1.054	0.819	#NULL!	#NULL!	23.9	24	14	9.1	2.7	BQ9479	0	0	0	1	1	0	0	1	1	0	0	1	1	0	0	1	1	0	0	1	1	0	1	-0.483333	-0.8	0	0	0	0	0	0	0	0	0	0	4	3
70	52	140	1.016	0.698	#NULL!	#NULL!	26.5	6.9	1.8	8.8	2.7	EN0587	0	0	0	0	0	0	0	0	0	0	0	0	0	0	0	0	0	0	0	0	0	0	1	-0.8	-1.80833	0	1	1	7	1	0	0	0	0	1	4	2
69	55	147	0.977	0.71	#NULL!	#NULL!	25.5	6.7	1.7	8.7	2.7	IY9891	0	0	0	0	0	0	0	0	0	0	0	0	0	0	0	0	0	0	0	0	0	0	1	-1.125	-1.70833	1	1	2	1	1	0	0	0	0	1	3	2
75	56	137	1.011	0.727	#NULL!	#NULL!	29.8	7.4	2.4	8.4	2.7	JL3430	0	0	0	0	0	0	0	0	0	0	0	0	0	0	0	0	0	0	0	0	0	0	1	-0.841667	-1.56667	0	1	1	7	1	0	0	0	0	1	4	3
67	64	160	0.871	0.695	#NULL!	#NULL!	25	5.9	1.3	8.4	2.7	DU9406	0	0	0	0	0	0	0	0	0	0	0	0	0	0	0	0	0	0	0	0	0	0	1	-2.00833	-1.83333	1	1	2	1	1	0	0	0	0	1	3	2
74	72	154	1.113	0.74	#NULL!	#NULL!	30.4	7.3	2.3	8.3	2.7	FK6158	0	0	0	0	0	0	0	0	0	0	0	0	0	0	0	0	0	0	0	0	0	0	1	0.00833333	-1.45833	0	1	1	7	1	0	0	0	0	1	4	3
75	69.7	159	0.907	0.74	#NULL!	#NULL!	27.6	8.3	2.9	8.2	2.7	ES1168	0	0	0	0	0	0	0	0	0	0	0	0	0	0	0	0	0	0	0	0	0	0	1	-1.70833	-1.45833	1	1	2	1	1	0	0	0	0	1	4	3
76	64	150	1.036	0.74	#NULL!	#NULL!	28.4	8.3	3	8.1	2.7	ev7706	0	0	0	1	0	0	0	0	0	0	0	0	0	0	0	0	0	0	0	0	0	0	1	-0.633333	-1.45833	0	1	1	7	1	0	0	0	0	1	4	3
60	54	145	1.142	0.69	#NULL!	#NULL!	25.7	4.4	0.7	8	2.7	GB8799	0	0	0	0	0	0	0	0	0	0	0	0	0	0	0	0	0	0	0	0	0	0	0	0.25	-1.875	0	1	1	7	1	0	0	0	0	1	3	2
66	53.9	152	0.807	0.679	#NULL!	#NULL!	23.3	5.6	1.4	8	2.7	AB5172	0	0	0	0	0	0	0	0	0	0	0	0	0	0	0	0	0	0	0	0	0	0	1	-2.54167	-1.96667	2	1	3	2	2	0	0	0	0	0	3	2
65	50.8	145	1.12	0.68	#NULL!	#NULL!	24.2	5.2	1.2	7.9	2.7	JC2627	0	0	0	0	0	0	0	0	0	0	0	0	0	0	0	0	0	0	0	0	0	0	1	0.0666667	-1.95833	0	1	1	7	1	0	0	0	0	1	3	2
65	50.8	145	1.12	0.68	#NULL!	#NULL!	24.2	5.2	1.2	7.9	2.7	JC2627	0	0	0	0	0	0	0	0	0	0	0	0	0	0	0	0	0	0	0	0	0	0	1	0.0666667	-1.95833	0	1	1	7	1	0	0	0	0	1	3	2
65	50.8	145	1.12	0.68	#NULL!	#NULL!	24.2	5.2	1.2	7.9	2.7	JC2627	0	0	0	0	0	0	0	0	0	0	0	0	0	0	0	0	0	0	0	0	0	0	1	0.0666667	-1.95833	0	1	1	7	1	0	0	0	0	1	3	2
72	45	150	0.903	0.706	#NULL!	#NULL!	20	13	6.9	7.7	2.7	IJ4910	0	0	0	1	1	0	0	1	1	0	0	1	1	0	0	1	0	0	0	0	0	0	1	-1.74167	-1.74167	1	1	2	1	1	0	0	0	0	1	4	3
73	50	155	0.978	0.713	#NULL!	#NULL!	20.8	9.2	4.1	7.7	2.7	AL9673	0	0	0	1	0	0	0	0	0	0	0	0	1	0	0	0	0	0	0	0	0	0	1	-1.11667	-1.68333	1	1	2	1	1	0	0	0	0	1	4	3
80	62	150	1.425	0.757	#NULL!	#NULL!	27.6	9.3	4.1	7.5	2.7	BJ0137	0	0	0	1	0	0	0	0	0	0	0	0	1	0	0	0	0	0	0	0	0	0	1	2.60833	-1.31667	0	1	1	7	1	0	0	0	0	1	4	3
82	69	148	1.144	0.741	#NULL!	#NULL!	31.5	12	6	7.3	2.7	DW0873	0	0	0	1	1	0	0	1	1	0	0	0	1	0	0	1	0	0	0	0	0	0	1	0.266667	-1.45	0	1	1	7	1	0	0	0	0	1	4	3
76	52	160	1.046	0.733	#NULL!	#NULL!	20.3	10	5.5	7.3	2.7	EI1279	0	0	0	1	0	0	0	1	0	0	0	0	1	0	0	1	0	0	0	0	0	0	1	-0.55	-1.51667	0	1	1	7	1	0	0	0	0	1	4	3
63	40	146	0.919	0.711	#NULL!	#NULL!	18.8	6.5	2.6	7	2.7	HR8796	0	0	0	0	0	0	0	0	0	0	0	0	0	0	0	0	0	0	0	0	0	0	0	-1.60833	-1.7	1	1	2	1	1	0	0	0	0	1	3	2
63	46	157	0.761	0.65	#NULL!	#NULL!	18.7	5.1	1.7	6.9	2.7	AG2975	0	0	0	0	0	0	0	0	0	0	0	0	0	0	0	0	0	0	0	0	0	0	0	-2.925	-2.20833	2	1	3	2	2	0	0	0	0	0	3	2
62	50.2	160	0.743	0.655	#NULL!	#NULL!	19.6	4.6	1.4	6.8	2.7	AR3429	0	0	0	0	0	0	0	0	0	0	0	0	0	0	0	0	0	0	0	0	0	0	0	-3.075	-2.16667	2	1	3	2	2	0	0	0	0	0	3	2
79	52	161	1.017	0.73	#NULL!	#NULL!	20.1	11	6.6	6.7	2.7	FX7585	0	0	0	1	0	0	0	1	1	0	0	0	1	0	0	1	0	0	0	0	0	0	1	-0.791667	-1.54167	0	1	1	7	1	0	0	0	0	1	4	3
88	63	167	0.973	0.69	#NULL!	#NULL!	22.6	9.8	5.3	6.6	2.7	FE3436	0	0	0	1	0	0	0	0	0	0	0	0	1	0	0	1	0	0	0	0	0	0	1	-1.15833	-1.875	1	1	2	1	1	0	0	0	0	1	4	3
88	52	155	0.79	0.679	#NULL!	#NULL!	21.6	9.8	5.6	6.5	2.7	DO4458	0	0	0	1	0	0	0	0	0	0	0	0	1	0	0	1	0	0	0	0	0	0	1	-2.68333	-1.96667	2	1	3	2	2	0	0	0	0	0	4	3
58	51	149	0.869	0.642	#NULL!	#NULL!	23	3.2	0.6	6.5	2.7	BS9744	0	0	0	0	0	0	0	0	0	0	0	0	0	0	0	0	0	0	0	0	0	0	0	-2.025	-2.275	1	1	2	1	1	0	0	0	0	1	2	1
70	77.7	155	1.277	0.682	#NULL!	#NULL!	32.3	2.6	0.6	5.8	2.7	BE4230	0	0	0	0	0	0	0	0	0	0	0	0	0	0	0	0	0	0	0	0	0	0	1	1.375	-1.94167	0	1	1	7	1	0	0	0	0	1	4	2
56	53	155	0.748	0.75	#NULL!	#NULL!	22.1	15	3.5	16	2.6	hv2746	0	0	0	1	1	1	1	1	1	1	1	1	0	0	0	0	1	1	1	1	0	0	0	-3.03333	-1.375	2	1	3	2	2	0	1	0	1	0	2	1
52	45.5	148	1.095	0.696	#NULL!	#NULL!	20.8	9.1	1.6	12	2.6	BO2800	0	0	0	0	0	1	1	0	0	1	0	0	0	0	0	0	0	0	0	0	0	0	0	-0.141667	-1.825	0	1	1	7	1	0	1	0	1	1	2	1
63	56	149	0.945	0.789	#NULL!	#NULL!	25.2	10	3	11	2.6	AJ0808	0	0	0	1	0	0	1	1	0	1	0	0	0	0	0	0	0	0	0	0	0	0	0	-1.39167	-1.05	1	1	2	1	1	0	1	0	1	1	3	2
67	54.5	149	1.039	0.757	#NULL!	#NULL!	24.5	12	3.3	11	2.6	EW7887	0	0	0	1	1	0	1	1	1	1	0	0	0	0	0	0	0	0	0	0	0	0	1	-0.608333	-1.31667	0	1	1	7	1	0	1	0	1	1	3	2
63	72	162	0.877	0.726	#NULL!	#NULL!	27.4	12	3.3	10	2.6	AE0450	0	0	0	1	1	0	1	1	1	0	0	0	0	0	0	0	0	0	0	0	0	0	0	-1.95833	-1.575	1	1	2	1	1	0	1	0	1	1	3	2
65	60	150	0.819	0.745	#NULL!	#NULL!	26.7	9.6	2.4	10	2.6	IO3848	0	0	0	0	0	0	1	0	0	0	0	0	0	0	0	0	0	0	0	0	0	0	1	-2.44167	-1.41667	1	1	2	1	1	0	1	0	1	1	3	2
71	60	151	1.021	0.72	#NULL!	#NULL!	26.3	7.3	2	8.6	2.6	FC2079	0	0	0	0	0	0	0	0	0	0	0	0	0	0	0	0	0	0	0	0	0	0	1	-0.758333	-1.625	0	1	1	7	1	0	0	0	0	1	4	3
69	60	150	1.092	0.71	#NULL!	#NULL!	26.7	6.5	1.6	8.6	2.6	gm2645	0	0	0	0	0	0	0	0	0	0	0	0	0	0	0	0	0	0	0	0	0	0	1	-0.166667	-1.70833	0	1	1	7	1	0	0	0	0	1	3	2
72	58	153	0.991	0.729	#NULL!	#NULL!	24.8	8	2.5	8.5	2.6	EC9550	0	0	0	0	0	0	0	0	0	0	0	0	0	0	0	0	0	0	0	0	0	0	1	-1.00833	-1.55	1	1	2	1	1	0	0	0	0	1	4	3
72	70.3	150	0.935	0.72	#NULL!	#NULL!	31.2	6.5	1.8	8.4	2.6	FZ5797	0	0	0	0	0	0	0	0	0	0	0	0	0	0	0	0	0	0	0	0	0	0	1	-1.475	-1.625	1	1	2	1	1	0	0	0	0	1	4	3
69	55	152	0.822	0.705	#NULL!	#NULL!	23.8	7	2	8.4	2.6	IM0067	0	0	0	0	0	0	0	0	0	0	0	0	0	0	0	0	0	0	0	0	0	0	1	-2.41667	-1.75	1	1	2	1	1	0	0	0	0	1	3	2
70	50	149	0.826	0.701	#NULL!	#NULL!	22.5	7.6	2.5	8.2	2.6	AZ4297	0	0	0	0	0	0	0	0	0	0	0	0	0	0	0	0	0	0	0	0	0	0	1	-2.38333	-1.78333	1	1	2	1	1	0	0	0	0	1	4	2
69	57	157	1.125	0.71	#NULL!	#NULL!	23.1	7	21	8.2	2.6	JE8687	0	0	0	1	0	0	0	0	0	0	0	0	1	0	0	1	0	0	0	0	0	0	1	0.108333	-1.70833	0	1	1	7	1	0	0	0	0	1	3	2
55	52.3	154	1.37	0.726	#NULL!	#NULL!	22.1	6.1	1.5	8.2	2.6	JN9078	0	0	0	0	0	0	0	0	0	0	0	0	0	0	0	0	0	0	0	0	0	0	0	2.15	-1.575	0	1	1	7	1	0	0	0	0	1	2	1
67	54.7	158	0.971	0.691	#NULL!	#NULL!	21.9	6.8	2.1	8	2.6	BD4610	0	0	0	0	0	0	0	0	0	0	0	0	0	0	0	0	0	0	0	0	0	0	1	-1.175	-1.86667	1	1	2	1	1	0	0	0	0	1	3	2
76	66	143	1.138	0.751	#NULL!	#NULL!	32.3	7.3	2.5	7.8	2.6	CA2192	0	0	0	0	0	0	0	0	0	0	0	0	0	0	0	0	0	0	0	0	0	0	1	0.216667	-1.36667	0	1	1	7	1	0	0	0	0	1	4	3
76	48	146	1.139	0.75	#NULL!	#NULL!	22.5	15	7.9	7.6	2.6	GE0946	0	0	0	1	1	0	0	1	1	0	0	1	1	0	0	1	1	0	0	1	0	0	1	0.225	-1.375	0	1	1	7	1	0	0	0	0	1	4	3
57	52	146	0.958	0.772	#NULL!	#NULL!	24.4	6.8	1.9	7.6	2.6	CB9527	0	0	0	0	0	0	0	0	0	0	0	0	0	0	0	0	0	0	0	0	0	0	0	-1.28333	-1.19167	1	1	2	1	1	0	0	0	0	1	2	1
79	60	152	0.781	0.771	#NULL!	#NULL!	26	9.6	4.2	7.5	2.6	HA7103	0	0	0	1	0	0	0	0	0	0	0	0	1	0	0	0	0	0	0	0	0	0	1	-2.75833	-1.2	2	1	3	2	2	0	0	0	0	0	4	3
81	61	153	0.958	0.773	#NULL!	#NULL!	26.1	9.9	4.5	7.4	2.6	ED2266	0	0	0	1	0	0	0	0	0	0	0	0	1	0	0	0	0	0	0	0	0	0	1	-1.28333	-1.18333	1	1	2	1	1	0	0	0	0	1	4	3
81	53	143	0.949	0.78	#NULL!	#NULL!	25.9	9.9	4.5	7.4	2.6	FI2151	0	0	0	1	0	0	0	0	0	0	0	0	1	0	0	0	0	0	0	0	0	0	1	-1.35833	-1.125	1	1	2	1	1	0	0	0	0	1	4	3
54	52	160	0.858	0.696	#NULL!	#NULL!	20.3	8.1	2.7	7.4	2.6	BI1386	0	0	0	0	0	0	0	0	0	0	0	0	0	0	0	0	0	0	0	0	0	0	0	-2.11667	-1.825	1	1	2	1	1	0	0	0	0	1	2	1
77	51.3	154	1.061	0.75	#NULL!	#NULL!	21.6	10	5.3	7.2	2.6	FB0627	0	0	0	1	0	0	0	1	0	0	0	0	1	0	0	1	0	0	0	0	0	0	1	-0.425	-1.375	0	1	1	7	1	0	0	0	0	1	4	3
83	52.1	148	1.206	0.765	#NULL!	#NULL!	23.8	11	5.4	7.1	2.6	JI7379	0	0	0	1	0	0	0	1	1	0	0	0	1	0	0	1	0	0	0	0	0	0	1	0.783333	-1.25	0	1	1	7	1	0	0	0	0	1	4	3
75	41.2	149	0.683	0.722	#NULL!	#NULL!	18.6	16	10	7.1	2.6	BV8647	0	0	0	1	1	0	0	1	1	0	0	1	1	0	0	1	1	0	0	1	0	0	1	-3.575	-1.60833	2	1	3	2	2	0	0	0	0	0	4	3
77	48	150	0.696	0.477	#NULL!	#NULL!	21.3	15	9.3	7.1	2.6	BI0917	0	0	0	1	1	0	0	1	1	0	0	1	1	0	0	1	1	0	0	1	0	0	1	-3.46667	-3.65	2	2	4	4	2	0	0	0	0	0	4	3
87	62	142	0.891	0.717	#NULL!	#NULL!	30.7	8	3.4	7	2.6	AE4514	0	0	0	1	0	0	0	0	0	0	0	0	0	0	0	0	0	0	0	0	0	0	1	-1.84167	-1.65	1	1	2	1	1	0	0	0	0	1	4	3
63	46	149	1.063	0.67	#NULL!	#NULL!	20.7	4.8	1.3	6.9	2.6	GR2852	0	0	0	0	0	0	0	0	0	0	0	0	0	0	0	0	0	0	0	0	0	0	0	-0.408333	-2.04167	0	1	1	7	1	0	0	0	0	1	3	2
64	45	153	1.029	0.662	#NULL!	#NULL!	19.2	5.4	1.8	6.9	2.6	EO9345	0	0	0	0	0	0	0	0	0	0	0	0	0	0	0	0	0	0	0	0	0	0	0	-0.691667	-2.10833	0	1	1	7	1	0	0	0	0	1	3	2
89	60	151.5	1.029	0.701	#NULL!	#NULL!	26.1	8.9	4	6.8	2.6	HA2557	0	0	0	1	0	0	0	0	0	0	0	0	1	0	0	0	0	0	0	0	0	0	1	-0.691667	-1.78333	0	1	1	7	1	0	0	0	0	1	4	3
58	60	152	0.898	0.646	#NULL!	#NULL!	26	4.5	0.8	6.8	2.6	AR5348	0	0	0	0	0	0	0	0	0	0	0	0	0	0	0	0	0	0	0	0	0	0	0	-1.78333	-2.24167	1	1	2	1	1	0	0	0	0	1	2	1
78	53	165	0.91	0.728	#NULL!	#NULL!	19.5	11	6.6	6.7	2.6	EQ4986	0	0	0	1	0	0	0	1	1	0	0	0	1	0	0	1	0	0	0	0	0	0	1	-1.68333	-1.55833	1	1	2	1	1	0	0	0	0	1	4	3
57	40	160	0.748	0.694	#NULL!	#NULL!	15.6	8.9	4.2	6.7	2.6	DO8830	0	0	0	1	0	0	0	0	0	0	0	0	1	0	0	0	0	0	0	0	0	0	0	-3.03333	-1.84167	2	1	3	2	2	0	0	0	0	0	2	1
68	40	145	1.066	0.746	#NULL!	#NULL!	19	8.2	4	6.3	2.6	IR6166	0	0	0	1	0	0	0	0	0	0	0	0	1	0	0	0	0	0	0	0	0	0	1	-0.383333	-1.40833	0	1	1	7	1	0	0	0	0	1	3	2
58	46	147	0.772	0.639	#NULL!	#NULL!	21.3	3.3	0.7	6.3	2.6	IH9924	0	0	0	0	0	0	0	0	0	0	0	0	0	0	0	0	0	0	0	0	0	0	0	-2.83333	-2.3	2	1	3	2	2	0	0	0	0	0	2	1
58	45	151	0.805	0.641	#NULL!	#NULL!	19.7	3.4	0.8	6	2.6	HS0390	0	0	0	0	0	0	0	0	0	0	0	0	0	0	0	0	0	0	0	0	0	0	0	-2.55833	-2.28333	2	1	3	2	2	0	0	0	0	0	2	1
60	33	148	0.855	0.631	#NULL!	#NULL!	15.1	4.6	1.8	5.9	2.6	AO2036	0	0	0	0	0	0	0	0	0	0	0	0	0	0	0	0	0	0	0	0	0	0	0	-2.14167	-2.36667	1	1	2	1	1	0	0	0	0	1	3	2
59	35	144	0.811	0.636	#NULL!	#NULL!	16.9	5.8	2.3	5.9	2.6	AU9355	0	0	0	0	0	0	0	0	0	0	0	0	0	0	0	0	0	0	0	0	0	0	0	-2.50833	-2.325	2	1	3	2	2	0	0	0	0	0	2	1
87	40	148	1.045	0.658	#NULL!	#NULL!	18.3	11	7.1	5.8	2.6	HT8863	0	0	0	1	0	0	0	1	1	0	0	0	1	0	0	1	0	0	0	0	0	0	1	-0.558333	-2.14167	0	1	1	7	1	0	0	0	0	1	4	3
88	35	140.7	0.809	0.629	#NULL!	#NULL!	17.7	10	7	5.8	2.6	DJ0042	0	0	0	1	0	0	0	1	0	0	0	0	1	0	0	1	0	0	0	0	0	0	1	-2.525	-2.38333	2	1	3	2	2	0	0	0	0	0	4	3
56	45	159	0.847	0.628	#NULL!	#NULL!	17.8	3	0.8	5.6	2.6	bx8514	0	0	0	0	0	0	0	0	0	0	0	0	0	0	0	0	0	0	0	0	0	0	0	-2.20833	-2.39167	1	1	2	1	1	0	0	0	0	1	2	1
62	41.5	145	0.75	0.728	#NULL!	#NULL!	19.7	17	4.7	15	2.5	EK8767	0	0	0	1	1	1	1	1	1	1	1	1	1	0	0	0	1	1	1	1	0	0	0	-3.01667	-1.55833	2	1	3	2	2	0	1	0	1	0	3	2
72	67.3	153	1.008	0.782	#NULL!	#NULL!	28.7	13	4	11	2.5	CC8990	0	0	0	1	1	0	1	1	1	1	0	1	1	0	0	0	0	0	0	0	0	0	1	-0.866667	-1.10833	0	1	1	7	1	0	1	0	1	1	4	3
67	48	145	0.689	0.76	#NULL!	#NULL!	22.8	12	4	10	2.5	FN8007	0	0	0	1	1	0	1	1	1	0	0	0	1	0	0	0	0	0	0	0	0	0	1	-3.525	-1.29167	2	1	3	2	2	0	1	0	1	0	3	2
66	45.5	148	0.911	0.797	#NULL!	#NULL!	20.8	14	6.6	9.8	2.5	EI3450	0	0	0	1	1	0	0	1	1	0	0	1	1	0	0	1	1	0	0	0	0	0	1	-1.675	-0.983333	1	0	1	8	1	0	0	0	0	1	3	2
61	57	147	0.9	0.73	#NULL!	#NULL!	26.4	7.6	1.7	9.4	2.5	AR7845	0	0	0	0	0	0	0	0	0	0	0	0	0	0	0	0	0	0	0	0	0	0	0	-1.76667	-1.54167	1	1	2	1	1	0	0	0	0	1	3	2
58	53.6	150	1.02	0.76	#NULL!	#NULL!	23.8	7.3	1.8	8.9	2.5	GI3663	0	0	0	0	0	0	0	0	0	0	0	0	0	0	0	0	0	0	0	0	0	0	0	-0.766667	-1.29167	0	1	1	7	1	0	0	0	0	1	2	1
69	65	151	0.964	0.7	#NULL!	#NULL!	28.5	6.1	1.4	8.4	2.5	GM2194	0	0	0	0	0	0	0	0	0	0	0	0	0	0	0	0	0	0	0	0	0	0	1	-1.23333	-1.79167	1	1	2	1	1	0	0	0	0	1	3	2
71	78	149	1.021	0.708	#NULL!	#NULL!	35.1	5.5	1.3	8.3	2.5	BS2794	0	0	0	0	0	0	0	0	0	0	0	0	0	0	0	0	0	0	0	0	0	0	1	-0.758333	-1.725	0	1	1	7	1	0	0	0	0	1	4	3
69	60	141	0.965	0.7	#NULL!	#NULL!	30.2	5.8	1.3	8.3	2.5	FL3677	0	0	0	0	0	0	0	0	0	0	0	0	0	0	0	0	0	0	0	0	0	0	1	-1.225	-1.79167	1	1	2	1	1	0	0	0	0	1	3	2
70	58.1	156	1.207	0.719	#NULL!	#NULL!	23.9	7.3	2.2	8.2	2.5	EJ7352	0	0	0	0	0	0	0	0	0	0	0	0	0	0	0	0	0	0	0	0	0	0	1	0.791667	-1.63333	0	1	1	7	1	0	0	0	0	1	4	2
70	60	159	1.042	0.72	#NULL!	#NULL!	23.7	7.3	2.2	8.2	2.5	EQ4311	0	0	0	0	0	0	0	0	0	0	0	0	0	0	0	0	0	0	0	0	0	0	1	-0.583333	-1.625	0	1	1	7	1	0	0	0	0	1	4	2
72	56	153	0.96	0.738	#NULL!	#NULL!	23.9	8.2	2.7	8.2	2.5	DH9344	0	0	0	0	0	0	0	0	0	0	0	0	0	0	0	0	0	0	0	0	0	0	1	-1.26667	-1.475	1	1	2	1	1	0	0	0	0	1	4	3
72	50	146	1.057	0.737	#NULL!	#NULL!	23.5	8.2	2.8	8.1	2.5	AR1644	0	0	0	0	0	0	0	0	0	0	0	0	0	0	0	0	0	0	0	0	0	0	1	-0.458333	-1.48333	0	1	1	7	1	0	0	0	0	1	4	3
57	46.6	152	0.831	0.745	#NULL!	#NULL!	20.2	7.5	2.5	8.1	2.5	EF8822	0	0	0	0	0	0	0	0	0	0	0	0	0	0	0	0	0	0	0	0	0	0	0	-2.34167	-1.41667	1	1	2	1	1	0	0	0	0	1	2	1
55	58	155	0.837	0.71	#NULL!	#NULL!	24.1	5.4	1.1	8	2.5	FE8828	0	0	0	0	0	0	0	0	0	0	0	0	0	0	0	0	0	0	0	0	0	0	0	-2.29167	-1.70833	1	1	2	1	1	0	0	0	0	1	2	1
74	55.6	155	0.737	0.743	#NULL!	#NULL!	23.1	9.1	3.6	7.8	2.5	IB6897	0	0	0	1	0	0	0	0	0	0	0	0	0	0	0	0	0	0	0	0	0	0	1	-3.125	-1.43333	2	1	3	2	2	0	0	0	0	0	4	3
66	58	145.5	0.842	0.692	#NULL!	#NULL!	27.4	5.1	1	7.8	2.5	BA3969	0	0	0	0	0	0	0	0	0	0	0	0	0	0	0	0	0	0	0	0	0	0	1	-2.25	-1.85833	1	1	2	1	1	0	0	0	0	1	3	2
55	55.6	154	1.003	0.71	#NULL!	#NULL!	23.4	5.5	1.2	7.8	2.5	GL5110	0	0	0	0	0	0	0	0	0	0	0	0	0	0	0	0	0	0	0	0	0	0	0	-0.908333	-1.70833	0	1	1	7	1	0	0	0	0	1	2	1
66	55	153	0.816	0.696	#NULL!	#NULL!	23.5	5.6	1.4	7.7	2.5	en2325	0	0	0	0	0	0	0	0	0	0	0	0	0	0	0	0	0	0	0	0	0	0	1	-2.46667	-1.825	1	1	2	1	1	0	0	0	0	1	3	2
74	52	155	0.744	0.732	#NULL!	#NULL!	21.6	9	3.8	7.6	2.5	IJ7289	0	0	0	1	0	0	0	0	0	0	0	0	0	0	0	0	0	0	0	0	0	0	1	-3.06667	-1.525	2	1	3	2	2	0	0	0	0	0	4	3
65	76	157.5	1.076	0.683	#NULL!	#NULL!	30.6	4.3	0.8	7.6	2.5	ES9610	0	0	0	0	0	0	0	0	0	0	0	0	0	0	0	0	0	0	0	0	0	0	1	-0.3	-1.93333	0	1	1	7	1	0	0	0	0	1	3	2
64	57	144	0.646	0.68	#NULL!	#NULL!	27.5	4.4	0.8	7.5	2.5	GS9599	0	0	0	0	0	0	0	0	0	0	0	0	0	0	0	0	0	0	0	0	0	0	0	-3.88333	-1.95833	2	1	3	2	2	0	0	0	0	0	3	2
57	45	155	0.989	0.701	#NULL!	#NULL!	18.7	7.2	2.5	7.5	2.5	AN4850	0	0	0	0	0	0	0	0	0	0	0	0	0	0	0	0	0	0	0	0	0	0	0	-1.025	-1.78333	1	1	2	1	1	0	0	0	0	1	2	1
57	45	155	0.989	0.701	#NULL!	#NULL!	18.7	7.2	2.5	7.5	2.5	AN4850	0	0	0	0	0	0	0	0	0	0	0	0	0	0	0	0	0	0	0	0	0	0	0	-1.025	-1.78333	1	1	2	1	1	0	0	0	0	1	2	1
68	44.1	152	1.045	0.695	#NULL!	#NULL!	19.1	7.2	2.9	7.2	2.5	AH4045	0	0	0	0	0	0	0	0	0	0	0	0	0	0	0	0	0	0	0	0	0	0	1	-0.558333	-1.83333	0	1	1	7	1	0	0	0	0	1	3	2
83	69.5	158	0.884	0.771	#NULL!	#NULL!	27.8	9.4	4.2	7.1	2.5	EE7196	0	0	0	1	0	0	0	0	0	0	0	0	1	0	0	0	0	0	0	0	0	0	1	-1.9	-1.2	1	1	2	1	1	0	0	0	0	1	4	3
63	50	153	1.109	0.669	#NULL!	#NULL!	21.4	4.4	1.1	6.8	2.5	IJ9774	0	0	0	0	0	0	0	0	0	0	0	0	0	0	0	0	0	0	0	0	0	0	0	-0.025	-2.05	0	1	1	7	1	0	0	0	0	1	3	2
64	46.4	159	0.766	0.664	#NULL!	#NULL!	18.4	5.5	2	6.7	2.5	AZ0299	0	0	0	0	0	0	0	0	0	0	0	0	0	0	0	0	0	0	0	0	0	0	0	-2.88333	-2.09167	2	1	3	2	2	0	0	0	0	0	3	2
62	39	152	0.897	0.708	#NULL!	#NULL!	16.9	9.7	4.9	6.4	2.5	AL9755	0	0	0	1	0	0	0	0	0	0	0	0	1	0	0	0	0	0	0	0	0	0	0	-1.79167	-1.725	1	1	2	1	1	0	0	0	0	1	3	2
59	38.8	144	0.751	0.69	#NULL!	#NULL!	18.7	7	2.8	6.3	2.5	GM2637	0	0	0	0	0	0	0	0	0	0	0	0	0	0	0	0	0	0	0	0	0	0	0	-3.00833	-1.875	2	1	3	2	2	0	0	0	0	0	2	1
85	48	154	0.724	0.713	#NULL!	#NULL!	20.2	11	6.6	6.1	2.5	CW0623	0	0	0	1	0	0	0	1	1	0	0	0	1	0	0	1	0	0	0	0	0	0	1	-3.23333	-1.68333	2	1	3	2	2	0	0	0	0	0	4	3
65	64	157	0.777	0.783	#NULL!	#NULL!	26	18	3.2	18	2.4	DQ6412	0	0	0	1	1	1	1	1	1	1	1	1	0	0	0	0	1	1	1	1	0	0	1	-2.79167	-1.1	2	1	3	2	2	0	1	0	1	0	3	2
65	43.2	150	0.825	0.761	#NULL!	#NULL!	19.2	22	9	14	2.4	AU2257	0	0	0	1	1	1	1	1	1	1	1	1	1	0	0	1	1	1	0	1	1	0	1	-2.39167	-1.28333	1	1	2	1	1	0	1	0	1	1	3	2
65	56	159	0.988	0.684	#NULL!	#NULL!	22.2	9.8	1.9	12	2.4	AC2324	0	0	0	0	0	1	1	0	0	1	0	0	0	0	0	0	0	0	0	0	0	0	1	-1.03333	-1.925	1	1	2	1	1	0	1	0	1	1	3	2
72	67	148	0.867	0.792	#NULL!	#NULL!	30.6	12	3.6	10	2.4	ER5614	0	0	0	1	1	0	1	1	1	0	0	0	0	0	0	0	0	0	0	0	0	0	1	-2.04167	-1.025	1	1	2	1	1	0	1	0	1	1	4	3
76	60	150	1.015	0.82	#NULL!	#NULL!	26.7	15	5.8	10	2.4	FV0175	0	0	0	1	1	0	1	1	1	0	0	1	1	0	0	1	1	0	0	1	0	0	1	-0.808333	-0.791667	0	0	0	0	0	0	1	0	1	0	4	3
67	50	150	0.664	0.76	#NULL!	#NULL!	22.2	12	4.2	9.9	2.4	GJ7930	0	0	0	1	1	0	0	1	1	0	0	0	1	0	0	0	0	0	0	0	0	0	1	-3.73333	-1.29167	2	1	3	2	2	0	0	0	0	0	3	2
76	62.5	150	1.107	0.854	#NULL!	#NULL!	27.8	13	6.8	9.3	2.4	DZ2649	0	0	0	1	1	0	0	1	1	0	0	1	1	0	0	1	0	0	0	0	0	0	1	-0.0416667	-0.508333	0	0	0	0	0	0	0	0	0	0	4	3
61	63	151	0.926	0.731	#NULL!	#NULL!	27.6	7.3	1.6	9.2	2.4	CW0427	0	0	0	0	0	0	0	0	0	0	0	0	0	0	0	0	0	0	0	0	0	0	0	-1.55	-1.53333	1	1	2	1	1	0	0	0	0	1	3	2
70	41	150	0.925	0.763	#NULL!	#NULL!	18.2	16	7.9	9.1	2.4	AN9124	0	0	0	1	1	0	0	1	1	0	0	1	1	0	0	1	1	0	0	1	0	0	1	-1.55833	-1.26667	1	1	2	1	1	0	0	0	0	1	4	2
60	55	146	0.949	0.739	#NULL!	#NULL!	25.8	7.3	1.6	9.1	2.4	EE1810	0	0	0	0	0	0	0	0	0	0	0	0	0	0	0	0	0	0	0	0	0	0	0	-1.35833	-1.46667	1	1	2	1	1	0	0	0	0	1	3	2
68	60	155	0.853	0.758	#NULL!	#NULL!	25	9	2.7	9.1	2.4	HN1271	0	0	0	0	0	0	0	0	0	0	0	0	0	0	0	0	0	0	0	0	0	0	1	-2.15833	-1.30833	1	1	2	1	1	0	0	0	0	1	3	2
62	42.5	148	0.733	0.738	#NULL!	#NULL!	19.4	9.8	8.8	8.4	2.4	CK5314	0	0	0	1	0	0	0	0	0	0	0	0	1	0	0	1	0	0	0	0	0	0	0	-3.15833	-1.475	2	1	3	2	2	0	0	0	0	0	3	2
69	60	150	0.93	0.77	#NULL!	#NULL!	26.7	8.1	2.4	8.4	2.4	DS1370	0	0	0	0	0	0	0	0	0	0	0	0	0	0	0	0	0	0	0	0	0	0	1	-1.51667	-1.20833	1	1	2	1	1	0	0	0	0	1	3	2
69	54	148	0.911	0.721	#NULL!	#NULL!	24.7	6.9	1.8	8.2	2.4	GY3667	0	0	0	0	0	0	0	0	0	0	0	0	0	0	0	0	0	0	0	0	0	0	1	-1.675	-1.61667	1	1	2	1	1	0	0	0	0	1	3	2
69	59	149	0.829	0.72	#NULL!	#NULL!	26.6	9.2	2.8	8.2	2.4	EW1466	0	0	0	0	0	0	0	0	0	0	0	0	0	0	0	0	0	0	0	0	0	0	1	-2.35833	-1.625	1	1	2	1	1	0	0	0	0	1	3	2
69	64	157	0.858	0.72	#NULL!	#NULL!	26	6.6	1.6	8.2	2.4	FY3796	0	0	0	0	0	0	0	0	0	0	0	0	0	0	0	0	0	0	0	0	0	0	1	-2.11667	-1.625	1	1	2	1	1	0	0	0	0	1	3	2
69	55	145	0.782	0.722	#NULL!	#NULL!	26.2	6.6	1.6	8.2	2.4	EA9043	0	0	0	0	0	0	0	0	0	0	0	0	0	0	0	0	0	0	0	0	0	0	1	-2.75	-1.60833	2	1	3	2	2	0	0	0	0	0	3	2
71	51	145	0.979	0.729	#NULL!	#NULL!	24.3	7.7	2.3	8.1	2.4	JF2731	0	0	0	0	0	0	0	0	0	0	0	0	0	0	0	0	0	0	0	0	0	0	1	-1.10833	-1.55	1	1	2	1	1	0	0	0	0	1	4	3
69	75	153	0.839	0.7	#NULL!	#NULL!	32	5.5	1.2	8.1	2.4	CM5650	0	0	0	0	0	0	0	0	0	0	0	0	0	0	0	0	0	0	0	0	0	0	1	-2.275	-1.79167	1	1	2	1	1	0	0	0	0	1	3	2
68	72	155	0.791	0.701	#NULL!	#NULL!	30	5.5	1.2	8	2.4	EG9575	0	0	0	0	0	0	0	0	0	0	0	0	0	0	0	0	0	0	0	0	0	0	1	-2.675	-1.78333	2	1	3	2	2	0	0	0	0	0	3	2
53	59	152	1.328	0.73	#NULL!	#NULL!	25.5	4.9	0.8	7.9	2.4	FB0974	0	0	0	0	0	0	0	0	0	0	0	0	0	0	0	0	0	0	0	0	0	0	0	1.8	-1.54167	0	1	1	7	1	0	0	0	0	1	2	1
67	49	143	1.017	0.699	#NULL!	#NULL!	24	6	1.5	7.8	2.4	HM2157	0	0	0	0	0	0	0	0	0	0	0	0	0	0	0	0	0	0	0	0	0	0	1	-0.791667	-1.8	0	1	1	7	1	0	0	0	0	1	3	2
71	54.9	158	0.864	0.724	#NULL!	#NULL!	22	7.6	2.6	7.7	2.4	IO7951	0	0	0	0	0	0	0	0	0	0	0	0	0	0	0	0	0	0	0	0	0	0	1	-2.06667	-1.59167	1	1	2	1	1	0	0	0	0	1	4	3
65	57	152	0.94	0.689	#NULL!	#NULL!	24.7	5.1	1.1	7.6	2.4	EF8574	0	0	0	0	0	0	0	0	0	0	0	0	0	0	0	0	0	0	0	0	0	0	1	-1.43333	-1.88333	1	1	2	1	1	0	0	0	0	1	3	2
71	49	154	0.871	0.72	#NULL!	#NULL!	20.7	8.3	3.3	7.4	2.4	FS6864	0	0	0	1	0	0	0	0	0	0	0	0	0	0	0	0	0	0	0	0	0	0	1	-2.00833	-1.625	1	1	2	1	1	0	0	0	0	1	4	3
58	48	150	0.879	0.72	#NULL!	#NULL!	21.3	7.8	2.5	7.4	2.4	FX2194	0	0	0	0	0	0	0	0	0	0	0	0	0	0	0	0	0	0	0	0	0	0	0	-1.94167	-1.625	1	1	2	1	1	0	0	0	0	1	2	1
75	51	150	0.846	0.76	#NULL!	#NULL!	22.7	9.6	4.2	7.3	2.4	GH1614	0	0	0	1	0	0	0	0	0	0	0	0	1	0	0	0	0	0	0	0	0	0	1	-2.21667	-1.29167	1	1	2	1	1	0	0	0	0	1	4	3
78	60	153	0.722	0.783	#NULL!	#NULL!	25.6	9.5	4	7.3	2.4	HA7103	0	0	0	1	0	0	0	0	0	0	0	0	1	0	0	0	0	0	0	0	0	0	1	-3.25	-1.1	2	1	3	2	2	0	0	0	0	0	4	3
66	50.7	153	0.825	0.7	#NULL!	#NULL!	21.7	5.8	1.7	7.2	2.4	GG2598	0	0	0	0	0	0	0	0	0	0	0	0	0	0	0	0	0	0	0	0	0	0	1	-2.39167	-1.79167	1	1	2	1	1	0	0	0	0	1	3	2
75	46.2	149	1.133	0.75	#NULL!	#NULL!	20.8	10	4.9	7.1	2.4	AA1149	0	0	0	1	0	0	0	1	0	0	0	0	1	0	0	0	0	0	0	0	0	0	1	0.175	-1.375	0	1	1	7	1	0	0	0	0	1	4	3
64	49	148.5	0.939	0.68	#NULL!	#NULL!	22.2	7.1	2.2	7.1	2.4	AB0528	0	0	0	0	0	0	0	0	0	0	0	0	0	0	0	0	0	0	0	0	0	0	0	-1.44167	-1.95833	1	1	2	1	1	0	0	0	0	1	3	2
69	39.5	151	0.705	0.695	#NULL!	#NULL!	17.3	12	6.6	6.9	2.4	HW4577	0	0	0	1	1	0	0	1	1	0	0	0	1	0	0	1	0	0	0	0	0	0	1	-3.39167	-1.83333	2	1	3	2	2	0	0	0	0	0	3	2
86	68	155	1.068	0.764	#NULL!	#NULL!	28.3	9	4	6.8	2.4	EB7544	0	0	0	1	0	0	0	0	0	0	0	0	1	0	0	0	0	0	0	0	0	0	1	-0.366667	-1.25833	0	1	1	7	1	0	0	0	0	1	4	3
64	47	150	0.758	0.678	#NULL!	#NULL!	20.9	5.1	1.5	6.8	2.4	EK5393	0	0	0	0	0	0	0	0	0	0	0	0	0	0	0	0	0	0	0	0	0	0	0	-2.95	-1.975	2	1	3	2	2	0	0	0	0	0	3	2
79	45	145	0.664	0.758	#NULL!	#NULL!	21.4	11	5.7	6.7	2.4	IT1605	0	0	0	1	0	0	0	1	1	0	0	0	1	0	0	1	0	0	0	0	0	0	1	-3.73333	-1.30833	2	1	3	2	2	0	0	0	0	0	4	3
60	64.4	162	0.916	0.66	#NULL!	#NULL!	24.4	3.6	0.6	6.7	2.4	FI5778	0	0	0	0	0	0	0	0	0	0	0	0	0	0	0	0	0	0	0	0	0	0	0	-1.63333	-2.125	1	1	2	1	1	0	0	0	0	1	3	2
84	48	146	0.695	0.76	#NULL!	#NULL!	22.5	11	5.8	6.5	2.4	BB0536	0	0	0	1	0	0	0	1	1	0	0	0	1	0	0	1	0	0	0	0	0	0	1	-3.475	-1.29167	2	1	3	2	2	0	0	0	0	0	4	3
78	42	147.5	0.826	0.745	#NULL!	#NULL!	19.3	11	6.7	6.3	2.4	AV7724	0	0	0	1	0	0	0	1	1	0	0	0	1	0	0	1	0	0	0	0	0	0	1	-2.38333	-1.41667	1	1	2	1	1	0	0	0	0	1	4	3
57	54	160	0.862	0.64	#NULL!	#NULL!	21.1	2.8	0.5	5.7	2.4	GT7300	0	0	0	0	0	0	0	0	0	0	0	0	0	0	0	0	0	0	0	0	0	0	0	-2.08333	-2.29167	1	1	2	1	1	0	0	0	0	1	2	1
57	46.5	157	0.88	0.64	#NULL!	#NULL!	18.9	3.2	0.8	5.6	2.4	FA1148	0	0	0	0	0	0	0	0	0	0	0	0	0	0	0	0	0	0	0	0	0	0	0	-1.93333	-2.29167	1	1	2	1	1	0	0	0	0	1	2	1
50	46	148	0.799	0.6	#NULL!	#NULL!	21	1.9	0.2	5	2.4	GG8946	0	0	0	0	0	0	0	0	0	0	0	0	0	0	0	0	0	0	0	0	0	0	0	-2.60833	-2.625	2	2	4	4	2	0	0	0	0	0	2	1
62	72	158	0.796	0.748	#NULL!	#NULL!	28.8	19	3.7	16	2.3	BH2477	0	0	0	1	1	1	1	1	1	1	1	1	0	0	0	0	1	1	1	1	0	0	0	-2.63333	-1.39167	2	1	3	2	2	0	1	0	1	0	3	2
65	57.6	151	0.783	0.702	#NULL!	#NULL!	25.3	9.4	1.4	13	2.3	IV0419	0	0	0	0	0	1	1	0	0	1	1	0	0	0	0	0	0	0	0	0	0	0	1	-2.74167	-1.775	2	1	3	2	2	0	1	0	1	0	3	2
61	48	148.5	0.807	0.679	#NULL!	#NULL!	21.8	7.6	1.2	11	2.3	BH1417	0	0	0	0	0	0	1	0	0	1	0	0	0	0	0	0	0	0	0	0	0	0	0	-2.54167	-1.96667	2	1	3	2	2	0	1	0	1	0	3	2
62	49	152	0.657	0.674	#NULL!	#NULL!	21.2	8.2	1.5	11	2.3	EY3937	0	0	0	0	0	0	1	0	0	1	0	0	0	0	0	0	0	0	0	0	0	0	0	-3.79167	-2.00833	2	1	3	2	2	0	1	0	1	0	3	2
75	65	155	1.03	0.833	#NULL!	#NULL!	27.1	15	5.4	10	2.3	ET2442	0	0	0	1	1	0	1	1	1	0	0	1	1	0	0	1	1	0	0	1	0	0	1	-0.683333	-0.683333	0	0	0	0	0	0	1	0	1	0	4	3
65	63.3	164	1.147	0.762	#NULL!	#NULL!	23.5	10	3.1	9.6	2.3	IK8259	0	0	0	1	0	0	0	1	0	0	0	0	0	0	0	0	0	0	0	0	0	0	1	0.291667	-1.275	0	1	1	7	1	0	0	0	0	1	3	2
62	52	147	0.994	0.743	#NULL!	#NULL!	24.1	8.6	2.2	9.2	2.3	AG5409	0	0	0	0	0	0	0	0	0	0	0	0	0	0	0	0	0	0	0	0	0	0	0	-0.983333	-1.43333	0	1	1	7	1	0	0	0	0	1	3	2
56	77	150	1.035	0.743	#NULL!	#NULL!	34.2	6	1.2	8.7	2.3	HJ3602	0	0	0	0	0	0	0	0	0	0	0	0	0	0	0	0	0	0	0	0	0	0	0	-0.641667	-1.43333	0	1	1	7	1	0	0	0	0	1	2	1
70	62	158	0.856	0.73	#NULL!	#NULL!	24.8	7.2	2	8.1	2.3	GU6052	0	0	0	0	0	0	0	0	0	0	0	0	0	0	0	0	0	0	0	0	0	0	1	-2.13333	-1.54167	1	1	2	1	1	0	0	0	0	1	4	2
56	62.5	156	0.768	0.724	#NULL!	#NULL!	25.7	7.8	1.8	8	2.3	AD0030	0	0	0	0	0	0	0	0	0	0	0	0	0	0	0	0	0	0	0	0	0	0	0	-2.86667	-1.59167	2	1	3	2	2	0	0	0	0	0	2	1
60	42	146.5	0.868	0.73	#NULL!	#NULL!	19.6	8.7	3.1	7.9	2.3	GN8915	0	0	0	1	0	0	0	0	0	0	0	0	0	0	0	0	0	0	0	0	0	0	0	-2.03333	-1.54167	1	1	2	1	1	0	0	0	0	1	3	2
67	65	150	0.852	0.701	#NULL!	#NULL!	28.9	5.2	1.1	7.7	2.3	DU9406	0	0	0	0	0	0	0	0	0	0	0	0	0	0	0	0	0	0	0	0	0	0	1	-2.16667	-1.78333	1	1	2	1	1	0	0	0	0	1	3	2
71	47	145	0.731	0.738	#NULL!	#NULL!	22.4	8	2.8	7.6	2.3	EH0878	0	0	0	0	0	0	0	0	0	0	0	0	0	0	0	0	0	0	0	0	0	0	1	-3.175	-1.475	2	1	3	2	2	0	0	0	0	0	4	3
74	57	155	0.954	0.75	#NULL!	#NULL!	23.7	9	3.5	7.6	2.3	GU1916	0	0	0	1	0	0	0	0	0	0	0	0	0	0	0	0	0	0	0	0	0	0	1	-1.31667	-1.375	1	1	2	1	1	0	0	0	0	1	4	3
66	62	155	0.969	0.706	#NULL!	#NULL!	25.8	5.3	1.1	7.6	2.3	EI5950	0	0	0	0	0	0	0	0	0	0	0	0	0	0	0	0	0	0	0	0	0	0	1	-1.19167	-1.74167	1	1	2	1	1	0	0	0	0	1	3	2
67	55	154	0.937	0.705	#NULL!	#NULL!	23.2	6.1	1.6	7.6	2.3	HH9270	0	0	0	0	0	0	0	0	0	0	0	0	0	0	0	0	0	0	0	0	0	0	1	-1.45833	-1.75	1	1	2	1	1	0	0	0	0	1	3	2
71	52.5	156	0.864	0.713	#NULL!	#NULL!	21.6	7.7	2.7	7.5	2.3	DU7913	0	0	0	0	0	0	0	0	0	0	0	0	0	0	0	0	0	0	0	0	0	0	1	-2.06667	-1.68333	1	1	2	1	1	0	0	0	0	1	4	3
65	59	147	0.939	0.69	#NULL!	#NULL!	27.3	4.7	0.9	7.5	2.3	GM6195	0	0	0	0	0	0	0	0	0	0	0	0	0	0	0	0	0	0	0	0	0	0	1	-1.44167	-1.875	1	1	2	1	1	0	0	0	0	1	3	2
66	67	146	0.841	0.69	#NULL!	#NULL!	31.4	4.5	0.9	7.5	2.3	HA1697	0	0	0	0	0	0	0	0	0	0	0	0	0	0	0	0	0	0	0	0	0	0	1	-2.25833	-1.875	1	1	2	1	1	0	0	0	0	1	3	2
66	71	150	1.012	0.695	#NULL!	#NULL!	31.6	4.5	0.8	7.5	2.3	EY1144	0	0	0	0	0	0	0	0	0	0	0	0	0	0	0	0	0	0	0	0	0	0	1	-0.833333	-1.83333	0	1	1	7	1	0	0	0	0	1	3	2
77	59	148	0.689	0.783	#NULL!	#NULL!	26.9	13	6.1	7.3	2.3	EB7174	0	0	0	1	1	0	0	1	1	0	0	1	1	0	0	1	0	0	0	0	0	0	1	-3.525	-1.1	2	1	3	2	2	0	0	0	0	0	4	3
64	59	152	0.892	0.688	#NULL!	#NULL!	25.5	4.7	0.9	7.3	2.3	IU9789	0	0	0	0	0	0	0	0	0	0	0	0	0	0	0	0	0	0	0	0	0	0	0	-1.83333	-1.89167	1	1	2	1	1	0	0	0	0	1	3	2
64	53	146	0.847	0.696	#NULL!	#NULL!	24.9	4.8	0.9	7.3	2.3	JE0885	0	0	0	0	0	0	0	0	0	0	0	0	0	0	0	0	0	0	0	0	0	0	0	-2.20833	-1.825	1	1	2	1	1	0	0	0	0	1	3	2
70	46	150	0.669	0.72	#NULL!	#NULL!	20.4	7.9	3.1	7.2	2.3	GP7894	0	0	0	1	0	0	0	0	0	0	0	0	0	0	0	0	0	0	0	0	0	0	1	-3.69167	-1.625	2	1	3	2	2	0	0	0	0	0	4	2
62	58	154	0.971	0.673	#NULL!	#NULL!	24.5	4.2	0.8	7	2.3	HQ5820	0	0	0	0	0	0	0	0	0	0	0	0	0	0	0	0	0	0	0	0	0	0	0	-1.175	-2.01667	1	1	2	1	1	0	0	0	0	1	3	2
80	55	149	0.715	0.8	#NULL!	#NULL!	24.8	10	4.7	6.9	2.3	GL3220	0	0	0	1	0	0	0	1	0	0	0	0	1	0	0	0	0	0	0	0	0	0	1	-3.30833	-0.958333	2	0	2	6	2	0	0	0	0	0	4	3
61	50	144	0.916	0.67	#NULL!	#NULL!	24.1	4.2	0.8	6.9	2.3	BM0146	0	0	0	0	0	0	0	0	0	0	0	0	0	0	0	0	0	0	0	0	0	0	0	-1.63333	-2.04167	1	1	2	1	1	0	0	0	0	1	3	2
83	58	151	0.87	0.797	#NULL!	#NULL!	25.4	10	4.8	6.8	2.3	AH7013	0	0	0	1	0	0	0	1	0	0	0	0	1	0	0	0	0	0	0	0	0	0	1	-2.01667	-0.983333	1	0	1	8	1	0	0	0	0	1	4	3
82	70	153	0.872	0.793	#NULL!	#NULL!	29.9	8.6	3.7	6.7	2.3	IO3086	0	0	0	1	0	0	0	0	0	0	0	0	0	0	0	0	0	0	0	0	0	0	1	-2	-1.01667	1	1	2	1	1	0	0	0	0	1	4	3
62	61	162	0.864	0.674	#NULL!	#NULL!	23.2	4.3	0.9	6.7	2.3	AH2321	0	0	0	0	0	0	0	0	0	0	0	0	0	0	0	0	0	0	0	0	0	0	0	-2.06667	-2.00833	1	1	2	1	1	0	0	0	0	1	3	2
63	46.6	146.5	0.815	0.677	#NULL!	#NULL!	21.7	6.7	2.1	6.7	2.3	AU0681	0	0	0	0	0	0	0	0	0	0	0	0	0	0	0	0	0	0	0	0	0	0	0	-2.475	-1.98333	1	1	2	1	1	0	0	0	0	1	3	2
67	56	156	1.007	0.67	#NULL!	#NULL!	23	4.3	0.9	6.7	2.3	JA5551	0	0	0	0	0	0	0	0	0	0	0	0	0	0	0	0	0	0	0	0	0	0	1	-0.875	-2.04167	0	1	1	7	1	0	0	0	0	1	3	2
86	39	148	0.866	0.77	#NULL!	#NULL!	17.8	17	11	6.6	2.3	FD9891	0	0	0	1	1	0	0	1	1	0	0	1	1	0	0	1	1	0	0	1	0	0	1	-2.05	-1.20833	1	1	2	1	1	0	0	0	0	1	4	3
87	70	153	1.012	0.75	#NULL!	#NULL!	29.9	8.3	3.5	6.6	2.3	FL2549	0	0	0	1	0	0	0	0	0	0	0	0	0	0	0	0	0	0	0	0	0	0	1	-0.833333	-1.375	0	1	1	7	1	0	0	0	0	1	4	3
69	40	157	0.83	0.693	#NULL!	#NULL!	16.6	8.4	4.2	6.6	2.3	DF4876	0	0	0	1	0	0	0	0	0	0	0	0	1	0	0	0	0	0	0	0	0	0	1	-2.35	-1.85	1	1	2	1	1	0	0	0	0	1	3	2
65	37.2	144	0.811	0.679	#NULL!	#NULL!	17.9	8.8	4	6.5	2.3	AU9355	0	0	0	1	0	0	0	0	0	0	0	0	1	0	0	0	0	0	0	0	0	0	1	-2.50833	-1.96667	2	1	3	2	2	0	0	0	0	0	3	2
86	50	146.5	1.067	0.761	#NULL!	#NULL!	23.3	10	5.3	6.4	2.3	HY2694	0	0	0	1	0	0	0	1	0	0	0	0	1	0	0	1	0	0	0	0	0	0	1	-0.375	-1.28333	0	1	1	7	1	0	0	0	0	1	4	3
82	46	145	0.942	0.78	#NULL!	#NULL!	21.9	16	11	6.3	2.3	FA4491	0	0	0	1	1	0	0	1	1	0	0	1	1	0	0	1	1	0	0	1	0	0	1	-1.41667	-1.125	1	1	2	1	1	0	0	0	0	1	4	3
60	53	158	0.849	0.657	#NULL!	#NULL!	21.2	3.8	0.9	6.2	2.3	BR8961	0	0	0	0	0	0	0	0	0	0	0	0	0	0	0	0	0	0	0	0	0	0	0	-2.19167	-2.15	1	1	2	1	1	0	0	0	0	1	3	2
60	44	147	0.933	0.666	#NULL!	#NULL!	20.4	5.6	1.7	6	2.3	AT1380	0	0	0	0	0	0	0	0	0	0	0	0	0	0	0	0	0	0	0	0	0	0	0	-1.49167	-2.075	1	1	2	1	1	0	0	0	0	1	3	2
60	55	154	1	0.67	#NULL!	#NULL!	23.2	7	0.9	11	2.2	GT7441	0	0	0	0	0	0	1	0	0	1	0	0	0	0	0	0	0	0	0	0	0	0	0	-0.933333	-2.04167	0	1	1	7	1	0	1	0	1	1	3	2
67	68	158	1.009	0.776	#NULL!	#NULL!	27.2	15	4.9	10	2.2	ET6631	0	0	0	1	1	0	1	1	1	0	0	1	1	0	0	0	1	0	0	1	0	0	1	-0.858333	-1.15833	0	1	1	7	1	0	1	0	1	1	3	2
66	60	152	0.916	0.769	#NULL!	#NULL!	26	15	4.7	9.8	2.2	AU5616	0	0	0	1	1	0	0	1	1	0	0	1	1	0	0	0	1	0	0	1	0	0	1	-1.63333	-1.21667	1	1	2	1	1	0	0	0	0	1	3	2
64	60	158	0.831	0.76	#NULL!	#NULL!	24	9.7	2.6	9.4	2.2	EB9199	0	0	0	0	0	0	0	0	0	0	0	0	0	0	0	0	0	0	0	0	0	0	0	-2.34167	-1.29167	1	1	2	1	1	0	0	0	0	1	3	2
67	52.7	155	0.974	0.77	#NULL!	#NULL!	21.9	12	4.4	9.3	2.2	FU6616	0	0	0	1	1	0	0	1	1	0	0	0	1	0	0	0	0	0	0	0	0	0	1	-1.15	-1.20833	1	1	2	1	1	0	0	0	0	1	3	2
61	57	160	0.802	0.752	#NULL!	#NULL!	22.3	8.5	2.5	8.4	2.2	AM8057	0	0	0	0	0	0	0	0	0	0	0	0	0	0	0	0	0	0	0	0	0	0	0	-2.58333	-1.35833	2	1	3	2	2	0	0	0	0	0	3	2
63	62	160.5	0.973	0.764	#NULL!	#NULL!	24.1	6.9	1.7	8.3	2.2	JE8534	0	0	0	0	0	0	0	0	0	0	0	0	0	0	0	0	0	0	0	0	0	0	0	-1.15833	-1.25833	1	1	2	1	1	0	0	0	0	1	3	2
63	43	148	0.744	0.745	#NULL!	#NULL!	19.6	10	4	8.3	2.2	CK5314	0	0	0	1	0	0	0	1	0	0	0	0	1	0	0	0	0	0	0	0	0	0	0	-3.06667	-1.41667	2	1	3	2	2	0	0	0	0	0	3	2
65	53	143	0.975	0.742	#NULL!	#NULL!	25.9	6.9	1.8	8.2	2.2	DP3519	0	0	0	0	0	0	0	0	0	0	0	0	0	0	0	0	0	0	0	0	0	0	1	-1.14167	-1.44167	1	1	2	1	1	0	0	0	0	1	3	2
70	57	143.5	1.079	0.73	#NULL!	#NULL!	27.7	6.6	1.7	7.9	2.2	HV6306	0	0	0	0	0	0	0	0	0	0	0	0	0	0	0	0	0	0	0	0	0	0	1	-0.275	-1.54167	0	1	1	7	1	0	0	0	0	1	4	2
64	40	152	0.98	0.749	#NULL!	#NULL!	17.3	12	5.6	7.9	2.2	AI3316	0	0	0	1	1	0	0	1	1	0	0	0	1	0	0	1	0	0	0	0	0	0	0	-1.1	-1.38333	1	1	2	1	1	0	0	0	0	1	3	2
68	64	155	1.035	0.72	#NULL!	#NULL!	26.6	6.1	1.4	7.9	2.2	FG8637	0	0	0	0	0	0	0	0	0	0	0	0	0	0	0	0	0	0	0	0	0	0	1	-0.641667	-1.625	0	1	1	7	1	0	0	0	0	1	3	2
69	54	144	0.897	0.726	#NULL!	#NULL!	26	6.6	1.6	7.9	2.2	AA1971	0	0	0	0	0	0	0	0	0	0	0	0	0	0	0	0	0	0	0	0	0	0	1	-1.79167	-1.575	1	1	2	1	1	0	0	0	0	1	3	2
69	64	145	0.77	0.72	#NULL!	#NULL!	30.4	5.7	1.3	7.9	2.2	AU5424	0	0	0	0	0	0	0	0	0	0	0	0	0	0	0	0	0	0	0	0	0	0	1	-2.85	-1.625	2	1	3	2	2	0	0	0	0	0	3	2
58	56	153	0.963	0.729	#NULL!	#NULL!	23.9	5.2	1	7.5	2.2	AR1871	0	0	0	0	0	0	0	0	0	0	0	0	0	0	0	0	0	0	0	0	0	0	0	-1.24167	-1.55	1	1	2	1	1	0	0	0	0	1	2	1
66	67.8	155	0.936	0.71	#NULL!	#NULL!	28.2	5	1	7.4	2.2	FT3062	0	0	0	0	0	0	0	0	0	0	0	0	0	0	0	0	0	0	0	0	0	0	1	-1.46667	-1.70833	1	1	2	1	1	0	0	0	0	1	3	2
69	50	153	1.057	0.719	#NULL!	#NULL!	21.4	7.3	2.5	7.3	2.2	EN9239	0	0	0	0	0	0	0	0	0	0	0	0	0	0	0	0	0	0	0	0	0	0	1	-0.458333	-1.63333	0	1	1	7	1	0	0	0	0	1	3	2
77	61.7	150	1.012	0.791	#NULL!	#NULL!	27.4	8.8	3.4	7.2	2.2	IY2183	0	0	0	1	0	0	0	0	0	0	0	0	0	0	0	0	0	0	0	0	0	0	1	-0.833333	-1.03333	0	1	1	7	1	0	0	0	0	1	4	3
56	55	162	0.842	0.715	#NULL!	#NULL!	21	9	3.1	7.2	2.2	GY9109	0	0	0	1	0	0	0	0	0	0	0	0	0	0	0	0	0	0	0	0	0	0	0	-2.25	-1.66667	1	1	2	1	1	0	0	0	0	1	2	1
74	53.4	155	1.041	0.76	#NULL!	#NULL!	22.2	9.3	4	7.1	2.2	FB0627	0	0	0	1	0	0	0	0	0	0	0	0	1	0	0	0	0	0	0	0	0	0	1	-0.591667	-1.29167	0	1	1	7	1	0	0	0	0	1	4	3
67	53	158	0.969	0.702	#NULL!	#NULL!	21.2	6.4	2	7.1	2.2	HB0866	0	0	0	0	0	0	0	0	0	0	0	0	0	0	0	0	0	0	0	0	0	0	1	-1.19167	-1.775	1	1	2	1	1	0	0	0	0	1	3	2
63	55	145	0.958	0.69	#NULL!	#NULL!	26.2	4.3	0.8	6.9	2.2	GV1309	0	0	0	0	0	0	0	0	0	0	0	0	0	0	0	0	0	0	0	0	0	0	0	-1.28333	-1.875	1	1	2	1	1	0	0	0	0	1	3	2
67	47	152	0.852	0.71	#NULL!	#NULL!	20.3	9.4	3.9	6.9	2.2	FV0366	0	0	0	1	0	0	0	0	0	0	0	0	0	0	0	0	0	0	0	0	0	0	1	-2.16667	-1.70833	1	1	2	1	1	0	0	0	0	1	3	2
54	69	158	0.661	0.71	#NULL!	#NULL!	27.6	3.6	0.5	6.9	2.2	CS5799	0	0	0	0	0	0	0	0	0	0	0	0	0	0	0	0	0	0	0	0	0	0	0	-3.75833	-1.70833	2	1	3	2	2	0	0	0	0	0	2	1
84	60	152.5	1.004	0.804	#NULL!	#NULL!	25.8	10	4.7	6.7	2.2	BW0904	0	0	0	1	0	0	0	1	0	0	0	0	1	0	0	0	0	0	0	0	0	0	1	-0.9	-0.925	0	0	0	0	0	0	0	0	0	0	4	3
65	46	150	0.909	0.69	#NULL!	#NULL!	20.4	5.6	1.8	6.7	2.2	FX6152	0	0	0	0	0	0	0	0	0	0	0	0	0	0	0	0	0	0	0	0	0	0	1	-1.69167	-1.875	1	1	2	1	1	0	0	0	0	1	3	2
65	51	157	0.882	0.69	#NULL!	#NULL!	20.7	5.5	1.7	6.7	2.2	GF1387	0	0	0	0	0	0	0	0	0	0	0	0	0	0	0	0	0	0	0	0	0	0	1	-1.91667	-1.875	1	1	2	1	1	0	0	0	0	1	3	2
61	62	151.5	1.035	0.677	#NULL!	#NULL!	27	3.6	0.6	6.6	2.2	BH2384	0	0	0	0	0	0	0	0	0	0	0	0	0	0	0	0	0	0	0	0	0	0	0	-0.641667	-1.98333	0	1	1	7	1	0	0	0	0	1	3	2
61	57	155	0.841	0.674	#NULL!	#NULL!	23.7	3.9	0.7	6.5	2.2	IV2176	0	0	0	0	0	0	0	0	0	0	0	0	0	0	0	0	0	0	0	0	0	0	0	-2.25833	-2.00833	1	1	2	1	1	0	0	0	0	1	3	2
83	51	149	1.184	0.785	#NULL!	#NULL!	23	11	5.7	6.4	2.2	HL7461	0	0	0	1	0	0	0	1	1	0	0	0	1	0	0	1	0	0	0	0	0	0	1	0.6	-1.08333	0	1	1	7	1	0	0	0	0	1	4	3
60	68	164	1.023	0.678	#NULL!	#NULL!	25.3	3.6	0.6	6.4	2.2	AU1009	0	0	0	0	0	0	0	0	0	0	0	0	0	0	0	0	0	0	0	0	0	0	0	-0.741667	-1.975	0	1	1	7	1	0	0	0	0	1	3	2
89	50	142	1.397	0.743	#NULL!	#NULL!	24.8	9.3	4.3	6.2	2.2	JN9342	0	0	0	1	0	0	0	0	0	0	0	0	1	0	0	0	0	0	0	0	0	0	1	2.375	-1.43333	0	1	1	7	1	0	0	0	0	1	4	3
62	48	154	1.009	0.675	#NULL!	#NULL!	20.2	4.5	1.3	6.2	2.2	ER2451	0	0	0	0	0	0	0	0	0	0	0	0	0	0	0	0	0	0	0	0	0	0	0	-0.858333	-2	0	1	1	7	1	0	0	0	0	1	3	2
63	43	150	1.281	0.673	#NULL!	#NULL!	19.1	5	1.6	6.2	2.2	HH0367	0	0	0	0	0	0	0	0	0	0	0	0	0	0	0	0	0	0	0	0	0	0	0	1.40833	-2.01667	0	1	1	7	1	0	0	0	0	1	3	2
63	45	153.5	1.024	0.678	#NULL!	#NULL!	19.1	5	1.6	6.2	2.2	EO	0	0	0	0	0	0	0	0	0	0	0	0	0	0	0	0	0	0	0	0	0	0	0	-0.733333	-1.975	0	1	1	7	1	0	0	0	0	1	3	2
59	45	139	1.012	0.662	#NULL!	#NULL!	23.3	3.4	0.6	6.2	2.2	BP9364	0	0	0	0	0	0	0	0	0	0	0	0	0	0	0	0	0	0	0	0	0	0	0	-0.833333	-2.10833	0	1	1	7	1	0	0	0	0	1	2	1
58	52.1	146	0.968	0.67	#NULL!	#NULL!	24.4	3.1	0.5	6	2.2	FQ0860	0	0	0	0	0	0	0	0	0	0	0	0	0	0	0	0	0	0	0	0	0	0	0	-1.2	-2.04167	1	1	2	1	1	0	0	0	0	1	2	1
57	65	149	0.97	0.645	#NULL!	#NULL!	29.3	2.5	0.3	5.9	2.2	HP3497	0	0	0	0	0	0	0	0	0	0	0	0	0	0	0	0	0	0	0	0	0	0	0	-1.18333	-2.25	1	1	2	1	1	0	0	0	0	1	2	1
44	48	152	1.109	0.69	#NULL!	#NULL!	20.8	2.9	0.4	5.5	2.2	EO6529	0	0	0	0	0	0	0	0	0	0	0	0	0	0	0	0	0	0	0	0	0	0	0	-0.025	-1.875	0	1	1	7	1	0	0	0	0	1	1	1
57	45	151	0.657	0.647	#NULL!	#NULL!	19.7	3.1	0.7	5.4	2.2	AV9931	0	0	0	0	0	0	0	0	0	0	0	0	0	0	0	0	0	0	0	0	0	0	0	-3.79167	-2.23333	2	1	3	2	2	0	0	0	0	0	2	1
65	62	155	0.931	0.835	#NULL!	#NULL!	25.8	11	3.6	9.9	2.1	AZ9073	0	0	0	1	0	0	0	1	1	0	0	0	0	0	0	0	0	0	0	0	0	0	1	-1.50833	-0.666667	1	0	1	8	1	0	0	0	0	1	3	2
69	73	152	0.988	0.79	#NULL!	#NULL!	31.6	11	2.7	9.9	2.1	FN1638	0	0	0	0	0	0	0	1	1	0	0	0	0	0	0	0	0	0	0	0	0	0	1	-1.03333	-1.04167	1	1	2	1	1	0	0	0	0	1	3	2
56	55.8	152	1.057	0.663	#NULL!	#NULL!	24.2	5.2	0.5	9.3	2.1	BN6352	0	0	0	0	0	0	0	0	0	0	0	0	0	0	0	0	0	0	0	0	0	0	0	-0.458333	-2.1	0	1	1	7	1	0	0	0	0	1	2	1
73	60	157	0.819	0.86	#NULL!	#NULL!	24.3	13	5.5	9.2	2.1	FU5799	0	0	0	1	1	0	0	1	1	0	0	1	1	0	0	1	0	0	0	0	0	0	1	-2.44167	-0.458333	1	0	1	8	1	0	0	0	0	1	4	3
71	65	153	1.277	0.881	#NULL!	#NULL!	27.8	11	4.4	8.6	2.1	EL1197	0	0	0	1	0	0	0	1	1	0	0	0	1	0	0	0	0	0	0	0	0	0	1	1.375	-0.283333	0	0	0	0	0	0	0	0	0	0	4	3
74	38.8	131	1.38	0.83	#NULL!	#NULL!	22.6	13	6.7	7.9	2.1	FT3975	0	0	0	1	1	0	0	1	1	0	0	1	1	0	0	1	0	0	0	0	0	0	1	2.23333	-0.708333	0	0	0	0	0	0	0	0	0	0	4	3
70	58	152	1.13	0.74	#NULL!	#NULL!	25.1	7.2	1.9	7.7	2.1	GC1659	0	0	0	0	0	0	0	0	0	0	0	0	0	0	0	0	0	0	0	0	0	0	1	0.15	-1.45833	0	1	1	7	1	0	0	0	0	1	4	2
72	63.9	155	0.839	0.762	#NULL!	#NULL!	26.6	7.6	2.2	7.6	2.1	AB1187	0	0	0	0	0	0	0	0	0	0	0	0	0	0	0	0	0	0	0	0	0	0	1	-2.275	-1.275	1	1	2	1	1	0	0	0	0	1	4	3
57	86	154	0.972	0.822	#NULL!	#NULL!	36.3	15	6.7	7.6	2.1	HR6149	0	0	0	1	1	0	0	1	1	0	0	1	1	0	0	1	1	0	0	1	0	0	0	-1.16667	-0.775	1	0	1	8	1	0	0	0	0	1	2	1
72	55	155	0.831	0.75	#NULL!	#NULL!	22.9	7.9	2.7	7.4	2.1	GN3003	0	0	0	0	0	0	0	0	0	0	0	0	0	0	0	0	0	0	0	0	0	0	1	-2.34167	-1.375	1	1	2	1	1	0	0	0	0	1	4	3
67	62	147	0.973	0.715	#NULL!	#NULL!	28.7	7.4	2	7.4	2.1	AH9304	0	0	0	0	0	0	0	0	0	0	0	0	0	0	0	0	0	0	0	0	0	0	1	-1.15833	-1.66667	1	1	2	1	1	0	0	0	0	1	3	2
57	60	155	0.811	0.73	#NULL!	#NULL!	25	4.7	0.8	7.4	2.1	GB0196	0	0	0	0	0	0	0	0	0	0	0	0	0	0	0	0	0	0	0	0	0	0	0	-2.50833	-1.54167	2	1	3	2	2	0	0	0	0	0	2	1
70	50	151	1.128	0.729	#NULL!	#NULL!	21.9	7.6	2.6	7.3	2.1	DU7142	0	0	0	0	0	0	0	0	0	0	0	0	0	0	0	0	0	0	0	0	0	0	1	0.133333	-1.55	0	1	1	7	1	0	0	0	0	1	4	2
73	63	161	0.858	0.775	#NULL!	#NULL!	24.3	8.5	2.9	7.3	2.1	IE7505	0	0	0	0	0	0	0	0	0	0	0	0	0	0	0	0	0	0	0	0	0	0	1	-2.11667	-1.16667	1	1	2	1	1	0	0	0	0	1	4	3
73	56	152	1.061	0.777	#NULL!	#NULL!	24.2	8.5	3	7.3	2.1	DS2179	0	0	0	1	0	0	0	0	0	0	0	0	0	0	0	0	0	0	0	0	0	0	1	-0.425	-1.15	0	1	1	7	1	0	0	0	0	1	4	3
75	60	149	0.856	0.782	#NULL!	#NULL!	27	8.5	3	7.3	2.1	DY2564	0	0	0	1	0	0	0	0	0	0	0	0	0	0	0	0	0	0	0	0	0	0	1	-2.13333	-1.10833	1	1	2	1	1	0	0	0	0	1	4	3
76	52	143	0.866	0.796	#NULL!	#NULL!	25.4	9.3	3.6	7.2	2.1	BI1278	0	0	0	1	0	0	0	0	0	0	0	0	0	0	0	0	0	0	0	0	0	0	1	-2.05	-0.991667	1	0	1	8	1	0	0	0	0	1	4	3
73	55.5	158	0.943	0.755	#NULL!	#NULL!	22.2	8.9	3.6	7.1	2.1	AG2369	0	0	0	1	0	0	0	0	0	0	0	0	0	0	0	0	0	0	0	0	0	0	1	-1.40833	-1.33333	1	1	2	1	1	0	0	0	0	1	4	3
65	63	152	0.924	0.71	#NULL!	#NULL!	27.3	4.8	0.9	7.1	2.1	GM6893	0	0	0	0	0	0	0	0	0	0	0	0	0	0	0	0	0	0	0	0	0	0	1	-1.56667	-1.70833	1	1	2	1	1	0	0	0	0	1	3	2
77	68	148	1.326	0.79	#NULL!	#NULL!	31	7.7	2.8	7	2.1	IW2559	0	0	0	0	0	0	0	0	0	0	0	0	0	0	0	0	0	0	0	0	0	0	1	1.78333	-1.04167	0	1	1	7	1	0	0	0	0	1	4	3
60	63	150	1.037	0.71	#NULL!	#NULL!	28	4.6	0.9	7	2.1	FG6124	0	0	0	0	0	0	0	0	0	0	0	0	0	0	0	0	0	0	0	0	0	0	0	-0.625	-1.70833	0	1	1	7	1	0	0	0	0	1	3	2
59	47	149	0.776	0.726	#NULL!	#NULL!	21.2	5.5	1.4	7	2.1	IM7156	0	0	0	0	0	0	0	0	0	0	0	0	0	0	0	0	0	0	0	0	0	0	0	-2.8	-1.575	2	1	3	2	2	0	0	0	0	0	2	1
77	54	150	0.952	0.803	#NULL!	#NULL!	24	9.8	4.3	6.9	2.1	GX6678	0	0	0	1	0	0	0	0	0	0	0	0	1	0	0	0	0	0	0	0	0	0	1	-1.33333	-0.933333	1	0	1	8	1	0	0	0	0	1	4	3
60	55	154	0.943	0.72	#NULL!	#NULL!	23.2	5.2	1.2	6.9	2.1	FJ7845	0	0	0	0	0	0	0	0	0	0	0	0	0	0	0	0	0	0	0	0	0	0	0	-1.40833	-1.625	1	1	2	1	1	0	0	0	0	1	3	2
64	64.3	158.5	1.014	0.71	#NULL!	#NULL!	25.6	4.7	0.9	6.9	2.1	FX6990	0	0	0	0	0	0	0	0	0	0	0	0	0	0	0	0	0	0	0	0	0	0	0	-0.816667	-1.70833	0	1	1	7	1	0	0	0	0	1	3	2
63	68	155	0.846	0.69	#NULL!	#NULL!	28.3	4	0.7	6.8	2.1	GV3107	0	0	0	0	0	0	0	0	0	0	0	0	0	0	0	0	0	0	0	0	0	0	0	-2.21667	-1.875	1	1	2	1	1	0	0	0	0	1	3	2
70	42	152	0.904	0.725	#NULL!	#NULL!	18.2	8.3	3.8	6.6	2.1	EV4327	0	0	0	1	0	0	0	0	0	0	0	0	0	0	0	0	0	0	0	0	0	0	1	-1.73333	-1.58333	1	1	2	1	1	0	0	0	0	1	4	2
74	49.5	157	0.865	0.76	#NULL!	#NULL!	20.3	9.7	4.7	6.6	2.1	FH8630	0	0	0	1	0	0	0	0	0	0	0	0	1	0	0	0	0	0	0	0	0	0	1	-2.05833	-1.29167	1	1	2	1	1	0	0	0	0	1	4	3
80	72	152	0.811	0.8	#NULL!	#NULL!	31.2	8	3.3	6.5	2.1	HA7103	0	0	0	1	0	0	0	0	0	0	0	0	0	0	0	0	0	0	0	0	0	0	1	-2.50833	-0.958333	2	0	2	6	2	0	0	0	0	0	4	3
60	53	149	0.938	0.67	#NULL!	#NULL!	23.9	3.7	0.6	6.3	2.1	FG8845	0	0	0	0	0	0	0	0	0	0	0	0	0	0	0	0	0	0	0	0	0	0	0	-1.45	-2.04167	1	1	2	1	1	0	0	0	0	1	3	2
63	50	153	0.79	0.69	#NULL!	#NULL!	21.4	4.7	1.3	6.3	2.1	GG2598	0	0	0	0	0	0	0	0	0	0	0	0	0	0	0	0	0	0	0	0	0	0	0	-2.68333	-1.875	2	1	3	2	2	0	0	0	0	0	3	2
62	44	143	0.756	0.66	#NULL!	#NULL!	21.5	3.8	0.9	5.8	2.1	FP4867	0	0	0	0	0	0	0	0	0	0	0	0	0	0	0	0	0	0	0	0	0	0	0	-2.96667	-2.125	2	1	3	2	2	0	0	0	0	0	3	2
58	51.5	158	0.988	0.66	#NULL!	#NULL!	20.8	3.3	0.7	5.5	2.1	FG9436	0	0	0	0	0	0	0	0	0	0	0	0	0	0	0	0	0	0	0	0	0	0	0	-1.03333	-2.125	1	1	2	1	1	0	0	0	0	1	2	1
59	43	151	0.881	0.658	#NULL!	#NULL!	18.9	5.4	1.8	5.5	2.1	EM5305	0	0	0	0	0	0	0	0	0	0	0	0	0	0	0	0	0	0	0	0	0	0	0	-1.925	-2.14167	1	1	2	1	1	0	0	0	0	1	2	1
58	53	160	0.848	0.65	#NULL!	#NULL!	20.7	2.9	0.6	5.3	2.1	GT7300	0	0	0	0	0	0	0	0	0	0	0	0	0	0	0	0	0	0	0	0	0	0	0	-2.2	-2.20833	1	1	2	1	1	0	0	0	0	1	2	1
83	41.7	155	0.993	0.741	#NULL!	#NULL!	17.4	12	8.2	5.1	2.1	BZ6974	0	0	0	1	1	0	0	1	1	0	0	0	1	0	0	1	0	0	0	0	0	0	1	-0.991667	-1.45	0	1	1	7	1	0	0	0	0	1	4	3
56	48.4	156	0.919	0.65	#NULL!	#NULL!	19.7	2.9	0.6	5.1	2.1	FJ1972	0	0	0	0	0	0	0	0	0	0	0	0	0	0	0	0	0	0	0	0	0	0	0	-1.60833	-2.20833	1	1	2	1	1	0	0	0	0	1	2	1
43	53	145	1.06	0.663	#NULL!	#NULL!	25.2	2.6	0.2	4.9	2.1	ER2558	0	0	0	0	0	0	0	0	0	0	0	0	0	0	0	0	0	0	0	0	0	0	0	-0.433333	-2.1	0	1	1	7	1	0	0	0	0	1	1	1
62	75	154	0.907	0.76	#NULL!	#NULL!	31.6	13	1.8	15	2	FO6295	0	0	0	0	1	1	1	1	1	1	1	1	0	0	0	0	0	1	1	0	0	0	0	-1.70833	-1.29167	1	1	2	1	1	0	1	0	1	1	3	2
66	67	158	1.089	0.744	#NULL!	#NULL!	26.8	13	2.7	11	2	EO9346	0	0	0	0	1	0	1	1	1	1	0	1	0	0	0	0	0	0	0	0	0	0	1	-0.191667	-1.425	0	1	1	7	1	0	1	0	1	1	3	2
68	60	157	0.926	0.81	#NULL!	#NULL!	24.3	12	3.7	9.7	2	FM4547	0	0	0	1	1	0	0	1	1	0	0	0	0	0	0	0	0	0	0	0	0	0	1	-1.55	-0.875	1	0	1	8	1	0	0	0	0	1	3	2
73	46	148	0.743	0.758	#NULL!	#NULL!	21	9.1	4	9.1	2	ar2932	0	0	0	1	0	0	0	0	0	0	0	0	1	0	0	0	0	0	0	0	0	0	1	-3.075	-1.30833	2	1	3	2	2	0	0	0	0	0	4	3
61	66	156	0.831	0.76	#NULL!	#NULL!	27.1	7.4	1.6	8.5	2	FB2320	0	0	0	0	0	0	0	0	0	0	0	0	0	0	0	0	0	0	0	0	0	0	0	-2.34167	-1.29167	1	1	2	1	1	0	0	0	0	1	3	2
58	50	175	0.949	0.656	#NULL!	#NULL!	16.3	9.4	2.8	8.2	2	DU9400	0	0	0	0	0	0	0	0	0	0	0	0	0	0	0	0	0	0	0	0	0	0	0	-1.35833	-2.15833	1	1	2	1	1	0	0	0	0	1	2	1
64	45	156	1.149	0.754	#NULL!	#NULL!	18.5	11	4.9	7.9	2	EE2751	0	0	0	1	0	0	0	1	1	0	0	0	1	0	0	0	0	0	0	0	0	0	0	0.308333	-1.34167	0	1	1	7	1	0	0	0	0	1	3	2
63	65	161	1.077	0.745	#NULL!	#NULL!	25.1	6.2	1.4	7.5	2	AH6877	0	0	0	0	0	0	0	0	0	0	0	0	0	0	0	0	0	0	0	0	0	0	0	-0.291667	-1.41667	0	1	1	7	1	0	0	0	0	1	3	2
69	62	158	0.802	0.75	#NULL!	#NULL!	24.8	6.8	1.7	7.5	2	DX3089	0	0	0	0	0	0	0	0	0	0	0	0	0	0	0	0	0	0	0	0	0	0	1	-2.58333	-1.375	2	1	3	2	2	0	0	0	0	0	3	2
70	76	160	0.972	0.75	#NULL!	#NULL!	29.7	6.2	1.5	7.4	2	GE3553	0	0	0	0	0	0	0	0	0	0	0	0	0	0	0	0	0	0	0	0	0	0	1	-1.16667	-1.375	1	1	2	1	1	0	0	0	0	1	4	2
71	50	146	0.782	0.74	#NULL!	#NULL!	23.5	7.4	2.3	7.3	2	IS2964	0	0	0	0	0	0	0	0	0	0	0	0	0	0	0	0	0	0	0	0	0	0	1	-2.75	-1.45833	2	1	3	2	2	0	0	0	0	0	4	3
65	51	153	0.577	0.673	#NULL!	#NULL!	21.8	5.4	1.5	7.3	2	DQ9666	0	0	0	0	0	0	0	0	0	0	0	0	0	0	0	0	0	0	0	0	0	0	1	-4.45833	-2.01667	2	1	3	2	2	0	0	0	0	0	3	2
68	53	150	1.111	0.736	#NULL!	#NULL!	23.6	6.5	1.8	7.3	2	BW6860	0	0	0	0	0	0	0	0	0	0	0	0	0	0	0	0	0	0	0	0	0	0	1	-0.00833333	-1.49167	0	1	1	7	1	0	0	0	0	1	3	2
71	49	152	0.879	0.753	#NULL!	#NULL!	21.2	8.2	3.2	6.9	2	HR2006	0	0	0	1	0	0	0	0	0	0	0	0	0	0	0	0	0	0	0	0	0	0	1	-1.94167	-1.35	1	1	2	1	1	0	0	0	0	1	4	3
68	54	156	0.992	0.73	#NULL!	#NULL!	22.2	6.7	2.1	6.9	2	GO9307	0	0	0	0	0	0	0	0	0	0	0	0	0	0	0	0	0	0	0	0	0	0	1	-1	-1.54167	1	1	2	1	1	0	0	0	0	1	3	2
78	67	159	1.218	0.82	#NULL!	#NULL!	26.5	9.3	3.8	6.7	2	FY1648	0	0	0	1	0	0	0	0	0	0	0	0	0	0	0	0	0	0	0	0	0	0	1	0.883333	-0.791667	0	0	0	0	0	0	0	0	0	0	4	3
78	57	146	0.727	0.811	#NULL!	#NULL!	26.7	9.2	3.8	6.7	2	EB7174	0	0	0	1	0	0	0	0	0	0	0	0	0	0	0	0	0	0	0	0	0	0	1	-3.20833	-0.866667	2	0	2	6	2	0	0	0	0	0	4	3
63	70	153	0.675	0.69	#NULL!	#NULL!	29.9	3.8	0.6	6.7	2	JE3207	0	0	0	0	0	0	0	0	0	0	0	0	0	0	0	0	0	0	0	0	0	0	0	-3.64167	-1.875	2	1	3	2	2	0	0	0	0	0	3	2
64	65	150	0.991	0.705	#NULL!	#NULL!	28.9	4.2	0.8	6.7	2	IU6355	0	0	0	0	0	0	0	0	0	0	0	0	0	0	0	0	0	0	0	0	0	0	0	-1.00833	-1.75	1	1	2	1	1	0	0	0	0	1	3	2
64	53	151	0.85	0.711	#NULL!	#NULL!	23.2	6.9	2	6.6	2	BZ8957	0	0	0	0	0	0	0	0	0	0	0	0	0	0	0	0	0	0	0	0	0	0	0	-2.18333	-1.7	1	1	2	1	1	0	0	0	0	1	3	2
62	60	154	0.695	0.693	#NULL!	#NULL!	25.3	3.8	0.6	6.4	2	JJ1247	0	0	0	0	0	0	0	0	0	0	0	0	0	0	0	0	0	0	0	0	0	0	0	-3.475	-1.85	2	1	3	2	2	0	0	0	0	0	3	2
80	53	150	0.866	0.822	#NULL!	#NULL!	23.6	10	5.2	6.3	2	ID2299	0	0	0	1	0	0	0	1	0	0	0	0	1	0	0	1	0	0	0	0	0	0	1	-2.05	-0.775	1	0	1	8	1	0	0	0	0	1	4	3
84	72	153	1.25	0.8	#NULL!	#NULL!	30.8	12	6.2	6.3	2	GK9377	0	0	0	1	1	0	0	1	1	0	0	0	1	0	0	1	0	0	0	0	0	0	1	1.15	-0.958333	0	0	0	0	0	0	0	0	0	0	4	3
77	48	150	0.841	0.786	#NULL!	#NULL!	21.3	10	5.4	6.3	2	CX0845	0	0	0	1	0	0	0	1	0	0	0	0	1	0	0	1	0	0	0	0	0	0	1	-2.25833	-1.075	1	1	2	1	1	0	0	0	0	1	4	3
65	55	149	0.96	0.708	#NULL!	#NULL!	21.8	5	1.3	6.3	2	IM0951	0	0	0	0	0	0	0	0	0	0	0	0	0	0	0	0	0	0	0	0	0	0	1	-1.26667	-1.725	1	1	2	1	1	0	0	0	0	1	3	2
73	38	147.5	0.863	0.751	#NULL!	#NULL!	17.5	10	5.5	6	2	DE8548	0	0	0	1	0	0	0	1	0	0	0	0	1	0	0	1	0	0	0	0	0	0	1	-2.075	-1.36667	1	1	2	1	1	0	0	0	0	1	4	3
62	52	157	0.92	0.696	#NULL!	#NULL!	21.1	4.4	1.1	6	2	AL3239	0	0	0	0	0	0	0	0	0	0	0	0	0	0	0	0	0	0	0	0	0	0	0	-1.6	-1.825	1	1	2	1	1	0	0	0	0	1	3	2
62	46.2	148	0.947	0.692	#NULL!	#NULL!	21.1	4.4	1.1	6	2	EU9391	0	0	0	0	0	0	0	0	0	0	0	0	0	0	0	0	0	0	0	0	0	0	0	-1.375	-1.85833	1	1	2	1	1	0	0	0	0	1	3	2
62	48	150	1.021	0.69	#NULL!	#NULL!	21.3	4.4	1.1	6	2	FV0877	0	0	0	0	0	0	0	0	0	0	0	0	0	0	0	0	0	0	0	0	0	0	0	-0.758333	-1.875	0	1	1	7	1	0	0	0	0	1	3	2
59	63	155	0.798	0.68	#NULL!	#NULL!	26.2	3.2	0.5	6	2	FQ0943	0	0	0	0	0	0	0	0	0	0	0	0	0	0	0	0	0	0	0	0	0	0	0	-2.61667	-1.95833	2	1	3	2	2	0	0	0	0	0	2	1
53	55	154	0.986	0.716	#NULL!	#NULL!	23.2	4.9	1	5.8	2	CS1734	0	0	0	0	0	0	0	0	0	0	0	0	0	0	0	0	0	0	0	0	0	0	0	-1.05	-1.65833	1	1	2	1	1	0	0	0	0	1	2	1
59	53	153	0.979	0.678	#NULL!	#NULL!	22.6	3.5	0.7	5.7	2	CY0431	0	0	0	0	0	0	0	0	0	0	0	0	0	0	0	0	0	0	0	0	0	0	0	-1.10833	-1.975	1	1	2	1	1	0	0	0	0	1	2	1
75	57	158	1.206	0.665	#NULL!	#NULL!	22.8	4.1	0.9	5.5	2	DJ6849	0	0	0	0	0	0	0	0	0	0	0	0	0	0	0	0	0	0	0	0	0	0	1	0.783333	-2.08333	0	1	1	7	1	0	0	0	0	1	4	3
57	55	157	0.867	0.66	#NULL!	#NULL!	22.3	3	0.5	5.4	2	FV9312	0	0	0	0	0	0	0	0	0	0	0	0	0	0	0	0	0	0	0	0	0	0	0	-2.04167	-2.125	1	1	2	1	1	0	0	0	0	1	2	1
51	47	155	0.978	0.727	#NULL!	#NULL!	19.6	4.9	1.2	5.3	2	BQ7729	0	0	0	0	0	0	0	0	0	0	0	0	0	0	0	0	0	0	0	0	0	0	0	-1.11667	-1.56667	1	1	2	1	1	0	0	0	0	1	2	1
54	49.2	158	0.98	0.65	#NULL!	#NULL!	19.7	2.7	0.5	4.9	2	CE8968	0	0	0	0	0	0	0	0	0	0	0	0	0	0	0	0	0	0	0	0	0	0	0	-1.1	-2.20833	1	1	2	1	1	0	0	0	0	1	2	1
60	50.3	155	0.777	0.697	#NULL!	#NULL!	20.9	7.2	1.2	9.6	1.9	EI4229	0	0	0	0	0	0	0	0	0	0	0	0	0	0	0	0	0	0	0	0	0	0	0	-2.79167	-1.81667	2	1	3	2	2	0	0	0	0	0	3	2
68	60	162	0.906	0.81	#NULL!	#NULL!	22.9	13	4.3	9.2	1.9	FL8254	0	0	0	1	1	0	0	1	1	0	0	1	1	0	0	0	0	0	0	0	0	0	1	-1.71667	-0.875	1	0	1	8	1	0	0	0	0	1	3	2
65	80	158	0.92	0.773	#NULL!	#NULL!	32	8.2	1.8	8.9	1.9	EL6544	0	0	0	0	0	0	0	0	0	0	0	0	0	0	0	0	0	0	0	0	0	0	1	-1.6	-1.18333	1	1	2	1	1	0	0	0	0	1	3	2
61	76.3	165	0.923	0.758	#NULL!	#NULL!	28	7.2	1.5	8.4	1.9	AG2282	0	0	0	0	0	0	0	0	0	0	0	0	0	0	0	0	0	0	0	0	0	0	0	-1.575	-1.30833	1	1	2	1	1	0	0	0	0	1	3	2
63	47	147	1.166	0.771	#NULL!	#NULL!	21.8	9.7	3.1	8.1	1.9	ee2751	0	0	0	1	0	0	0	0	0	0	0	0	0	0	0	0	0	0	0	0	0	0	0	0.45	-1.2	0	1	1	7	1	0	0	0	0	1	3	2
58	55.6	157	1.049	0.742	#NULL!	#NULL!	22.6	6.9	1.8	7.4	1.9	AJ9739	0	0	0	0	0	0	0	0	0	0	0	0	0	0	0	0	0	0	0	0	0	0	0	-0.525	-1.44167	0	1	1	7	1	0	0	0	0	1	2	1
70	56.6	146	0.795	0.755	#NULL!	#NULL!	26.5	6.9	1.8	7.3	1.9	AH0753	0	0	0	0	0	0	0	0	0	0	0	0	0	0	0	0	0	0	0	0	0	0	1	-2.64167	-1.33333	2	1	3	2	2	0	0	0	0	0	4	2
71	68	150	1.04	0.762	#NULL!	#NULL!	30.2	9.1	2.9	7.2	1.9	AU9800	0	0	0	0	0	0	0	0	0	0	0	0	0	0	0	0	0	0	0	0	0	0	1	-0.6	-1.275	0	1	1	7	1	0	0	0	0	1	4	3
67	66	158	0.914	0.727	#NULL!	#NULL!	26.4	5.7	1.2	7.2	1.9	CR5345	0	0	0	0	0	0	0	0	0	0	0	0	0	0	0	0	0	0	0	0	0	0	1	-1.65	-1.56667	1	1	2	1	1	0	0	0	0	1	3	2
69	50	146	1.053	0.743	#NULL!	#NULL!	23.5	7	2	7.2	1.9	EX6498	0	0	0	0	0	0	0	0	0	0	0	0	0	0	0	0	0	0	0	0	0	0	1	-0.491667	-1.43333	0	1	1	7	1	0	0	0	0	1	3	2
54	58.3	160	1.146	0.766	#NULL!	#NULL!	22.8	5.6	1.2	7.2	1.9	HR4783	0	0	0	0	0	0	0	0	0	0	0	0	0	0	0	0	0	0	0	0	0	0	0	0.283333	-1.24167	0	1	1	7	1	0	0	0	0	1	2	1
70	55.5	152	0.815	0.762	#NULL!	#NULL!	24	7.3	2.1	7.1	1.9	GY5811	0	0	0	0	0	0	0	0	0	0	0	0	0	0	0	0	0	0	0	0	0	0	1	-2.475	-1.275	1	1	2	1	1	0	0	0	0	1	4	2
75	60	150	1.013	0.81	#NULL!	#NULL!	26.7	8.6	3.1	7.1	1.9	FV0175	0	0	0	1	0	0	0	0	0	0	0	0	0	0	0	0	0	0	0	0	0	0	1	-0.825	-0.875	0	0	0	0	0	0	0	0	0	0	4	3
69	46	144	0.809	0.8	#NULL!	#NULL!	22.2	9.2	3.5	7.1	1.9	GR1268	0	0	0	1	0	0	0	0	0	0	0	0	0	0	0	0	0	0	0	0	0	0	1	-2.525	-0.958333	2	0	2	6	2	0	0	0	0	0	3	2
66	72.9	159	0.847	0.712	#NULL!	#NULL!	28.8	4.9	1	7	1.9	IQ9198	0	0	0	0	0	0	0	0	0	0	0	0	0	0	0	0	0	0	0	0	0	0	1	-2.20833	-1.69167	1	1	2	1	1	0	0	0	0	1	3	2
71	63	157	0.923	0.79	#NULL!	#NULL!	25.6	7.4	2.3	6.8	1.9	FP6129	0	0	0	0	0	0	0	0	0	0	0	0	0	0	0	0	0	0	0	0	0	0	1	-1.575	-1.04167	1	1	2	1	1	0	0	0	0	1	4	3
65	68	160	1.055	0.722	#NULL!	#NULL!	26.6	4.9	1	6.8	1.9	DT0435	0	0	0	0	0	0	0	0	0	0	0	0	0	0	0	0	0	0	0	0	0	0	1	-0.475	-1.60833	0	1	1	7	1	0	0	0	0	1	3	2
66	57	157	1.027	0.737	#NULL!	#NULL!	23.1	8.7	2.9	6.8	1.9	AJ4411	0	0	0	0	0	0	0	0	0	0	0	0	0	0	0	0	0	0	0	0	0	0	1	-0.708333	-1.48333	0	1	1	7	1	0	0	0	0	1	3	2
65	55	152	0.991	0.716	#NULL!	#NULL!	28.1	4.6	0.9	6.7	1.9	BB6272	0	0	0	0	0	0	0	0	0	0	0	0	0	0	0	0	0	0	0	0	0	0	1	-1.00833	-1.65833	1	1	2	1	1	0	0	0	0	1	3	2
65	54	150	0.804	0.71	#NULL!	#NULL!	24	5.2	1.2	6.7	1.9	FT0448	0	0	0	0	0	0	0	0	0	0	0	0	0	0	0	0	0	0	0	0	0	0	1	-2.56667	-1.70833	2	1	3	2	2	0	0	0	0	0	3	2
75	56	156	1.093	0.8	#NULL!	#NULL!	23	9.5	4	6.6	1.9	GN4844	0	0	0	1	0	0	0	0	0	0	0	0	1	0	0	0	0	0	0	0	0	0	1	-0.158333	-0.958333	0	0	0	0	0	0	0	0	0	0	4	3
66	46	145	1.15	0.724	#NULL!	#NULL!	21.9	5.8	1.7	6.6	1.9	JB8428	0	0	0	0	0	0	0	0	0	0	0	0	0	0	0	0	0	0	0	0	0	0	1	0.316667	-1.59167	0	1	1	7	1	0	0	0	0	1	3	2
63	74	163	1.084	0.707	#NULL!	#NULL!	27.9	5.7	1.2	6.5	1.9	BN1885	0	0	0	0	0	0	0	0	0	0	0	0	0	0	0	0	0	0	0	0	0	0	0	-0.233333	-1.73333	0	1	1	7	1	0	0	0	0	1	3	2
65	52	153	0.905	0.721	#NULL!	#NULL!	22.2	5.4	1.4	6.4	1.9	ET6460	0	0	0	0	0	0	0	0	0	0	0	0	0	0	0	0	0	0	0	0	0	0	1	-1.725	-1.61667	1	1	2	1	1	0	0	0	0	1	3	2
66	46	150	0.852	0.722	#NULL!	#NULL!	20.4	6	2	6.3	1.9	DI3406	0	0	0	0	0	0	0	0	0	0	0	0	0	0	0	0	0	0	0	0	0	0	1	-2.16667	-1.60833	1	1	2	1	1	0	0	0	0	1	3	2
64	49	148	0.787	0.711	#NULL!	#NULL!	22.4	4.6	1.1	6.2	1.9	JG2597	0	0	0	0	0	0	0	0	0	0	0	0	0	0	0	0	0	0	0	0	0	0	0	-2.70833	-1.7	2	1	3	2	2	0	0	0	0	0	3	2
61	57.7	159	0.794	0.7	#NULL!	#NULL!	22.8	5.6	1.5	6	1.9	GI0668	0	0	0	0	0	0	0	0	0	0	0	0	0	0	0	0	0	0	0	0	0	0	0	-2.65	-1.79167	2	1	3	2	2	0	0	0	0	0	3	2
61	50	150	1.028	0.7	#NULL!	#NULL!	22.2	4	0.9	5.9	1.9	GR2852	0	0	0	0	0	0	0	0	0	0	0	0	0	0	0	0	0	0	0	0	0	0	0	-0.7	-1.79167	0	1	1	7	1	0	0	0	0	1	3	2
65	44	154	0.743	0.71	#NULL!	#NULL!	18.6	5.9	2.2	5.9	1.9	FL1518	0	0	0	0	0	0	0	0	0	0	0	0	0	0	0	0	0	0	0	0	0	0	1	-3.075	-1.70833	2	1	3	2	2	0	0	0	0	0	3	2
58	49	146	0.891	0.678	#NULL!	#NULL!	23	3.2	0.6	5.5	1.9	AU9641	0	0	0	0	0	0	0	0	0	0	0	0	0	0	0	0	0	0	0	0	0	0	0	-1.84167	-1.975	1	1	2	1	1	0	0	0	0	1	2	1
58	51.5	158	0.887	0.675	#NULL!	#NULL!	20.6	3.6	0.8	5.4	1.9	CA3090	0	0	0	0	0	0	0	0	0	0	0	0	0	0	0	0	0	0	0	0	0	0	0	-1.875	-2	1	1	2	1	1	0	0	0	0	1	2	1
56	56	156	0.764	0.657	#NULL!	#NULL!	23	2.7	0.4	5.3	1.9	DN5855	0	0	0	0	0	0	0	0	0	0	0	0	0	0	0	0	0	0	0	0	0	0	0	-2.9	-2.15	2	1	3	2	2	0	0	0	0	0	2	1
55	68	167	0.858	0.669	#NULL!	#NULL!	24.4	3.5	0.5	5.2	1.9	ER6783	0	0	0	0	0	0	0	0	0	0	0	0	0	0	0	0	0	0	0	0	0	0	0	-2.11667	-2.05	1	1	2	1	1	0	0	0	0	1	2	1
65	70.4	156	1.185	0.819	#NULL!	#NULL!	28.9	6.3	1.5	4.8	1.9	DO7660	0	0	0	0	0	0	0	0	0	0	0	0	0	0	0	0	0	0	0	0	0	0	1	0.608333	-0.8	0	0	0	0	0	0	0	0	0	0	3	2
70	60.5	160	1.095	0.83	#NULL!	#NULL!	23.6	14	4.7	9.3	1.8	GO4058	0	0	0	1	1	0	0	1	1	0	0	1	1	0	0	0	1	0	0	0	0	0	1	-0.141667	-0.708333	0	0	0	0	0	0	0	0	0	0	4	2
67	63	155	1.051	0.782	#NULL!	#NULL!	26.2	8	2.2	7.8	1.8	AB1628	0	0	0	0	0	0	0	0	0	0	0	0	0	0	0	0	0	0	0	0	0	0	1	-0.508333	-1.10833	0	1	1	7	1	0	0	0	0	1	3	2
80	52	153.5	1.031	0.882	#NULL!	#NULL!	22.1	17	3.9	7.3	1.8	BR7593	0	0	0	1	1	0	0	1	1	0	0	1	0	0	0	0	1	0	0	1	0	0	1	-0.675	-0.275	0	0	0	0	0	0	0	0	0	0	4	3
68	65	154	0.956	0.808	#NULL!	#NULL!	27.4	7.4	2	7.3	1.8	HI6476	0	0	0	0	0	0	0	0	0	0	0	0	0	0	0	0	0	0	0	0	0	0	1	-1.3	-0.891667	1	0	1	8	1	0	0	0	0	1	3	2
72	54	141	0.815	0.774	#NULL!	#NULL!	27.2	7.1	1.9	7.1	1.8	IS2964	0	0	0	0	0	0	0	0	0	0	0	0	0	0	0	0	0	0	0	0	0	0	1	-2.475	-1.175	1	1	2	1	1	0	0	0	0	1	4	3
66	53	150	0.907	0.732	#NULL!	#NULL!	23.6	5.6	1.4	6.6	1.8	DJ0572	0	0	0	0	0	0	0	0	0	0	0	0	0	0	0	0	0	0	0	0	0	0	1	-1.70833	-1.525	1	1	2	1	1	0	0	0	0	1	3	2
68	52	153	1.029	0.741	#NULL!	#NULL!	22.2	6.7	2.1	6.6	1.8	CT7877	0	0	0	0	0	0	0	0	0	0	0	0	0	0	0	0	0	0	0	0	0	0	1	-0.691667	-1.45	0	1	1	7	1	0	0	0	0	1	3	2
68	45	162	0.947	0.779	#NULL!	#NULL!	17.1	11	6.1	6.5	1.8	AM0073	0	0	0	1	0	0	0	1	1	0	0	0	1	0	0	1	0	0	0	0	0	0	1	-1.375	-1.13333	1	1	2	1	1	0	0	0	0	1	3	2
83	45	150	0.883	0.986	#NULL!	#NULL!	20	24	18	6.4	1.8	EP2636	0	0	0	1	1	0	0	1	1	0	0	1	1	0	0	1	1	0	0	1	1	0	1	-1.90833	0.591667	1	0	1	8	1	0	0	0	0	1	4	3
66	53	153	0.889	0.737	#NULL!	#NULL!	22.6	5.7	1.5	6.4	1.8	AB1528	0	0	0	0	0	0	0	0	0	0	0	0	0	0	0	0	0	0	0	0	0	0	1	-1.85833	-1.48333	1	1	2	1	1	0	0	0	0	1	3	2
74	46.4	148	0.722	0.787	#NULL!	#NULL!	21.2	9.5	4.4	6.3	1.8	DS2424	0	0	0	1	0	0	0	0	0	0	0	0	1	0	0	0	0	0	0	0	0	0	1	-3.25	-1.06667	2	1	3	2	2	0	0	0	0	0	4	3
71	43	147	0.869	0.765	#NULL!	#NULL!	19.9	8.4	3.6	6.2	1.8	DE8548	0	0	0	1	0	0	0	0	0	0	0	0	0	0	0	0	0	0	0	0	0	0	1	-2.025	-1.25	1	1	2	1	1	0	0	0	0	1	4	3
62	48	143	0.827	0.71	#NULL!	#NULL!	23.5	4.2	0.9	6.1	1.8	HP6704	0	0	0	0	0	0	0	0	0	0	0	0	0	0	0	0	0	0	0	0	0	0	0	-2.375	-1.70833	1	1	2	1	1	0	0	0	0	1	3	2
62	65	150	0.802	0.706	#NULL!	#NULL!	28.9	3.7	0.6	6.1	1.8	AS3954	0	0	0	0	0	0	0	0	0	0	0	0	0	0	0	0	0	0	0	0	0	0	0	-2.58333	-1.74167	2	1	3	2	2	0	0	0	0	0	3	2
81	76	150	1.044	0.84	#NULL!	#NULL!	33.8	7.4	3	5.9	1.8	FN8332	0	0	0	1	0	0	0	0	0	0	0	0	0	0	0	0	0	0	0	0	0	0	1	-0.566667	-0.625	0	0	0	0	0	0	0	0	0	0	4	3
60	63	143	1.096	0.692	#NULL!	#NULL!	30.8	3	0.4	5.8	1.8	EF5739	0	0	0	0	0	0	0	0	0	0	0	0	0	0	0	0	0	0	0	0	0	0	0	-0.133333	-1.85833	0	1	1	7	1	0	0	0	0	1	3	2
62	50	153	0.823	0.71	#NULL!	#NULL!	21.4	4.4	1.1	5.7	1.8	FJ7935	0	0	0	0	0	0	0	0	0	0	0	0	0	0	0	0	0	0	0	0	0	0	0	-2.40833	-1.70833	1	1	2	1	1	0	0	0	0	1	3	2
63	48	155	0.79	0.709	#NULL!	#NULL!	20	4.9	1.5	5.7	1.8	AM4360	0	0	0	0	0	0	0	0	0	0	0	0	0	0	0	0	0	0	0	0	0	0	0	-2.68333	-1.71667	2	1	3	2	2	0	0	0	0	0	3	2
64	42	150	0.825	0.708	#NULL!	#NULL!	18.7	5.5	1.9	5.7	1.8	AM9242	0	0	0	0	0	0	0	0	0	0	0	0	0	0	0	0	0	0	0	0	0	0	0	-2.39167	-1.725	1	1	2	1	1	0	0	0	0	1	3	2
59	55	145	0.89	0.69	#NULL!	#NULL!	26.2	3.2	0.5	5.7	1.8	GE7176	0	0	0	0	0	0	0	0	0	0	0	0	0	0	0	0	0	0	0	0	0	0	0	-1.85	-1.875	1	1	2	1	1	0	0	0	0	1	2	1
59	53	141	1.063	0.688	#NULL!	#NULL!	26.7	4.4	0.8	5.7	1.8	DL7117	0	0	0	0	0	0	0	0	0	0	0	0	0	0	0	0	0	0	0	0	0	0	0	-0.408333	-1.89167	0	1	1	7	1	0	0	0	0	1	2	1
57	55	152.5	0.709	0.681	#NULL!	#NULL!	23.6	2.9	0.4	5.3	1.8	CK9035	0	0	0	0	0	0	0	0	0	0	0	0	0	0	0	0	0	0	0	0	0	0	0	-3.35833	-1.95	2	1	3	2	2	0	0	0	0	0	2	1
57	47.5	145	1.016	0.671	#NULL!	#NULL!	22.6	3	0.5	5.2	1.8	HD9047	0	0	0	0	0	0	0	0	0	0	0	0	0	0	0	0	0	0	0	0	0	0	0	-0.8	-2.03333	0	1	1	7	1	0	0	0	0	1	2	1
43	52	155	0.883	0.707	#NULL!	#NULL!	21.6	2.7	0.3	5	1.8	ED4537	0	0	0	0	0	0	0	0	0	0	0	0	0	0	0	0	0	0	0	0	0	0	0	-1.90833	-1.73333	1	1	2	1	1	0	0	0	0	1	1	1
47	49	151	0.782	0.693	#NULL!	#NULL!	21.5	3.7	0.6	5	1.8	IR4860	0	0	0	0	0	0	0	0	0	0	0	0	0	0	0	0	0	0	0	0	0	0	0	-2.75	-1.85	2	1	3	2	2	0	0	0	0	0	1	1
48	66	158	0.869	0.64	#NULL!	#NULL!	26.4	2.2	0.2	4.3	1.8	FL2774	0	0	0	0	0	0	0	0	0	0	0	0	0	0	0	0	0	0	0	0	0	0	0	-2.025	-2.29167	1	1	2	1	1	0	0	0	0	1	1	1
61	65	160	0.873	0.723	#NULL!	#NULL!	25.4	7.3	0.8	10	1.7	GZ8273	0	0	0	0	0	0	1	0	0	0	0	0	0	0	0	0	0	0	0	0	0	0	0	-1.99167	-1.6	1	1	2	1	1	0	1	0	1	1	3	2
66	73	155	1.112	0.85	#NULL!	#NULL!	30.4	11	3.2	9.3	1.7	FS1250	0	0	0	1	0	0	0	1	1	0	0	0	0	0	0	0	0	0	0	0	0	0	1	0	-0.541667	0	0	0	0	0	0	0	0	0	0	3	2
75	60	151	1.058	0.884	#NULL!	#NULL!	26.3	15	5.6	9	1.7	AG7248	0	0	0	1	1	0	0	1	1	0	0	1	1	0	0	1	1	0	0	1	0	0	1	-0.45	-0.258333	0	0	0	0	0	0	0	0	0	0	4	3
69	58	161	0.945	0.834	#NULL!	#NULL!	22.4	20	9.2	8.8	1.7	AJ9998	0	0	0	1	1	0	0	1	1	0	0	1	1	0	0	1	1	0	0	1	1	0	1	-1.39167	-0.675	1	0	1	8	1	0	0	0	0	1	3	2
54	56	155	0.884	0.813	#NULL!	#NULL!	23.3	9.3	2.5	8.8	1.7	DW0471	0	0	0	0	0	0	0	0	0	0	0	0	0	0	0	0	0	0	0	0	0	0	0	-1.9	-0.85	1	0	1	8	1	0	0	0	0	1	2	1
75	76	153	1.148	0.865	#NULL!	#NULL!	32.5	13	4.1	8.7	1.7	HO8400	0	0	0	1	1	0	0	1	1	0	0	1	1	0	0	0	0	0	0	0	0	0	1	0.3	-0.416667	0	0	0	0	0	0	0	0	0	0	4	3
63	54	151	1.001	0.793	#NULL!	#NULL!	23.7	9.2	2.5	8.2	1.7	AE6069	0	0	0	0	0	0	0	0	0	0	0	0	0	0	0	0	0	0	0	0	0	0	0	-0.925	-1.01667	0	1	1	7	1	0	0	0	0	1	3	2
70	55	148	0.836	0.77	#NULL!	#NULL!	25.1	7.2	1.9	7.1	1.7	BR8645	0	0	0	0	0	0	0	0	0	0	0	0	0	0	0	0	0	0	0	0	0	0	1	-2.3	-1.20833	1	1	2	1	1	0	0	0	0	1	4	2
72	59	150	1.053	0.78	#NULL!	#NULL!	26.2	11	4	7	1.7	FT8208	0	0	0	1	0	0	0	1	1	0	0	0	1	0	0	0	0	0	0	0	0	0	1	-0.491667	-1.125	0	1	1	7	1	0	0	0	0	1	4	3
72	59.5	150	1.209	0.787	#NULL!	#NULL!	26.4	11	4	6.9	1.7	AC2597	0	0	0	1	0	0	0	1	1	0	0	0	1	0	0	0	0	0	0	0	0	0	1	0.808333	-1.06667	0	1	1	7	1	0	0	0	0	1	4	3
63	50	158	0.861	0.794	#NULL!	#NULL!	20	8.1	3	6.9	1.7	IA2459	0	0	0	1	0	0	0	0	0	0	0	0	0	0	0	0	0	0	0	0	0	0	0	-2.09167	-1.00833	1	1	2	1	1	0	0	0	0	1	3	2
68	57.3	153	0.995	0.756	#NULL!	#NULL!	24.5	6.4	1.6	6.8	1.7	AA0828	0	0	0	0	0	0	0	0	0	0	0	0	0	0	0	0	0	0	0	0	0	0	1	-0.975	-1.325	0	1	1	7	1	0	0	0	0	1	3	2
69	54	152	1.164	0.76	#NULL!	#NULL!	23.4	7	2	6.8	1.7	DK1497	0	0	0	0	0	0	0	0	0	0	0	0	0	0	0	0	0	0	0	0	0	0	1	0.433333	-1.29167	0	1	1	7	1	0	0	0	0	1	3	2
76	51	140	1.001	0.829	#NULL!	#NULL!	26	9.1	3.4	6.7	1.7	IZ0158	0	0	0	1	0	0	0	0	0	0	0	0	0	0	0	0	0	0	0	0	0	0	1	-0.925	-0.716667	0	0	0	0	0	0	0	0	0	0	4	3
56	69	156	0.998	0.746	#NULL!	#NULL!	28.4	4	0.6	6.5	1.7	HE1474	0	0	0	0	0	0	0	0	0	0	0	0	0	0	0	0	0	0	0	0	0	0	0	-0.95	-1.40833	0	1	1	7	1	0	0	0	0	1	2	1
71	48	152	0.903	0.757	#NULL!	#NULL!	20.8	7.8	3	6.3	1.7	JF7097	0	0	0	1	0	0	0	0	0	0	0	0	0	0	0	0	0	0	0	0	0	0	1	-1.74167	-1.31667	1	1	2	1	1	0	0	0	0	1	4	3
76	77	150	1.224	0.821	#NULL!	#NULL!	34.2	6.8	2.2	6.3	1.7	BW3244	0	0	0	0	0	0	0	0	0	0	0	0	0	0	0	0	0	0	0	0	0	0	1	0.933333	-0.783333	0	0	0	0	0	0	0	0	0	0	4	3
63	60	152	0.951	0.722	#NULL!	#NULL!	26	4.3	0.8	6.3	1.7	BE5538	0	0	0	0	0	0	0	0	0	0	0	0	0	0	0	0	0	0	0	0	0	0	0	-1.34167	-1.60833	1	1	2	1	1	0	0	0	0	1	3	2
67	54	156	0.861	0.744	#NULL!	#NULL!	22.2	6.2	1.8	6.3	1.7	EP8586	0	0	0	0	0	0	0	0	0	0	0	0	0	0	0	0	0	0	0	0	0	0	1	-2.09167	-1.425	1	1	2	1	1	0	0	0	0	1	3	2
52	67.8	156	0.892	0.727	#NULL!	#NULL!	27.9	4.1	0.6	6.3	1.7	DA6991	0	0	0	0	0	0	0	0	0	0	0	0	0	0	0	0	0	0	0	0	0	0	0	-1.83333	-1.56667	1	1	2	1	1	0	0	0	0	1	2	1
78	80	156	1.209	0.835	#NULL!	#NULL!	32.9	7.3	2.7	6.1	1.7	JB2909	0	0	0	0	0	0	0	0	0	0	0	0	0	0	0	0	0	0	0	0	0	0	1	0.808333	-0.666667	0	0	0	0	0	0	0	0	0	0	4	3
65	47	145	0.858	0.73	#NULL!	#NULL!	22.4	5.3	1.4	6.1	1.7	GF1424	0	0	0	0	0	0	0	0	0	0	0	0	0	0	0	0	0	0	0	0	0	0	1	-2.11667	-1.54167	1	1	2	1	1	0	0	0	0	1	3	2
65	50	150	0.792	0.74	#NULL!	#NULL!	22.2	5.4	1.4	6.1	1.7	FT0448	0	0	0	0	0	0	0	0	0	0	0	0	0	0	0	0	0	0	0	0	0	0	1	-2.66667	-1.45833	2	1	3	2	2	0	0	0	0	0	3	2
69	45	153	0.983	0.746	#NULL!	#NULL!	19.2	7.7	3.1	6.1	1.7	EM2262	0	0	0	1	0	0	0	0	0	0	0	0	0	0	0	0	0	0	0	0	0	0	1	-1.075	-1.40833	1	1	2	1	1	0	0	0	0	1	3	2
80	58.5	149	1.008	0.862	#NULL!	#NULL!	26.4	9.6	4.3	6	1.7	EG4782	0	0	0	1	0	0	0	0	0	0	0	0	1	0	0	0	0	0	0	0	0	0	1	-0.866667	-0.441667	0	0	0	0	0	0	0	0	0	0	4	3
61	60	149	1.093	0.7	#NULL!	#NULL!	27	5	1	6	1.7	FG6124	0	0	0	0	0	0	0	0	0	0	0	0	0	0	0	0	0	0	0	0	0	0	0	-0.158333	-1.79167	0	1	1	7	1	0	0	0	0	1	3	2
64	51.7	155	0.946	0.714	#NULL!	#NULL!	21.5	7.2	2.4	6	1.7	AG7662	0	0	0	0	0	0	0	0	0	0	0	0	0	0	0	0	0	0	0	0	0	0	0	-1.38333	-1.675	1	1	2	1	1	0	0	0	0	1	3	2
69	53	170	0.851	0.75	#NULL!	#NULL!	18.3	7.9	3.4	5.9	1.7	HU0583	0	0	0	1	0	0	0	0	0	0	0	0	0	0	0	0	0	0	0	0	0	0	1	-2.175	-1.375	1	1	2	1	1	0	0	0	0	1	3	2
77	49	152.5	1.253	0.81	#NULL!	#NULL!	21.1	10	5.5	5.8	1.7	GJ8689	0	0	0	1	0	0	0	1	0	0	0	0	1	0	0	1	0	0	0	0	0	0	1	1.175	-0.875	0	0	0	0	0	0	0	0	0	0	4	3
61	54	147	0.79	0.707	#NULL!	#NULL!	25	3.6	0.6	5.8	1.7	IR8555	0	0	0	0	0	0	0	0	0	0	0	0	0	0	0	0	0	0	0	0	0	0	0	-2.68333	-1.73333	2	1	3	2	2	0	0	0	0	0	3	2
60	62	162	0.91	0.709	#NULL!	#NULL!	23.6	5.1	1.2	5.6	1.7	EQ9298	0	0	0	0	0	0	0	0	0	0	0	0	0	0	0	0	0	0	0	0	0	0	0	-1.68333	-1.71667	1	1	2	1	1	0	0	0	0	1	3	2
59	64	144	0.952	0.685	#NULL!	#NULL!	30.9	2.8	0.4	5.4	1.7	ER2598	0	0	0	0	0	0	0	0	0	0	0	0	0	0	0	0	0	0	0	0	0	0	0	-1.33333	-1.91667	1	1	2	1	1	0	0	0	0	1	2	1
82	47	149	0.724	0.83	#NULL!	#NULL!	21.2	11	6.5	5.3	1.7	GH1095	0	0	0	1	0	0	0	1	1	0	0	0	1	0	0	1	0	0	0	0	0	0	1	-3.23333	-0.708333	2	0	2	6	2	0	0	0	0	0	4	3
59	55	158	0.912	0.69	#NULL!	#NULL!	22	3.5	0.7	5.3	1.7	IV8802	0	0	0	0	0	0	0	0	0	0	0	0	0	0	0	0	0	0	0	0	0	0	0	-1.66667	-1.875	1	1	2	1	1	0	0	0	0	1	2	1
63	36	151	0.892	0.709	#NULL!	#NULL!	15.8	6	2.6	5.2	1.7	AL9755	0	0	0	0	0	0	0	0	0	0	0	0	0	0	0	0	0	0	0	0	0	0	0	-1.83333	-1.71667	1	1	2	1	1	0	0	0	0	1	3	2
59	43	144	0.854	0.684	#NULL!	#NULL!	20.7	3.6	0.8	5.2	1.7	CB7897	0	0	0	0	0	0	0	0	0	0	0	0	0	0	0	0	0	0	0	0	0	0	0	-2.15	-1.925	1	1	2	1	1	0	0	0	0	1	2	1
56	59	150	0.802	0.68	#NULL!	#NULL!	26.2	3.5	0.5	5.1	1.7	FW2276	0	0	0	0	0	0	0	0	0	0	0	0	0	0	0	0	0	0	0	0	0	0	0	-2.58333	-1.95833	2	1	3	2	2	0	0	0	0	0	2	1
90	48.3	145	0.964	0.774	#NULL!	#NULL!	23	8.9	4.7	4.9	1.7	CC1097	0	0	0	1	0	0	0	0	0	0	0	0	1	0	0	0	0	0	0	0	0	0	1	-1.23333	-1.175	1	1	2	1	1	0	0	0	0	1	4	3
57	46	149	0.959	0.67	#NULL!	#NULL!	20.7	3.1	0.6	4.9	1.7	FA2113	0	0	0	0	0	0	0	0	0	0	0	0	0	0	0	0	0	0	0	0	0	0	0	-1.275	-2.04167	1	1	2	1	1	0	0	0	0	1	2	1
58	57	153	0.942	0.74	#NULL!	#NULL!	24.3	3.1	0.6	4.7	1.7	JD8223	0	0	0	0	0	0	0	0	0	0	0	0	0	0	0	0	0	0	0	0	0	0	0	-1.41667	-1.45833	1	1	2	1	1	0	0	0	0	1	2	1
54	59	168	0.834	0.662	#NULL!	#NULL!	20.9	2.5	0.4	4.5	1.7	BR5330	0	0	0	0	0	0	0	0	0	0	0	0	0	0	0	0	0	0	0	0	0	0	0	-2.31667	-2.10833	1	1	2	1	1	0	0	0	0	1	2	1
65	70	163	1.074	0.86	#NULL!	#NULL!	26.3	24	5.5	18	1.6	FG2189	0	0	0	1	1	1	1	1	1	1	1	1	1	0	0	1	1	1	1	1	1	0	1	-0.316667	-0.458333	0	0	0	0	0	0	1	0	1	0	3	2
64	60	154	0.979	0.806	#NULL!	#NULL!	25.3	16	2.8	15	1.6	IU6329	0	0	0	0	1	1	1	1	1	1	1	1	0	0	0	0	1	1	1	1	0	0	0	-1.10833	-0.908333	1	0	1	8	1	0	1	0	1	1	3	2
71	64	157	1.41	0.854	#NULL!	#NULL!	26	14	4.2	9.3	1.6	IR8841	0	0	0	1	1	0	0	1	1	0	0	1	1	0	0	0	1	0	0	0	0	0	1	2.48333	-0.508333	0	0	0	0	0	0	0	0	0	0	4	3
69	60	161	1.111	0.813	#NULL!	#NULL!	23.1	13	4.5	9.2	1.6	EK5314	0	0	0	1	1	0	0	1	1	0	0	1	1	0	0	0	0	0	0	0	0	0	1	-0.00833333	-0.85	0	0	0	0	0	0	0	0	0	0	3	2
68	73.6	150	1.007	0.822	#NULL!	#NULL!	32.7	14	4	8.8	1.6	BO1718	0	0	0	1	1	0	0	1	1	0	0	1	1	0	0	0	1	0	0	0	0	0	1	-0.875	-0.775	0	0	0	0	0	0	0	0	0	0	3	2
58	54	156	1.064	0.7	#NULL!	#NULL!	22.2	6.1	0.8	8.6	1.6	FL0835	0	0	0	0	0	0	0	0	0	0	0	0	0	0	0	0	0	0	0	0	0	0	0	-0.4	-1.79167	0	1	1	7	1	0	0	0	0	1	2	1
61	60.5	155	1.041	0.79	#NULL!	#NULL!	25.2	7.9	1.8	7.9	1.6	GS2681	0	0	0	0	0	0	0	0	0	0	0	0	0	0	0	0	0	0	0	0	0	0	0	-0.591667	-1.04167	0	1	1	7	1	0	0	0	0	1	3	2
61	53.8	151	0.993	0.788	#NULL!	#NULL!	23.6	8.7	2.3	7.9	1.6	AE6069	0	0	0	0	0	0	0	0	0	0	0	0	0	0	0	0	0	0	0	0	0	0	0	-0.991667	-1.05833	0	1	1	7	1	0	0	0	0	1	3	2
56	58	150	0.935	0.796	#NULL!	#NULL!	25.8	7.7	1.8	7.9	1.6	DR2325	0	0	0	0	0	0	0	0	0	0	0	0	0	0	0	0	0	0	0	0	0	0	0	-1.475	-0.991667	1	0	1	8	1	0	0	0	0	1	2	1
64	66	150	0.942	0.81	#NULL!	#NULL!	29.3	6.8	1.5	7.7	1.6	EY7687	0	0	0	0	0	0	0	0	0	0	0	0	0	0	0	0	0	0	0	0	0	0	0	-1.41667	-0.875	1	0	1	8	1	0	0	0	0	1	3	2
70	58	149	0.932	0.772	#NULL!	#NULL!	26.1	6.6	1.6	6.8	1.6	JI7375	0	0	0	0	0	0	0	0	0	0	0	0	0	0	0	0	0	0	0	0	0	0	1	-1.5	-1.19167	1	1	2	1	1	0	0	0	0	1	4	2
69	70	165	1.227	0.776	#NULL!	#NULL!	25.7	6.7	1.7	6.8	1.6	IZ9600	0	0	0	0	0	0	0	0	0	0	0	0	0	0	0	0	0	0	0	0	0	0	1	0.958333	-1.15833	0	1	1	7	1	0	0	0	0	1	3	2
73	64	148	0.996	0.8	#NULL!	#NULL!	29.2	7.3	2.2	6.7	1.6	FJ5737	0	0	0	0	0	0	0	0	0	0	0	0	0	0	0	0	0	0	0	0	0	0	1	-0.966667	-0.958333	0	0	0	0	0	0	0	0	0	0	4	3
73	79.8	165	0.955	0.807	#NULL!	#NULL!	29.3	7.3	2.2	6.7	1.6	DW8365	0	0	0	0	0	0	0	0	0	0	0	0	0	0	0	0	0	0	0	0	0	0	1	-1.30833	-0.9	1	0	1	8	1	0	0	0	0	1	4	3
74	56	151.5	1.01	0.83	#NULL!	#NULL!	24.4	8.9	3.2	6.5	1.6	FP9995	0	0	0	1	0	0	0	0	0	0	0	0	0	0	0	0	0	0	0	0	0	0	1	-0.85	-0.708333	0	0	0	0	0	0	0	0	0	0	4	3
66	55.8	153	1.025	0.801	#NULL!	#NULL!	23.8	7	2.1	6.5	1.6	ES4592	0	0	0	0	0	0	0	0	0	0	0	0	0	0	0	0	0	0	0	0	0	0	1	-0.725	-0.95	0	0	0	0	0	0	0	0	0	0	3	2
66	60	157	0.81	0.75	#NULL!	#NULL!	24.3	5.5	1.3	6.5	1.6	AL8280	0	0	0	0	0	0	0	0	0	0	0	0	0	0	0	0	0	0	0	0	0	0	1	-2.51667	-1.375	2	1	3	2	2	0	0	0	0	0	3	2
67	56	145	1.05	0.756	#NULL!	#NULL!	26.6	5.6	1.2	6.5	1.6	BM9959	0	0	0	0	0	0	0	0	0	0	0	0	0	0	0	0	0	0	0	0	0	0	1	-0.516667	-1.325	0	1	1	7	1	0	0	0	0	1	3	2
76	70	153	1.016	0.834	#NULL!	#NULL!	29.9	7.9	2.8	6.4	1.6	CQ0437	0	0	0	0	0	0	0	0	0	0	0	0	0	0	0	0	0	0	0	0	0	0	1	-0.8	-0.675	0	0	0	0	0	0	0	0	0	0	4	3
66	60	147	1.124	0.75	#NULL!	#NULL!	28.1	7	1.8	6.4	1.6	GN6091	0	0	0	0	0	0	0	0	0	0	0	0	0	0	0	0	0	0	0	0	0	0	1	0.1	-1.375	0	1	1	7	1	0	0	0	0	1	3	2
67	58	155	1.001	0.745	#NULL!	#NULL!	24.1	5.6	1.3	6.4	1.6	AA0828	0	0	0	0	0	0	0	0	0	0	0	0	0	0	0	0	0	0	0	0	0	0	1	-0.925	-1.41667	0	1	1	7	1	0	0	0	0	1	3	2
62	57	155	0.842	0.757	#NULL!	#NULL!	23.7	5.5	1.3	6.3	1.6	IL8039	0	0	0	0	0	0	0	0	0	0	0	0	0	0	0	0	0	0	0	0	0	0	0	-2.25	-1.31667	1	1	2	1	1	0	0	0	0	1	3	2
73	50	150	1.102	0.796	#NULL!	#NULL!	22.2	13	6.3	6.2	1.6	HG4351	0	0	0	1	1	0	0	1	1	0	0	1	1	0	0	1	0	0	0	0	0	0	1	-0.0833333	-0.991667	0	0	0	0	0	0	0	0	0	0	4	3
73	59	163	1.033	0.796	#NULL!	#NULL!	22.2	8.9	3.6	6.2	1.6	BF6502	0	0	0	1	0	0	0	0	0	0	0	0	0	0	0	0	0	0	0	0	0	0	1	-0.658333	-0.991667	0	0	0	0	0	0	0	0	0	0	4	3
68	47	147	0.884	0.759	#NULL!	#NULL!	21.8	6.8	2.2	6.2	1.6	EI3450	0	0	0	0	0	0	0	0	0	0	0	0	0	0	0	0	0	0	0	0	0	0	1	-1.9	-1.3	1	1	2	1	1	0	0	0	0	1	3	2
51	53	152	0.938	0.755	#NULL!	#NULL!	22.9	4.6	0.8	6.2	1.6	BK8583	0	0	0	0	0	0	0	0	0	0	0	0	0	0	0	0	0	0	0	0	0	0	0	-1.45	-1.33333	1	1	2	1	1	0	0	0	0	1	2	1
78	64	154	1.03	0.854	#NULL!	#NULL!	27	9.1	3.7	6.1	1.6	CP7858	0	0	0	1	0	0	0	0	0	0	0	0	0	0	0	0	0	0	0	0	0	0	1	-0.683333	-0.508333	0	0	0	0	0	0	0	0	0	0	4	3
69	50	156	0.859	0.75	#NULL!	#NULL!	20.5	7.4	2.7	6.1	1.6	GK4862	0	0	0	0	0	0	0	0	0	0	0	0	0	0	0	0	0	0	0	0	0	0	1	-2.10833	-1.375	1	1	2	1	1	0	0	0	0	1	3	2
53	53	153	1.118	0.741	#NULL!	#NULL!	22.6	5	1.1	6.1	1.6	AM7453	0	0	0	0	0	0	0	0	0	0	0	0	0	0	0	0	0	0	0	0	0	0	0	0.05	-1.45	0	1	1	7	1	0	0	0	0	1	2	1
60	50	152	0.908	0.75	#NULL!	#NULL!	21.6	5.4	1.5	6	1.6	GG1208	0	0	0	0	0	0	0	0	0	0	0	0	0	0	0	0	0	0	0	0	0	0	0	-1.7	-1.375	1	1	2	1	1	0	0	0	0	1	3	2
63	61	153	0.952	0.737	#NULL!	#NULL!	26.1	4.3	0.8	6	1.6	AQ7714	0	0	0	0	0	0	0	0	0	0	0	0	0	0	0	0	0	0	0	0	0	0	0	-1.33333	-1.48333	1	1	2	1	1	0	0	0	0	1	3	2
63	65	158	0.872	0.727	#NULL!	#NULL!	26	4.3	0.8	6	1.6	DP2642	0	0	0	0	0	0	0	0	0	0	0	0	0	0	0	0	0	0	0	0	0	0	0	-2	-1.56667	1	1	2	1	1	0	0	0	0	1	3	2
55	47	157	0.826	0.742	#NULL!	#NULL!	19.1	6.2	2	6	1.6	BF5468	0	0	0	0	0	0	0	0	0	0	0	0	0	0	0	0	0	0	0	0	0	0	0	-2.38333	-1.44167	1	1	2	1	1	0	0	0	0	1	2	1
64	87	156	1.017	0.713	#NULL!	#NULL!	35.7	3.4	0.5	5.9	1.6	BA9824	0	0	0	0	0	0	0	0	0	0	0	0	0	0	0	0	0	0	0	0	0	0	0	-0.791667	-1.68333	0	1	1	7	1	0	0	0	0	1	3	2
65	52	156	0.977	0.737	#NULL!	#NULL!	21.4	5.5	1.6	5.9	1.6	CW6671	0	0	0	0	0	0	0	0	0	0	0	0	0	0	0	0	0	0	0	0	0	0	1	-1.125	-1.48333	1	1	2	1	1	0	0	0	0	1	3	2
67	45	149	1.26	0.743	#NULL!	#NULL!	20.3	6.5	2.3	5.9	1.6	EN2436	0	0	0	0	0	0	0	0	0	0	0	0	0	0	0	0	0	0	0	0	0	0	1	1.23333	-1.43333	0	1	1	7	1	0	0	0	0	1	3	2
73	45	151.5	0.869	0.78	#NULL!	#NULL!	19.6	9.4	4.6	5.8	1.6	GH1614	0	0	0	1	0	0	0	0	0	0	0	0	1	0	0	0	0	0	0	0	0	0	1	-2.025	-1.125	1	1	2	1	1	0	0	0	0	1	4	3
61	60.1	149	1.006	0.719	#NULL!	#NULL!	27.1	3.6	0.6	5.7	1.6	df6620	0	0	0	0	0	0	0	0	0	0	0	0	0	0	0	0	0	0	0	0	0	0	0	-0.883333	-1.63333	0	1	1	7	1	0	0	0	0	1	3	2
62	57	159.5	0.897	0.713	#NULL!	#NULL!	22.4	4.3	1	5.6	1.6	EQ9298	0	0	0	0	0	0	0	0	0	0	0	0	0	0	0	0	0	0	0	0	0	0	0	-1.79167	-1.68333	1	1	2	1	1	0	0	0	0	1	3	2
63	49	153	0.971	0.717	#NULL!	#NULL!	20.9	4.8	1.3	5.6	1.6	BC8395	0	0	0	0	0	0	0	0	0	0	0	0	0	0	0	0	0	0	0	0	0	0	0	-1.175	-1.65	1	1	2	1	1	0	0	0	0	1	3	2
68	40	153	0.901	0.745	#NULL!	#NULL!	17.1	7.6	3.5	5.5	1.6	EV4327	0	0	0	1	0	0	0	0	0	0	0	0	0	0	0	0	0	0	0	0	0	0	1	-1.75833	-1.41667	1	1	2	1	1	0	0	0	0	1	3	2
64	42.6	153	0.932	0.71	#NULL!	#NULL!	18.2	5.5	2	5.4	1.6	FW1900	0	0	0	0	0	0	0	0	0	0	0	0	0	0	0	0	0	0	0	0	0	0	0	-1.5	-1.70833	1	1	2	1	1	0	0	0	0	1	3	2
59	65.1	164	0.977	0.7	#NULL!	#NULL!	24.2	3.4	0.5	5.4	1.6	GI6514	0	0	0	0	0	0	0	0	0	0	0	0	0	0	0	0	0	0	0	0	0	0	0	-1.125	-1.79167	1	1	2	1	1	0	0	0	0	1	2	1
60	48	150	0.963	0.698	#NULL!	#NULL!	21.3	3.8	0.9	5.3	1.6	CQ3761	0	0	0	0	0	0	0	0	0	0	0	0	0	0	0	0	0	0	0	0	0	0	0	-1.24167	-1.80833	1	1	2	1	1	0	0	0	0	1	3	2
62	46	150	0.947	0.722	#NULL!	#NULL!	20.4	4.5	1.2	5.3	1.6	ES0064	0	0	0	0	0	0	0	0	0	0	0	0	0	0	0	0	0	0	0	0	0	0	0	-1.375	-1.60833	1	1	2	1	1	0	0	0	0	1	3	2
59	55.7	155	0.634	0.7	#NULL!	#NULL!	23.2	3.4	0.6	5.2	1.6	GA3037	0	0	0	0	0	0	0	0	0	0	0	0	0	0	0	0	0	0	0	0	0	0	0	-3.98333	-1.79167	2	1	3	2	2	0	0	0	0	0	2	1
57	54.5	149.5	0.828	0.691	#NULL!	#NULL!	24.4	4	0.7	5.1	1.6	HH6018	0	0	0	0	0	0	0	0	0	0	0	0	0	0	0	0	0	0	0	0	0	0	0	-2.36667	-1.86667	1	1	2	1	1	0	0	0	0	1	2	1
57	53	154	0.947	0.684	#NULL!	#NULL!	22.3	3	0.5	4.9	1.6	BQ3042	0	0	0	0	0	0	0	0	0	0	0	0	0	0	0	0	0	0	0	0	0	0	0	-1.375	-1.925	1	1	2	1	1	0	0	0	0	1	2	1
55	56	159	0.88	0.68	#NULL!	#NULL!	22.2	2.6	0.4	4.6	1.6	FV9312	0	0	0	0	0	0	0	0	0	0	0	0	0	0	0	0	0	0	0	0	0	0	0	-1.93333	-1.95833	1	1	2	1	1	0	0	0	0	1	2	1
58	45	158	0.97	0.687	#NULL!	#NULL!	18	3.5	1	4.5	1.6	ET2300	0	0	0	0	0	0	0	0	0	0	0	0	0	0	0	0	0	0	0	0	0	0	0	-1.18333	-1.9	1	1	2	1	1	0	0	0	0	1	2	1
56	45	161	1.112	0.676	#NULL!	#NULL!	17.4	3.1	0.8	4.3	1.6	BM4876	0	0	0	0	0	0	0	0	0	0	0	0	0	0	0	0	0	0	0	0	0	0	0	0	-1.99167	0	1	1	7	1	0	0	0	0	1	2	1
90	41.7	147	0.962	0.74	#NULL!	#NULL!	19.3	9.2	5.9	4.2	1.6	CP6994	0	0	0	1	0	0	0	0	0	0	0	0	1	0	0	1	0	0	0	0	0	0	1	-1.25	-1.45833	1	1	2	1	1	0	0	0	0	1	4	3
53	43	151.5	1.073	0.664	#NULL!	#NULL!	18.7	2.4	0.5	4.1	1.6	AT0112	0	0	0	0	0	0	0	0	0	0	0	0	0	0	0	0	0	0	0	0	0	0	0	-0.325	-2.09167	0	1	1	7	1	0	0	0	0	1	2	1
54	37	155	0.758	0.662	#NULL!	#NULL!	15.4	2.8	0.8	4	1.6	EN2913	0	0	0	0	0	0	0	0	0	0	0	0	0	0	0	0	0	0	0	0	0	0	0	-2.95	-2.10833	2	1	3	2	2	0	0	0	0	0	2	1
62	47.8	145	0.884	0.728	#NULL!	#NULL!	22.7	11	2.2	9.8	1.5	EQ4437	0	0	0	0	0	0	0	1	1	0	0	0	0	0	0	0	0	0	0	0	0	0	0	-1.9	-1.55833	1	1	2	1	1	0	0	0	0	1	3	2
71	56	158	1.28	0.86	#NULL!	#NULL!	22.4	15	5.7	8.5	1.5	FF9325	0	0	0	1	1	0	0	1	1	0	0	1	1	0	0	1	1	0	0	1	0	0	1	1.4	-0.458333	0	0	0	0	0	0	0	0	0	0	4	3
65	63	156	0.832	0.81	#NULL!	#NULL!	25.9	9.8	2.5	8.3	1.5	AC5865	0	0	0	0	0	0	0	0	0	0	0	0	0	0	0	0	0	0	0	0	0	0	1	-2.33333	-0.875	1	0	1	8	1	0	0	0	0	1	3	2
66	49.5	152	1.096	0.81	#NULL!	#NULL!	21.6	12	4.1	7.8	1.5	FK1750	0	0	0	1	1	0	0	1	1	0	0	0	1	0	0	0	0	0	0	0	0	0	1	-0.133333	-0.875	0	0	0	0	0	0	0	0	0	0	3	2
60	59.7	152	1.001	0.79	#NULL!	#NULL!	25.8	7.3	1.6	7.6	1.5	BE3110	0	0	0	0	0	0	0	0	0	0	0	0	0	0	0	0	0	0	0	0	0	0	0	-0.925	-1.04167	0	1	1	7	1	0	0	0	0	1	3	2
64	48	155	0.772	0.805	#NULL!	#NULL!	20	11	4.2	7.2	1.5	AI0113	0	0	0	1	0	0	0	1	1	0	0	0	1	0	0	0	0	0	0	0	0	0	0	-2.83333	-0.916667	2	0	2	6	2	0	0	0	0	0	3	2
59	64	161	0.968	0.787	#NULL!	#NULL!	24.7	7	1.5	7.2	1.5	JC2433	0	0	0	0	0	0	0	0	0	0	0	0	0	0	0	0	0	0	0	0	0	0	0	-1.2	-1.06667	1	1	2	1	1	0	0	0	0	1	2	1
69	68	155	0.958	0.78	#NULL!	#NULL!	28.3	6.1	1.4	6.7	1.5	GW1051	0	0	0	0	0	0	0	0	0	0	0	0	0	0	0	0	0	0	0	0	0	0	1	-1.28333	-1.125	1	1	2	1	1	0	0	0	0	1	3	2
67	59	152	0.768	0.775	#NULL!	#NULL!	25.5	6.3	1.5	6.6	1.5	BB7261	0	0	0	0	0	0	0	0	0	0	0	0	0	0	0	0	0	0	0	0	0	0	1	-2.86667	-1.16667	2	1	3	2	2	0	0	0	0	0	3	2
68	56	150	1.119	0.779	#NULL!	#NULL!	24.9	6.4	1.5	6.6	1.5	AE3618	0	0	0	0	0	0	0	0	0	0	0	0	0	0	0	0	0	0	0	0	0	0	1	0.0583333	-1.13333	0	1	1	7	1	0	0	0	0	1	3	2
69	66	160	1.037	0.79	#NULL!	#NULL!	25.8	9.4	2.9	6.5	1.5	GC7369	0	0	0	0	0	0	0	0	0	0	0	0	0	0	0	0	0	0	0	0	0	0	1	-0.625	-1.04167	0	1	1	7	1	0	0	0	0	1	3	2
68	54	150	0.881	0.77	#NULL!	#NULL!	24	6.5	1.7	6.4	1.5	GV7629	0	0	0	0	0	0	0	0	0	0	0	0	0	0	0	0	0	0	0	0	0	0	1	-1.925	-1.20833	1	1	2	1	1	0	0	0	0	1	3	2
68	71	146	1.126	0.761	#NULL!	#NULL!	33.3	4.9	1	6.4	1.5	HD4359	0	0	0	0	0	0	0	0	0	0	0	0	0	0	0	0	0	0	0	0	0	0	1	0.116667	-1.28333	0	1	1	7	1	0	0	0	0	1	3	2
55	56	155	1.024	0.75	#NULL!	#NULL!	23.3	5.5	1.2	6.4	1.5	GC1428	0	0	0	0	0	0	0	0	0	0	0	0	0	0	0	0	0	0	0	0	0	0	0	-0.733333	-1.375	0	1	1	7	1	0	0	0	0	1	2	1
85	79	157	1.66	0.864	#NULL!	#NULL!	32	7.9	3.3	6.3	1.5	CW0756	0	0	0	1	0	0	0	0	0	0	0	0	0	0	0	0	0	0	0	0	0	0	1	4.56667	-0.425	0	0	0	0	0	0	0	0	0	0	4	3
73	90	162	1.14	0.8	#NULL!	#NULL!	34.3	6.2	1.7	6.3	1.5	AR7294	0	0	0	0	0	0	0	0	0	0	0	0	0	0	0	0	0	0	0	0	0	0	1	0.233333	-0.958333	0	0	0	0	0	0	0	0	0	0	4	3
67	51	148	0.866	0.75	#NULL!	#NULL!	23.3	6.1	1.6	6.3	1.5	GW3225	0	0	0	0	0	0	0	0	0	0	0	0	0	0	0	0	0	0	0	0	0	0	1	-2.05	-1.375	1	1	2	1	1	0	0	0	0	1	3	2
68	52	149	0.779	0.77	#NULL!	#NULL!	23.4	6.6	1.8	6.3	1.5	GR5462	0	0	0	0	0	0	0	0	0	0	0	0	0	0	0	0	0	0	0	0	0	0	1	-2.775	-1.20833	2	1	3	2	2	0	0	0	0	0	3	2
75	75	150	1.077	0.832	#NULL!	#NULL!	33.3	6.8	2.2	6.2	1.5	IY3925	0	0	0	0	0	0	0	0	0	0	0	0	0	0	0	0	0	0	0	0	0	0	1	-0.291667	-0.691667	0	0	0	0	0	0	0	0	0	0	4	3
69	54	156	0.817	0.772	#NULL!	#NULL!	22.2	7.2	2.3	6.2	1.5	DU7913	0	0	0	0	0	0	0	0	0	0	0	0	0	0	0	0	0	0	0	0	0	0	1	-2.45833	-1.19167	1	1	2	1	1	0	0	0	0	1	3	2
57	61	159	0.758	0.78	#NULL!	#NULL!	24.1	4.8	0.9	6.2	1.5	EJ4264	0	0	0	0	0	0	0	0	0	0	0	0	0	0	0	0	0	0	0	0	0	0	0	-2.95	-1.125	2	1	3	2	2	0	0	0	0	0	2	1
76	60	158	1.085	0.86	#NULL!	#NULL!	24	9.6	4	6.1	1.5	EZ7577	0	0	0	1	0	0	0	0	0	0	0	0	1	0	0	0	0	0	0	0	0	0	1	-0.225	-0.458333	0	0	0	0	0	0	0	0	0	0	4	3
60	32.8	144	0.799	0.778	#NULL!	#NULL!	15.8	10	4.8	6.1	1.5	IY9946	0	0	0	1	0	0	0	1	0	0	0	0	1	0	0	0	0	0	0	0	0	0	0	-2.60833	-1.14167	2	1	3	2	2	0	0	0	0	0	3	2
65	57	154	1.011	0.753	#NULL!	#NULL!	24	5.2	1.2	6.1	1.5	AP6128	0	0	0	0	0	0	0	0	0	0	0	0	0	0	0	0	0	0	0	0	0	0	1	-0.841667	-1.35	0	1	1	7	1	0	0	0	0	1	3	2
69	45	145	1.155	0.777	#NULL!	#NULL!	21.4	7.3	2.5	6	1.5	AR3613	0	0	0	0	0	0	0	0	0	0	0	0	0	0	0	0	0	0	0	0	0	0	1	0.358333	-1.15	0	1	1	7	1	0	0	0	0	1	3	2
53	62	150	0.965	0.748	#NULL!	#NULL!	27.6	5.8	1.1	6	1.5	IM2643	0	0	0	0	0	0	0	0	0	0	0	0	0	0	0	0	0	0	0	0	0	0	0	-1.225	-1.39167	1	1	2	1	1	0	0	0	0	1	2	1
63	61	150	0.924	0.733	#NULL!	#NULL!	27.1	4.2	0.7	5.9	1.5	HP8135	0	0	0	0	0	0	0	0	0	0	0	0	0	0	0	0	0	0	0	0	0	0	0	-1.56667	-1.51667	1	1	2	1	1	0	0	0	0	1	3	2
68	42	143	1.071	0.76	#NULL!	#NULL!	20.5	7	2.5	5.9	1.5	BF3156	0	0	0	0	0	0	0	0	0	0	0	0	0	0	0	0	0	0	0	0	0	0	1	-0.341667	-1.29167	0	1	1	7	1	0	0	0	0	1	3	2
55	53	162	1.048	0.77	#NULL!	#NULL!	20.2	6	1.7	5.9	1.5	GU5032	0	0	0	0	0	0	0	0	0	0	0	0	0	0	0	0	0	0	0	0	0	0	0	-0.533333	-1.20833	0	1	1	7	1	0	0	0	0	1	2	1
63	50	145	1.108	0.74	#NULL!	#NULL!	23.8	4.5	0.9	5.8	1.5	FI3511	0	0	0	0	0	0	0	0	0	0	0	0	0	0	0	0	0	0	0	0	0	0	0	-0.0333333	-1.45833	0	1	1	7	1	0	0	0	0	1	3	2
62	62	156	1.006	0.73	#NULL!	#NULL!	25.5	4.1	0.7	5.7	1.5	FI2784	0	0	0	0	0	0	0	0	0	0	0	0	0	0	0	0	0	0	0	0	0	0	0	-0.883333	-1.54167	0	1	1	7	1	0	0	0	0	1	3	2
63	60	140	0.944	0.73	#NULL!	#NULL!	30.6	3.7	0.6	5.7	1.5	AQ1014	0	0	0	0	0	0	0	0	0	0	0	0	0	0	0	0	0	0	0	0	0	0	0	-1.4	-1.54167	1	1	2	1	1	0	0	0	0	1	3	2
76	48	150	0.955	0.841	#NULL!	#NULL!	21.3	10	5.1	5.6	1.5	GX6678	0	0	0	1	0	0	0	1	0	0	0	0	1	0	0	1	0	0	0	0	0	0	1	-1.30833	-0.616667	1	0	1	8	1	0	0	0	0	1	4	3
65	47	149	0.858	0.75	#NULL!	#NULL!	21.2	5.5	1.6	5.6	1.5	FW2202	0	0	0	0	0	0	0	0	0	0	0	0	0	0	0	0	0	0	0	0	0	0	1	-2.11667	-1.375	1	1	2	1	1	0	0	0	0	1	3	2
60	59	151	0.945	0.718	#NULL!	#NULL!	25.9	3.5	0.5	5.5	1.5	AG9427	0	0	0	0	0	0	0	0	0	0	0	0	0	0	0	0	0	0	0	0	0	0	0	-1.39167	-1.64167	1	1	2	1	1	0	0	0	0	1	3	2
60	53	146	1.149	0.724	#NULL!	#NULL!	24.9	3.6	0.6	5.5	1.5	BI5400	0	0	0	0	0	0	0	0	0	0	0	0	0	0	0	0	0	0	0	0	0	0	0	0.308333	-1.59167	0	1	1	7	1	0	0	0	0	1	3	2
62	58	157	1.004	0.733	#NULL!	#NULL!	23.5	4.2	0.9	5.5	1.5	AC1156	0	0	0	0	0	0	0	0	0	0	0	0	0	0	0	0	0	0	0	0	0	0	0	-0.9	-1.51667	0	1	1	7	1	0	0	0	0	1	3	2
63	47	147	0.822	0.73	#NULL!	#NULL!	21.8	4.7	1.2	5.5	1.5	GF1424	0	0	0	0	0	0	0	0	0	0	0	0	0	0	0	0	0	0	0	0	0	0	0	-2.41667	-1.54167	1	1	2	1	1	0	0	0	0	1	3	2
63	54.8	158	1.037	0.73	#NULL!	#NULL!	22	4.7	1.2	5.5	1.5	AK5175	0	0	0	0	0	0	0	0	0	0	0	0	0	0	0	0	0	0	0	0	0	0	0	-0.625	-1.54167	0	1	1	7	1	0	0	0	0	1	3	2
60	54	150	0.817	0.717	#NULL!	#NULL!	24	3.7	0.6	5.4	1.5	DX3284	0	0	0	0	0	0	0	0	0	0	0	0	0	0	0	0	0	0	0	0	0	0	0	-2.45833	-1.65	1	1	2	1	1	0	0	0	0	1	3	2
58	53.8	148	0.971	0.704	#NULL!	#NULL!	24.6	3.1	0.5	5.1	1.5	ES0801	0	0	0	0	0	0	0	0	0	0	0	0	0	0	0	0	0	0	0	0	0	0	0	-1.175	-1.75833	1	1	2	1	1	0	0	0	0	1	2	1
59	49.8	152	0.722	0.699	#NULL!	#NULL!	21.6	3.5	0.7	5	1.5	CH9240	0	0	0	0	0	0	0	0	0	0	0	0	0	0	0	0	0	0	0	0	0	0	0	-3.25	-1.8	2	1	3	2	2	0	0	0	0	0	2	1
56	65	155	0.912	0.692	#NULL!	#NULL!	27.1	2.5	0.3	4.8	1.5	HE4999	0	0	0	0	0	0	0	0	0	0	0	0	0	0	0	0	0	0	0	0	0	0	0	-1.66667	-1.85833	1	1	2	1	1	0	0	0	0	1	2	1
55	58	151	1.021	0.691	#NULL!	#NULL!	25.4	2.5	0.3	4.7	1.5	HV0141	0	0	0	0	0	0	0	0	0	0	0	0	0	0	0	0	0	0	0	0	0	0	0	-0.758333	-1.86667	0	1	1	7	1	0	0	0	0	1	2	1
56	56	156	0.963	0.69	#NULL!	#NULL!	23	2.7	0.4	4.7	1.5	GK4703	0	0	0	0	0	0	0	0	0	0	0	0	0	0	0	0	0	0	0	0	0	0	0	-1.24167	-1.875	1	1	2	1	1	0	0	0	0	1	2	1
56	59	159	0.785	0.692	#NULL!	#NULL!	23.3	2.7	0.4	4.7	1.5	AS7666	0	0	0	0	0	0	0	0	0	0	0	0	0	0	0	0	0	0	0	0	0	0	0	-2.725	-1.85833	2	1	3	2	2	0	0	0	0	0	2	1
56	54	153	0.614	0.69	#NULL!	#NULL!	23.1	2.7	0.4	4.7	1.5	CB4704	0	0	0	0	0	0	0	0	0	0	0	0	0	0	0	0	0	0	0	0	0	0	0	-4.15	-1.875	2	1	3	2	2	0	0	0	0	0	2	1
56	55	155	0.772	0.696	#NULL!	#NULL!	22.9	2.7	0.4	4.7	1.5	hj9633	0	0	0	0	0	0	0	0	0	0	0	0	0	0	0	0	0	0	0	0	0	0	0	-2.83333	-1.825	2	1	3	2	2	0	0	0	0	0	2	1
58	50	153	0.814	0.71	#NULL!	#NULL!	21.4	3.3	0.7	4.7	1.5	GM3465	0	0	0	0	0	0	0	0	0	0	0	0	0	0	0	0	0	0	0	0	0	0	0	-2.48333	-1.70833	1	1	2	1	1	0	0	0	0	1	2	1
55	70	144	0.832	0.682	#NULL!	#NULL!	33.8	2	0.2	4.5	1.5	HQ6916	0	0	0	0	0	0	0	0	0	0	0	0	0	0	0	0	0	0	0	0	0	0	0	-2.33333	-1.94167	1	1	2	1	1	0	0	0	0	1	2	1
57	42	151	0.874	0.69	#NULL!	#NULL!	18.4	3.2	0.8	4.4	1.5	GC1604	0	0	0	0	0	0	0	0	0	0	0	0	0	0	0	0	0	0	0	0	0	0	0	-1.98333	-1.875	1	1	2	1	1	0	0	0	0	1	2	1
57	45	150	0.829	0.689	#NULL!	#NULL!	20	4.1	1.1	4.3	1.5	JE5047	0	0	0	0	0	0	0	0	0	0	0	0	0	0	0	0	0	0	0	0	0	0	0	-2.35833	-1.88333	1	1	2	1	1	0	0	0	0	1	2	1
63	78	163	1.074	0.88	#NULL!	#NULL!	29.4	13	3.6	10	1.4	EY6614	0	0	0	1	1	0	1	1	1	0	0	1	0	0	0	0	0	0	0	0	0	0	0	-0.316667	-0.291667	0	0	0	0	0	0	1	0	1	0	3	2
65	59	159	0.732	0.756	#NULL!	#NULL!	23.3	9.6	1.7	10	1.4	HQ7247	0	0	0	0	0	0	1	0	0	0	0	0	0	0	0	0	0	0	0	0	0	0	1	-3.16667	-1.325	2	1	3	2	2	0	1	0	1	0	3	2
60	60.9	156	1.011	0.73	#NULL!	#NULL!	25	6.9	0.7	9.6	1.4	CO0415	0	0	0	0	0	0	0	0	0	0	0	0	0	0	0	0	0	0	0	0	0	0	0	-0.841667	-1.54167	0	1	1	7	1	0	0	0	0	1	3	2
73	64	152	1.005	0.903	#NULL!	#NULL!	27.7	14	4.6	8.6	1.4	AQ3842	0	0	0	1	1	0	0	1	1	0	0	1	1	0	0	0	1	0	0	0	0	0	1	-0.891667	-0.1	0	0	0	0	0	0	0	0	0	0	4	3
62	43	153	0.915	0.739	#NULL!	#NULL!	18.4	8.5	2.1	8.5	1.4	HI2112	0	0	0	0	0	0	0	0	0	0	0	0	0	0	0	0	0	0	0	0	0	0	0	-1.64167	-1.46667	1	1	2	1	1	0	0	0	0	1	3	2
67	60	152	1.019	0.839	#NULL!	#NULL!	26	11	3	8.5	1.4	GY6002	0	0	0	1	0	0	0	1	1	0	0	0	0	0	0	0	0	0	0	0	0	0	1	-0.775	-0.633333	0	0	0	0	0	0	0	0	0	0	3	2
63	63	156	0.931	0.811	#NULL!	#NULL!	25.9	8.7	2.1	7.8	1.4	EP1906	0	0	0	0	0	0	0	0	0	0	0	0	0	0	0	0	0	0	0	0	0	0	0	-1.50833	-0.866667	1	0	1	8	1	0	0	0	0	1	3	2
57	50	155	0.961	0.707	#NULL!	#NULL!	20.8	5.8	0.8	7.8	1.4	EO1349	0	0	0	0	0	0	0	0	0	0	0	0	0	0	0	0	0	0	0	0	0	0	0	-1.25833	-1.73333	1	1	2	1	1	0	0	0	0	1	2	1
57	45	151	0.928	0.707	#NULL!	#NULL!	19.7	5.9	0.9	7.6	1.4	EO7030	0	0	0	0	0	0	0	0	0	0	0	0	0	0	0	0	0	0	0	0	0	0	0	-1.53333	-1.73333	1	1	2	1	1	0	0	0	0	1	2	1
64	61	155	0.928	0.829	#NULL!	#NULL!	25.4	11	3.3	7.4	1.4	AZ9073	0	0	0	1	0	0	0	1	1	0	0	0	0	0	0	0	0	0	0	0	0	0	0	-1.53333	-0.716667	1	0	1	8	1	0	0	0	0	1	3	2
69	62	156	1.296	0.849	#NULL!	#NULL!	25.5	9.5	2.9	7.4	1.4	IC8962	0	0	0	0	0	0	0	0	0	0	0	0	0	0	0	0	0	0	0	0	0	0	1	1.53333	-0.55	0	0	0	0	0	0	0	0	0	0	3	2
80	70	152	1.371	0.94	#NULL!	#NULL!	30.3	14	5.3	7.1	1.4	DN6570	0	0	0	1	1	0	0	1	1	0	0	1	1	0	0	1	1	0	0	0	0	0	1	2.15833	0.208333	0	0	0	0	0	0	0	0	0	0	4	3
59	73	158	0.859	0.781	#NULL!	#NULL!	29.2	6.1	1.2	7	1.4	AT5225	0	0	0	0	0	0	0	0	0	0	0	0	0	0	0	0	0	0	0	0	0	0	0	-2.10833	-1.11667	1	1	2	1	1	0	0	0	0	1	2	1
62	47	155	0.868	0.802	#NULL!	#NULL!	19.6	9.8	3.7	6.7	1.4	EV1426	0	0	0	1	0	0	0	0	0	0	0	0	0	0	0	0	0	0	0	0	0	0	0	-2.03333	-0.941667	1	0	1	8	1	0	0	0	0	1	3	2
60	48	155	0.778	0.781	#NULL!	#NULL!	20	8.5	3	6.6	1.4	CS8659	0	0	0	1	0	0	0	0	0	0	0	0	0	0	0	0	0	0	0	0	0	0	0	-2.78333	-1.11667	2	1	3	2	2	0	0	0	0	0	3	2
71	53.4	146	1.018	0.82	#NULL!	#NULL!	25.1	7.6	2.2	6.4	1.4	EO1139	0	0	0	0	0	0	0	0	0	0	0	0	0	0	0	0	0	0	0	0	0	0	1	-0.783333	-0.791667	0	0	0	0	0	0	0	0	0	0	4	3
55	64	160	0.88	0.774	#NULL!	#NULL!	25	5.4	1	6.4	1.4	AF0638	0	0	0	0	0	0	0	0	0	0	0	0	0	0	0	0	0	0	0	0	0	0	0	-1.93333	-1.175	1	1	2	1	1	0	0	0	0	1	2	1
71	85	169	1.05	0.808	#NULL!	#NULL!	29.8	9.2	3	6.3	1.4	HM8397	0	0	0	1	0	0	0	0	0	0	0	0	0	0	0	0	0	0	0	0	0	0	1	-0.516667	-0.891667	0	0	0	0	0	0	0	0	0	0	4	3
71	70	151	0.913	0.796	#NULL!	#NULL!	30.7	6.3	1.6	6.3	1.4	EB0603	0	0	0	0	0	0	0	0	0	0	0	0	0	0	0	0	0	0	0	0	0	0	1	-1.65833	-0.991667	1	0	1	8	1	0	0	0	0	1	4	3
75	60	153	1.023	0.854	#NULL!	#NULL!	25.6	13	5.7	6.3	1.4	EA0960	0	0	0	1	1	0	0	1	1	0	0	1	1	0	0	1	0	0	0	0	0	0	1	-0.741667	-0.508333	0	0	0	0	0	0	0	0	0	0	4	3
68	55	146	0.966	0.79	#NULL!	#NULL!	25.8	6.2	1.5	6.3	1.4	GJ6875	0	0	0	0	0	0	0	0	0	0	0	0	0	0	0	0	0	0	0	0	0	0	1	-1.21667	-1.04167	1	1	2	1	1	0	0	0	0	1	3	2
69	65	147	1.106	0.78	#NULL!	#NULL!	30.1	5.8	1.3	6.3	1.4	gs8859	0	0	0	0	0	0	0	0	0	0	0	0	0	0	0	0	0	0	0	0	0	0	1	-0.05	-1.125	0	1	1	7	1	0	0	0	0	1	3	2
84	70	152	1.221	0.879	#NULL!	#NULL!	30.3	8.6	3.7	6.2	1.4	BZ4323	0	0	0	1	0	0	0	0	0	0	0	0	0	0	0	0	0	0	0	0	0	0	1	0.908333	-0.3	0	0	0	0	0	0	0	0	0	0	4	3
68	63	161	1.018	0.78	#NULL!	#NULL!	24.3	6.5	1.6	6.2	1.4	FZ2166	0	0	0	0	0	0	0	0	0	0	0	0	0	0	0	0	0	0	0	0	0	0	1	-0.783333	-1.125	0	1	1	7	1	0	0	0	0	1	3	2
73	51	149	0.851	0.824	#NULL!	#NULL!	23	8.7	3.4	6	1.4	DU4627	0	0	0	1	0	0	0	0	0	0	0	0	0	0	0	0	0	0	0	0	0	0	1	-2.175	-0.758333	1	0	1	8	1	0	0	0	0	1	4	3
65	53	145.5	1.063	0.764	#NULL!	#NULL!	25	5.1	1	6	1.4	BM9959	0	0	0	0	0	0	0	0	0	0	0	0	0	0	0	0	0	0	0	0	0	0	1	-0.408333	-1.25833	0	1	1	7	1	0	0	0	0	1	3	2
55	51	149.5	0.874	0.768	#NULL!	#NULL!	22.8	5.6	1.3	6	1.4	HO9417	0	0	0	0	0	0	0	0	0	0	0	0	0	0	0	0	0	0	0	0	0	0	0	-1.98333	-1.225	1	1	2	1	1	0	0	0	0	1	2	1
49	52	162	0.784	0.667	#NULL!	#NULL!	19.8	3.6	0.3	6	1.4	HP8143	0	0	0	0	0	0	0	0	0	0	0	0	0	0	0	0	0	0	0	0	0	0	0	-2.73333	-2.06667	2	1	3	2	2	0	0	0	0	0	1	1
72	55	157	0.904	0.822	#NULL!	#NULL!	22.3	8.4	3.2	5.9	1.4	AA0260	0	0	0	1	0	0	0	0	0	0	0	0	0	0	0	0	0	0	0	0	0	0	1	-1.73333	-0.775	1	0	1	8	1	0	0	0	0	1	4	3
66	53	152	1.078	0.76	#NULL!	#NULL!	22.9	5.7	1.5	5.9	1.4	FN1045	0	0	0	0	0	0	0	0	0	0	0	0	0	0	0	0	0	0	0	0	0	0	1	-0.283333	-1.29167	0	1	1	7	1	0	0	0	0	1	3	2
67	48	145	1.13	0.771	#NULL!	#NULL!	22.8	6.2	1.7	5.9	1.4	EV5436	0	0	0	0	0	0	0	0	0	0	0	0	0	0	0	0	0	0	0	0	0	0	1	0.15	-1.2	0	1	1	7	1	0	0	0	0	1	3	2
64	62	146.5	1.004	0.74	#NULL!	#NULL!	28.9	4.2	0.8	5.8	1.4	FL9985	0	0	0	0	0	0	0	0	0	0	0	0	0	0	0	0	0	0	0	0	0	0	0	-0.9	-1.45833	0	1	1	7	1	0	0	0	0	1	3	2
66	51	151	0.934	0.754	#NULL!	#NULL!	22.4	5.7	1.6	5.8	1.4	EB3045	0	0	0	0	0	0	0	0	0	0	0	0	0	0	0	0	0	0	0	0	0	0	1	-1.48333	-1.34167	1	1	2	1	1	0	0	0	0	1	3	2
67	93	156	1.095	0.742	#NULL!	#NULL!	38.2	3.7	0.6	5.8	1.4	IU4297	0	0	0	0	0	0	0	0	0	0	0	0	0	0	0	0	0	0	0	0	0	0	1	-0.141667	-1.44167	0	1	1	7	1	0	0	0	0	1	3	2
69	46.9	148	0.995	0.79	#NULL!	#NULL!	21.4	7.3	2.5	5.8	1.4	GE7435	0	0	0	0	0	0	0	0	0	0	0	0	0	0	0	0	0	0	0	0	0	0	1	-0.975	-1.04167	0	1	1	7	1	0	0	0	0	1	3	2
63	56.2	146	1.062	0.794	#NULL!	#NULL!	26.4	4.2	0.8	5.7	1.4	BF1743	0	0	0	0	0	0	0	0	0	0	0	0	0	0	0	0	0	0	0	0	0	0	0	-0.416667	-1.00833	0	1	1	7	1	0	0	0	0	1	3	2
73	40	140	0.912	0.81	#NULL!	#NULL!	20.4	9.2	4.3	5.6	1.4	GJ0451	0	0	0	1	0	0	0	0	0	0	0	0	1	0	0	0	0	0	0	0	0	0	1	-1.66667	-0.875	1	0	1	8	1	0	0	0	0	1	4	3
66	47	148	0.732	0.766	#NULL!	#NULL!	21.5	5.9	1.8	5.6	1.4	IS5686	0	0	0	0	0	0	0	0	0	0	0	0	0	0	0	0	0	0	0	0	0	0	1	-3.16667	-1.24167	2	1	3	2	2	0	0	0	0	0	3	2
61	62	155	1.081	0.731	#NULL!	#NULL!	25.8	3.8	0.6	5.5	1.4	HE2372	0	0	0	0	0	0	0	0	0	0	0	0	0	0	0	0	0	0	0	0	0	0	0	-0.258333	-1.53333	0	1	1	7	1	0	0	0	0	1	3	2
66	52	158	0.727	0.77	#NULL!	#NULL!	20.8	6	1.9	5.5	1.4	GJ9483	0	0	0	0	0	0	0	0	0	0	0	0	0	0	0	0	0	0	0	0	0	0	1	-3.20833	-1.20833	2	1	3	2	2	0	0	0	0	0	3	2
61	63	154.5	0.932	0.739	#NULL!	#NULL!	26.4	3.7	0.6	5.4	1.4	AN3917	0	0	0	0	0	0	0	0	0	0	0	0	0	0	0	0	0	0	0	0	0	0	0	-1.5	-1.46667	1	1	2	1	1	0	0	0	0	1	3	2
61	58.5	156	0.917	0.736	#NULL!	#NULL!	24	3.9	0.7	5.4	1.4	HH9502	0	0	0	0	0	0	0	0	0	0	0	0	0	0	0	0	0	0	0	0	0	0	0	-1.625	-1.49167	1	1	2	1	1	0	0	0	0	1	3	2
62	94	161	1.15	0.724	#NULL!	#NULL!	36.3	4.1	0.7	5.4	1.4	AR3943	0	0	0	0	0	0	0	0	0	0	0	0	0	0	0	0	0	0	0	0	0	0	0	0.316667	-1.59167	0	1	1	7	1	0	0	0	0	1	3	2
64	53	156	0.925	0.74	#NULL!	#NULL!	21.8	5	1.3	5.4	1.4	ER4837	0	0	0	0	0	0	0	0	0	0	0	0	0	0	0	0	0	0	0	0	0	0	0	-1.55833	-1.45833	1	1	2	1	1	0	0	0	0	1	3	2
64	46	149	0.831	0.74	#NULL!	#NULL!	20.7	5.2	1.5	5.3	1.4	FW2490	0	0	0	0	0	0	0	0	0	0	0	0	0	0	0	0	0	0	0	0	0	0	0	-2.34167	-1.45833	1	1	2	1	1	0	0	0	0	1	3	2
62	56	165	0.91	0.732	#NULL!	#NULL!	20.6	4.5	1.2	5.1	1.4	EV7315	0	0	0	0	0	0	0	0	0	0	0	0	0	0	0	0	0	0	0	0	0	0	0	-1.68333	-1.525	1	1	2	1	1	0	0	0	0	1	3	2
59	60	157	0.944	0.72	#NULL!	#NULL!	24.3	4.7	0.9	5.1	1.4	AM7628	0	0	0	0	0	0	0	0	0	0	0	0	0	0	0	0	0	0	0	0	0	0	0	-1.4	-1.625	1	1	2	1	1	0	0	0	0	1	2	1
45	46	153	1.043	0.65	#NULL!	#NULL!	19.7	2.8	0.2	5.1	1.4	GG5937	0	0	0	0	0	0	0	0	0	0	0	0	0	0	0	0	0	0	0	0	0	0	0	-0.575	-2.20833	0	1	1	7	1	0	0	0	0	1	1	1
61	57	162.5	0.956	0.734	#NULL!	#NULL!	21.6	4.1	1	5	1.4	EK2213	0	0	0	0	0	0	0	0	0	0	0	0	0	0	0	0	0	0	0	0	0	0	0	-1.3	-1.50833	1	1	2	1	1	0	0	0	0	1	3	2
62	44	148	0.907	0.738	#NULL!	#NULL!	20.1	6.5	2.3	5	1.4	AA0031	0	0	0	0	0	0	0	0	0	0	0	0	0	0	0	0	0	0	0	0	0	0	0	-1.70833	-1.475	1	1	2	1	1	0	0	0	0	1	3	2
57	52	158	0.794	0.743	#NULL!	#NULL!	20.8	4.3	1.1	5	1.4	DI2243	0	0	0	0	0	0	0	0	0	0	0	0	0	0	0	0	0	0	0	0	0	0	0	-2.65	-1.43333	2	1	3	2	2	0	0	0	0	0	2	1
57	52	158	0.794	0.743	#NULL!	#NULL!	20.8	4.3	1.1	5	1.4	DI2243	0	0	0	0	0	0	0	0	0	0	0	0	0	0	0	0	0	0	0	0	0	0	0	-2.65	-1.43333	2	1	3	2	2	0	0	0	0	0	2	1
59	60	159	0.896	0.72	#NULL!	#NULL!	23.7	3.4	0.6	5	1.4	HH9502	0	0	0	0	0	0	0	0	0	0	0	0	0	0	0	0	0	0	0	0	0	0	0	-1.8	-1.625	1	1	2	1	1	0	0	0	0	1	2	1
55	56	159	0.902	0.74	#NULL!	#NULL!	22.2	3.6	0.7	4.9	1.4	GD5430	0	0	0	0	0	0	0	0	0	0	0	0	0	0	0	0	0	0	0	0	0	0	0	-1.75	-1.45833	1	1	2	1	1	0	0	0	0	1	2	1
57	55	145	0.913	0.7	#NULL!	#NULL!	26.2	2.8	0.4	4.9	1.4	GE7176	0	0	0	0	0	0	0	0	0	0	0	0	0	0	0	0	0	0	0	0	0	0	0	-1.65833	-1.79167	1	1	2	1	1	0	0	0	0	1	2	1
61	41	148	0.785	0.717	#NULL!	#NULL!	18.7	4.4	1.3	4.8	1.4	JF7507	0	0	0	0	0	0	0	0	0	0	0	0	0	0	0	0	0	0	0	0	0	0	0	-2.725	-1.65	2	1	3	2	2	0	0	0	0	0	3	2
64	37.7	151	0.924	0.727	#NULL!	#NULL!	16.5	5.8	2.4	4.8	1.4	AL9755	0	0	0	0	0	0	0	0	0	0	0	0	0	0	0	0	0	0	0	0	0	0	0	-1.56667	-1.56667	1	1	2	1	1	0	0	0	0	1	3	2
57	56	154	0.981	0.703	#NULL!	#NULL!	23.6	2.9	0.4	4.8	1.4	HD0434	0	0	0	0	0	0	0	0	0	0	0	0	0	0	0	0	0	0	0	0	0	0	0	-1.09167	-1.76667	1	1	2	1	1	0	0	0	0	1	2	1
59	50	152	0.701	0.71	#NULL!	#NULL!	21.6	3.5	0.7	4.8	1.4	GU0304	0	0	0	0	0	0	0	0	0	0	0	0	0	0	0	0	0	0	0	0	0	0	0	-3.425	-1.70833	2	1	3	2	2	0	0	0	0	0	2	1
63	38	150	0.62	0.737	#NULL!	#NULL!	16.9	5.4	2.1	4.7	1.4	HZ6729	0	0	0	0	0	0	0	0	0	0	0	0	0	0	0	0	0	0	0	0	0	0	0	-4.1	-1.48333	2	1	3	2	2	0	0	0	0	0	3	2
57	74	146	1.049	0.697	#NULL!	#NULL!	34.7	2.2	0.2	4.7	1.4	JL3997	0	0	0	0	0	0	0	0	0	0	0	0	0	0	0	0	0	0	0	0	0	0	0	-0.525	-1.81667	0	1	1	7	1	0	0	0	0	1	2	1
55	61	162	0.944	0.751	#NULL!	#NULL!	23.2	3.1	0.5	4.6	1.4	BF5650	0	0	0	0	0	0	0	0	0	0	0	0	0	0	0	0	0	0	0	0	0	0	0	-1.4	-1.36667	1	1	2	1	1	0	0	0	0	1	2	1
57	61	165	0.868	0.703	#NULL!	#NULL!	22.4	3	0.5	4.6	1.4	AX0301	0	0	0	0	0	0	0	0	0	0	0	0	0	0	0	0	0	0	0	0	0	0	0	-2.03333	-1.76667	1	1	2	1	1	0	0	0	0	1	2	1
66	66	150	1.035	0.869	#NULL!	#NULL!	29.3	19	4.9	13	1.3	HO0332	0	0	0	1	1	1	1	1	1	1	1	1	1	0	0	0	1	0	0	1	0	0	1	-0.641667	-0.383333	0	0	0	0	0	0	1	0	1	0	3	2
64	74.3	156	1.286	0.761	#NULL!	#NULL!	30.5	7.6	0.9	10	1.3	EL1073	0	0	0	0	0	0	1	0	0	0	0	0	0	0	0	0	0	0	0	0	0	0	0	1.45	-1.28333	0	1	1	7	1	0	1	0	1	1	3	2
68	72	157	1.063	0.854	#NULL!	#NULL!	29.2	11	2.7	8.4	1.3	AR2860	0	0	0	0	0	0	0	1	1	0	0	0	0	0	0	0	0	0	0	0	0	0	1	-0.408333	-0.508333	0	0	0	0	0	0	0	0	0	0	3	2
69	52	157	1.379	0.929	#NULL!	#NULL!	21.1	17	8.6	8.4	1.3	CY2981	0	0	0	1	1	0	0	1	1	0	0	1	1	0	0	1	1	0	0	1	0	0	1	2.225	0.116667	0	0	0	0	0	0	0	0	0	0	3	2
59	58	154	1.128	0.858	#NULL!	#NULL!	24.5	9.4	2.7	7.5	1.3	AG6975	0	0	0	0	0	0	0	0	0	0	0	0	0	0	0	0	0	0	0	0	0	0	0	0.133333	-0.475	0	0	0	0	0	0	0	0	0	0	2	1
63	61.1	157	0.836	0.763	#NULL!	#NULL!	24.8	6.2	1.5	6.5	1.3	DV5402	0	0	0	0	0	0	0	0	0	0	0	0	0	0	0	0	0	0	0	0	0	0	0	-2.3	-1.26667	1	1	2	1	1	0	0	0	0	1	3	2
72	53	148	0.833	0.827	#NULL!	#NULL!	24.2	8.1	2.6	6.2	1.3	HI0515	0	0	0	0	0	0	0	0	0	0	0	0	0	0	0	0	0	0	0	0	0	0	1	-2.325	-0.733333	1	0	1	8	1	0	0	0	0	1	4	3
75	62	158	1.029	0.854	#NULL!	#NULL!	24.8	8.8	3.1	6.2	1.3	IR0581	0	0	0	1	0	0	0	0	0	0	0	0	0	0	0	0	0	0	0	0	0	0	1	-0.691667	-0.508333	0	0	0	0	0	0	0	0	0	0	4	3
69	56	151	0.967	0.805	#NULL!	#NULL!	24.6	6.9	1.8	6.2	1.3	BJ9217	0	0	0	0	0	0	0	0	0	0	0	0	0	0	0	0	0	0	0	0	0	0	1	-1.20833	-0.916667	1	0	1	8	1	0	0	0	0	1	3	2
55	62	148	0.781	0.77	#NULL!	#NULL!	28.3	4.9	0.8	6.2	1.3	GF9942	0	0	0	0	0	0	0	0	0	0	0	0	0	0	0	0	0	0	0	0	0	0	0	-2.75833	-1.20833	2	1	3	2	2	0	0	0	0	0	2	1
58	56	150.5	1.008	0.781	#NULL!	#NULL!	24.7	6.6	1.5	6.1	1.3	IK3863	0	0	0	0	0	0	0	0	0	0	0	0	0	0	0	0	0	0	0	0	0	0	0	-0.866667	-1.11667	0	1	1	7	1	0	0	0	0	1	2	1
71	62	163	1.009	0.815	#NULL!	#NULL!	23.3	7.8	2.6	6	1.3	BF6502	0	0	0	0	0	0	0	0	0	0	0	0	0	0	0	0	0	0	0	0	0	0	1	-0.858333	-0.833333	0	0	0	0	0	0	0	0	0	0	4	3
75	64	146	1.287	0.858	#NULL!	#NULL!	30	7.7	2.6	6	1.3	CM0332	0	0	0	0	0	0	0	0	0	0	0	0	0	0	0	0	0	0	0	0	0	0	1	1.45833	-0.475	0	0	0	0	0	0	0	0	0	0	4	3
54	62.4	150	0.708	0.78	#NULL!	#NULL!	27.7	4.7	0.8	6	1.3	GC6335	0	0	0	0	0	0	0	0	0	0	0	0	0	0	0	0	0	0	0	0	0	0	0	-3.36667	-1.125	2	1	3	2	2	0	0	0	0	0	2	1
57	63.5	155	0.814	0.792	#NULL!	#NULL!	26.4	4.5	0.7	6	1.3	EP3822	0	0	0	0	0	0	0	0	0	0	0	0	0	0	0	0	0	0	0	0	0	0	0	-2.48333	-1.025	1	1	2	1	1	0	0	0	0	1	2	1
70	87	151	1.37	0.79	#NULL!	#NULL!	38.2	4.7	1	5.9	1.3	GG2139	0	0	0	0	0	0	0	0	0	0	0	0	0	0	0	0	0	0	0	0	0	0	1	2.15	-1.04167	0	1	1	7	1	0	0	0	0	1	4	2
67	75	152	1.209	0.771	#NULL!	#NULL!	32.5	4.7	0.9	5.9	1.3	HF6434	0	0	0	0	0	0	0	0	0	0	0	0	0	0	0	0	0	0	0	0	0	0	1	0.808333	-1.2	0	1	1	7	1	0	0	0	0	1	3	2
68	52	150	1.049	0.79	#NULL!	#NULL!	23.1	6.6	1.9	5.9	1.3	GO9508	0	0	0	0	0	0	0	0	0	0	0	0	0	0	0	0	0	0	0	0	0	0	1	-0.525	-1.04167	0	1	1	7	1	0	0	0	0	1	3	2
69	78	149	1.429	0.793	#NULL!	#NULL!	35.1	5	1	5.9	1.3	ID1164	0	0	0	0	0	0	0	0	0	0	0	0	0	0	0	0	0	0	0	0	0	0	1	2.64167	-1.01667	0	1	1	7	1	0	0	0	0	1	3	2
71	59	147	1.024	0.84	#NULL!	#NULL!	27.3	7	2.1	5.8	1.3	FP5592	0	0	0	0	0	0	0	0	0	0	0	0	0	0	0	0	0	0	0	0	0	0	1	-0.733333	-0.625	0	0	0	0	0	0	0	0	0	0	4	3
76	52	148	1.029	0.869	#NULL!	#NULL!	23.7	9.6	4.1	5.8	1.3	EJ5574	0	0	0	1	0	0	0	0	0	0	0	0	1	0	0	0	0	0	0	0	0	0	1	-0.691667	-0.383333	0	0	0	0	0	0	0	0	0	0	4	3
54	55	155	0.811	0.777	#NULL!	#NULL!	22.9	5.3	1.1	5.8	1.3	IW6177	0	0	0	0	0	0	0	0	0	0	0	0	0	0	0	0	0	0	0	0	0	0	0	-2.50833	-1.15	2	1	3	2	2	0	0	0	0	0	2	1
77	62.5	150	1.017	0.886	#NULL!	#NULL!	27.8	8.7	3.4	5.7	1.3	EG4782	0	0	0	1	0	0	0	0	0	0	0	0	0	0	0	0	0	0	0	0	0	0	1	-0.791667	-0.241667	0	0	0	0	0	0	0	0	0	0	4	3
64	60	154	0.966	0.76	#NULL!	#NULL!	25.3	4.7	0.9	5.7	1.3	GG3369	0	0	0	0	0	0	0	0	0	0	0	0	0	0	0	0	0	0	0	0	0	0	0	-1.21667	-1.29167	1	1	2	1	1	0	0	0	0	1	3	2
64	53.6	146	0.761	0.758	#NULL!	#NULL!	25.1	4.7	0.9	5.7	1.3	BP3139	0	0	0	0	0	0	0	0	0	0	0	0	0	0	0	0	0	0	0	0	0	0	0	-2.925	-1.30833	2	1	3	2	2	0	0	0	0	0	3	2
64	59	154	1.035	0.761	#NULL!	#NULL!	24.9	4.8	0.9	5.7	1.3	AG7254	0	0	0	0	0	0	0	0	0	0	0	0	0	0	0	0	0	0	0	0	0	0	0	-0.641667	-1.28333	0	1	1	7	1	0	0	0	0	1	3	2
78	70	155	1.141	0.883	#NULL!	#NULL!	29.1	8.3	3.1	5.6	1.3	IQ6523	0	0	0	1	0	0	0	0	0	0	0	0	0	0	0	0	0	0	0	0	0	0	1	0.241667	-0.266667	0	0	0	0	0	0	0	0	0	0	4	3
64	59	149	1.061	0.755	#NULL!	#NULL!	26.6	4.5	0.9	5.6	1.3	AJ9064	0	0	0	0	0	0	0	0	0	0	0	0	0	0	0	0	0	0	0	0	0	0	0	-0.425	-1.33333	0	1	1	7	1	0	0	0	0	1	3	2
74	50	146	0.85	0.89	#NULL!	#NULL!	23.5	9.9	4.5	5.5	1.3	FC4171	0	0	0	1	0	0	0	0	0	0	0	0	1	0	0	0	0	0	0	0	0	0	1	-2.18333	-0.208333	1	0	1	8	1	0	0	0	0	1	4	3
63	60	155	0.881	0.758	#NULL!	#NULL!	25	4.4	0.8	5.5	1.3	IX4735	0	0	0	0	0	0	0	0	0	0	0	0	0	0	0	0	0	0	0	0	0	0	0	-1.925	-1.30833	1	1	2	1	1	0	0	0	0	1	3	2
64	64	158	0.881	0.757	#NULL!	#NULL!	25.6	4.3	0.8	5.5	1.3	IN5958	0	0	0	0	0	0	0	0	0	0	0	0	0	0	0	0	0	0	0	0	0	0	0	-1.925	-1.31667	1	1	2	1	1	0	0	0	0	1	3	2
69	42	148	1.071	0.786	#NULL!	#NULL!	19.2	8.1	3.5	5.4	1.3	AD2457	0	0	0	1	0	0	0	0	0	0	0	0	0	0	0	0	0	0	0	0	0	0	1	-0.341667	-1.075	0	1	1	7	1	0	0	0	0	1	3	2
81	58	141.5	1.364	0.893	#NULL!	#NULL!	29	8.8	3.8	5.3	1.3	HX2601	0	0	0	1	0	0	0	0	0	0	0	0	0	0	0	0	0	0	0	0	0	0	1	2.1	-0.183333	0	0	0	0	0	0	0	0	0	0	4	3
53	45	154	1.214	0.755	#NULL!	#NULL!	19	5.5	1.6	5.3	1.3	HO8524	0	0	0	0	0	0	0	0	0	0	0	0	0	0	0	0	0	0	0	0	0	0	0	0.85	-1.33333	0	1	1	7	1	0	0	0	0	1	2	1
61	60	152	0.813	0.742	#NULL!	#NULL!	26	3.7	0.6	5.2	1.3	HD3929	0	0	0	0	0	0	0	0	0	0	0	0	0	0	0	0	0	0	0	0	0	0	0	-2.49167	-1.44167	1	1	2	1	1	0	0	0	0	1	3	2
62	61	157	0.823	0.743	#NULL!	#NULL!	24.7	3.9	0.7	5.2	1.3	jf6551	0	0	0	0	0	0	0	0	0	0	0	0	0	0	0	0	0	0	0	0	0	0	0	-2.40833	-1.43333	1	1	2	1	1	0	0	0	0	1	3	2
64	51.7	154	0.975	0.76	#NULL!	#NULL!	21.9	5	1.3	5.2	1.3	FN8792	0	0	0	0	0	0	0	0	0	0	0	0	0	0	0	0	0	0	0	0	0	0	0	-1.14167	-1.29167	1	1	2	1	1	0	0	0	0	1	3	2
64	52	154	0.761	0.77	#NULL!	#NULL!	21.9	5	1.3	5.2	1.3	FY8661	0	0	0	0	0	0	0	0	0	0	0	0	0	0	0	0	0	0	0	0	0	0	0	-2.925	-1.20833	2	1	3	2	2	0	0	0	0	0	3	2
61	54	149	0.935	0.752	#NULL!	#NULL!	24.3	5.4	1.2	5.1	1.3	BL4428	0	0	0	0	0	0	0	0	0	0	0	0	0	0	0	0	0	0	0	0	0	0	0	-1.475	-1.35833	1	1	2	1	1	0	0	0	0	1	3	2
51	58	156	1.06	0.753	#NULL!	#NULL!	23.8	4.5	0.7	5.1	1.3	AV8935	0	0	0	0	0	0	0	0	0	0	0	0	0	0	0	0	0	0	0	0	0	0	0	-0.433333	-1.35	0	1	1	7	1	0	0	0	0	1	2	1
84	71	150	1.078	0.9	#NULL!	#NULL!	31.6	8.2	3.4	5	1.3	FO0539	0	0	0	1	0	0	0	0	0	0	0	0	0	0	0	0	0	0	0	0	0	0	1	-0.283333	-0.125	0	0	0	0	0	0	0	0	0	0	4	3
60	63	147	0.932	0.732	#NULL!	#NULL!	29.2	3.2	0.5	5	1.3	AL7020	0	0	0	0	0	0	0	0	0	0	0	0	0	0	0	0	0	0	0	0	0	0	0	-1.5	-1.525	1	1	2	1	1	0	0	0	0	1	3	2
60	51	148	0.906	0.73	#NULL!	#NULL!	23.3	5.2	1.2	5	1.3	GG0713	0	0	0	0	0	0	0	0	0	0	0	0	0	0	0	0	0	0	0	0	0	0	0	-1.71667	-1.54167	1	1	2	1	1	0	0	0	0	1	3	2
63	44	146	0.938	0.745	#NULL!	#NULL!	20.6	4.8	1.4	5	1.3	ET9255	0	0	0	0	0	0	0	0	0	0	0	0	0	0	0	0	0	0	0	0	0	0	0	-1.45	-1.41667	1	1	2	1	1	0	0	0	0	1	3	2
53	43	158	1	0.754	#NULL!	#NULL!	17.2	5.9	2	5	1.3	AQ2725	0	0	0	0	0	0	0	0	0	0	0	0	0	0	0	0	0	0	0	0	0	0	0	-0.933333	-1.34167	0	1	1	7	1	0	0	0	0	1	2	1
55	58	152	0.848	0.703	#NULL!	#NULL!	25.1	2.5	0.3	4.5	1.3	IR2523	0	0	0	0	0	0	0	0	0	0	0	0	0	0	0	0	0	0	0	0	0	0	0	-2.2	-1.76667	1	1	2	1	1	0	0	0	0	1	2	1
57	52	148	1.013	0.719	#NULL!	#NULL!	23.7	4	0.8	4.5	1.3	DS3195	0	0	0	0	0	0	0	0	0	0	0	0	0	0	0	0	0	0	0	0	0	0	0	-0.825	-1.63333	0	1	1	7	1	0	0	0	0	1	2	1
57	52	148	1.013	0.719	#NULL!	#NULL!	23.7	4	0.8	4.5	1.3	DS3195	0	0	0	0	0	0	0	0	0	0	0	0	0	0	0	0	0	0	0	0	0	0	0	-0.825	-1.63333	0	1	1	7	1	0	0	0	0	1	2	1
58	48.6	150.5	0.726	0.72	#NULL!	#NULL!	21.5	3.3	0.7	4.5	1.3	GO0514	0	0	0	0	0	0	0	0	0	0	0	0	0	0	0	0	0	0	0	0	0	0	0	-3.21667	-1.625	2	1	3	2	2	0	0	0	0	0	2	1
55	65	158	0.979	0.706	#NULL!	#NULL!	26	2.4	0.3	4.4	1.3	AX3653	0	0	0	0	0	0	0	0	0	0	0	0	0	0	0	0	0	0	0	0	0	0	0	-1.10833	-1.74167	1	1	2	1	1	0	0	0	0	1	2	1
56	49.5	148	0.839	0.721	#NULL!	#NULL!	22.6	3	0.5	4.4	1.3	AR2571	0	0	0	0	0	0	0	0	0	0	0	0	0	0	0	0	0	0	0	0	0	0	0	-2.275	-1.61667	1	1	2	1	1	0	0	0	0	1	2	1
55	67.2	168	0.872	0.7	#NULL!	#NULL!	23.8	2.5	0.3	4.3	1.3	GU2682	0	0	0	0	0	0	0	0	0	0	0	0	0	0	0	0	0	0	0	0	0	0	0	-2	-1.79167	1	1	2	1	1	0	0	0	0	1	2	1
59	43	154.5	0.828	0.723	#NULL!	#NULL!	18	3.8	1.1	4.3	1.3	BB5564	0	0	0	0	0	0	0	0	0	0	0	0	0	0	0	0	0	0	0	0	0	0	0	-2.36667	-1.6	1	1	2	1	1	0	0	0	0	1	2	1
55	56	157	0.807	0.706	#NULL!	#NULL!	22.7	2.6	0.4	4.2	1.3	DN5855	0	0	0	0	0	0	0	0	0	0	0	0	0	0	0	0	0	0	0	0	0	0	0	-2.54167	-1.74167	2	1	3	2	2	0	0	0	0	0	2	1
55	53	155	0.965	0.708	#NULL!	#NULL!	22.1	2.6	0.4	4.1	1.3	HE0411	0	0	0	0	0	0	0	0	0	0	0	0	0	0	0	0	0	0	0	0	0	0	0	-1.225	-1.725	1	1	2	1	1	0	0	0	0	1	2	1
55	49	150	0.833	0.699	#NULL!	#NULL!	21.8	2.6	0.4	4.1	1.3	DG5790	0	0	0	0	0	0	0	0	0	0	0	0	0	0	0	0	0	0	0	0	0	0	0	-2.325	-1.8	1	1	2	1	1	0	0	0	0	1	2	1
55	53.5	157	1.042	0.699	#NULL!	#NULL!	21.7	2.6	0.4	4.1	1.3	BH0255	0	0	0	0	0	0	0	0	0	0	0	0	0	0	0	0	0	0	0	0	0	0	0	-0.583333	-1.8	0	1	1	7	1	0	0	0	0	1	2	1
56	52	163	0.884	0.704	#NULL!	#NULL!	19.6	2.9	0.6	4.1	1.3	CX4551	0	0	0	0	0	0	0	0	0	0	0	0	0	0	0	0	0	0	0	0	0	0	0	-1.9	-1.75833	1	1	2	1	1	0	0	0	0	1	2	1
53	53	152	1.071	1.001	#NULL!	#NULL!	22.9	2.3	0.3	4	1.3	EQ9255	0	0	0	0	0	0	0	0	0	0	0	0	0	0	0	0	0	0	0	0	0	0	0	-0.341667	0.716667	0	0	0	0	0	0	0	0	0	0	2	1
55	44.6	145	0.921	0.698	#NULL!	#NULL!	21.2	2.6	0.5	4	1.3	AH5754	0	0	0	0	0	0	0	0	0	0	0	0	0	0	0	0	0	0	0	0	0	0	0	-1.59167	-1.80833	1	1	2	1	1	0	0	0	0	1	2	1
56	46	156	1.017	0.708	#NULL!	#NULL!	18.9	4.2	1.2	4	1.3	AN4850	0	0	0	0	0	0	0	0	0	0	0	0	0	0	0	0	0	0	0	0	0	0	0	-0.791667	-1.725	0	1	1	7	1	0	0	0	0	1	2	1
53	51.5	156	0.893	0.689	#NULL!	#NULL!	21.2	2.3	0.4	3.9	1.3	AZ2889	0	0	0	0	0	0	0	0	0	0	0	0	0	0	0	0	0	0	0	0	0	0	0	-1.825	-1.88333	1	1	2	1	1	0	0	0	0	1	2	1
51	50	168	0.901	0.67	#NULL!	#NULL!	17.7	2.3	0.5	3.6	1.3	BV5810	0	0	0	0	0	0	0	0	0	0	0	0	0	0	0	0	0	0	0	0	0	0	0	-1.75833	-2.04167	1	1	2	1	1	0	0	0	0	1	2	1
53	52.5	153	1.038	0.696	#NULL!	#NULL!	22.4	2.3	0.3	2.3	1.3	AO3535	0	0	0	0	0	0	0	0	0	0	0	0	0	0	0	0	0	0	0	0	0	0	0	-0.616667	-1.825	0	1	1	7	1	0	0	0	0	1	2	1
61	50	149	0.962	0.754	#NULL!	#NULL!	22.5	10	0.2	8.6	1.2	CU5692	0	0	0	0	0	0	0	1	0	0	0	0	0	0	0	0	0	0	0	0	0	0	0	-1.25	-1.34167	1	1	2	1	1	0	0	0	0	1	3	2
60	47	148	1.024	0.751	#NULL!	#NULL!	21.5	7.1	1.1	8.3	1.2	DB3815	0	0	0	0	0	0	0	0	0	0	0	0	0	0	0	0	0	0	0	0	0	0	0	-0.733333	-1.36667	0	1	1	7	1	0	0	0	0	1	3	2
72	105	148	1.13	0.86	#NULL!	#NULL!	47.9	9.9	2.6	7.6	1.2	GP2155	0	0	0	0	0	0	0	0	0	0	0	0	0	0	0	0	0	0	0	0	0	0	1	0.15	-0.458333	0	0	0	0	0	0	0	0	0	0	4	3
68	55	169	1.171	0.86	#NULL!	#NULL!	19.3	12	4.9	7.4	1.2	FL4871	0	0	0	1	1	0	0	1	1	0	0	0	1	0	0	0	0	0	0	0	0	0	1	0.491667	-0.458333	0	0	0	0	0	0	0	0	0	0	3	2
58	58	150	0.914	0.82	#NULL!	#NULL!	25.8	6.8	1.4	6.7	1.2	bp6394	0	0	0	0	0	0	0	0	0	0	0	0	0	0	0	0	0	0	0	0	0	0	0	-1.65	-0.791667	1	0	1	8	1	0	0	0	0	1	2	1
62	56	155	0.935	0.831	#NULL!	#NULL!	23.3	7	1.8	6.5	1.2	HI3931	0	0	0	0	0	0	0	0	0	0	0	0	0	0	0	0	0	0	0	0	0	0	0	-1.475	-0.7	1	0	1	8	1	0	0	0	0	1	3	2
67	40.4	153	0.783	0.832	#NULL!	#NULL!	17.3	20	11	6.4	1.2	IX0329	0	0	0	1	1	0	0	1	1	0	0	1	1	0	0	1	1	0	0	1	1	0	1	-2.74167	-0.691667	2	0	2	6	2	0	0	0	0	0	3	2
51	59.3	162	0.855	0.687	#NULL!	#NULL!	22.6	3.9	0.3	6.4	1.2	AM7493	0	0	0	0	0	0	0	0	0	0	0	0	0	0	0	0	0	0	0	0	0	0	0	-2.14167	-1.9	1	1	2	1	1	0	0	0	0	1	2	1
57	60	157	0.949	0.805	#NULL!	#NULL!	24.3	8.6	2.3	6.3	1.2	HU6837	0	0	0	0	0	0	0	0	0	0	0	0	0	0	0	0	0	0	0	0	0	0	0	-1.35833	-0.916667	1	0	1	8	1	0	0	0	0	1	2	1
73	65	160	0.911	0.838	#NULL!	#NULL!	25.4	11	4.2	6.2	1.2	IS1136	0	0	0	1	0	0	0	1	1	0	0	0	1	0	0	0	0	0	0	0	0	0	1	-1.675	-0.641667	1	0	1	8	1	0	0	0	0	1	4	3
72	54	149	0.848	0.843	#NULL!	#NULL!	24.3	8.1	2.6	6.1	1.2	AB3007	0	0	0	0	0	0	0	0	0	0	0	0	0	0	0	0	0	0	0	0	0	0	1	-2.2	-0.6	1	0	1	8	1	0	0	0	0	1	4	3
70	60	153	1.196	0.83	#NULL!	#NULL!	25.6	10	3.3	6	1.2	fx0216	0	0	0	1	0	0	0	1	0	0	0	0	0	0	0	0	0	0	0	0	0	0	1	0.7	-0.708333	0	0	0	0	0	0	0	0	0	0	4	2
72	72	152	0.985	0.828	#NULL!	#NULL!	31.2	6.5	1.8	6	1.2	BH7666	0	0	0	0	0	0	0	0	0	0	0	0	0	0	0	0	0	0	0	0	0	0	1	-1.05833	-0.725	1	0	1	8	1	0	0	0	0	1	4	3
73	71.1	155	0.947	0.855	#NULL!	#NULL!	29.6	7.2	2.2	5.9	1.2	ET3416	0	0	0	0	0	0	0	0	0	0	0	0	0	0	0	0	0	0	0	0	0	0	1	-1.375	-0.5	1	0	1	8	1	0	0	0	0	1	4	3
61	44	155	1.229	0.82	#NULL!	#NULL!	18.3	9.6	3.9	5.9	1.2	AG5254	0	0	0	1	0	0	0	0	0	0	0	0	0	0	0	0	0	0	0	0	0	0	0	0.975	-0.791667	0	0	0	0	0	0	0	0	0	0	3	2
69	67	156	1.05	0.818	#NULL!	#NULL!	27.5	6.3	1.5	5.9	1.2	JL9643	0	0	0	0	0	0	0	0	0	0	0	0	0	0	0	0	0	0	0	0	0	0	1	-0.516667	-0.808333	0	0	0	0	0	0	0	0	0	0	3	2
70	55	156	0.853	0.82	#NULL!	#NULL!	22.6	7.5	2.5	5.7	1.2	FV4497	0	0	0	0	0	0	0	0	0	0	0	0	0	0	0	0	0	0	0	0	0	0	1	-2.15833	-0.791667	1	0	1	8	1	0	0	0	0	1	4	2
71	56	157	0.901	0.833	#NULL!	#NULL!	22.7	7.9	2.7	5.7	1.2	AA0260	0	0	0	0	0	0	0	0	0	0	0	0	0	0	0	0	0	0	0	0	0	0	1	-1.75833	-0.683333	1	0	1	8	1	0	0	0	0	1	4	3
69	48	147	0.946	0.81	#NULL!	#NULL!	22.2	7.2	2.3	5.7	1.2	FL5408	0	0	0	0	0	0	0	0	0	0	0	0	0	0	0	0	0	0	0	0	0	0	1	-1.38333	-0.875	1	0	1	8	1	0	0	0	0	1	3	2
75	49	147	0.902	0.88	#NULL!	#NULL!	22.7	14	7.2	5.6	1.2	GQ0789	0	0	0	1	1	0	0	1	1	0	0	1	1	0	0	1	1	0	0	0	0	0	1	-1.75	-0.291667	1	0	1	8	1	0	0	0	0	1	4	3
77	66.5	166	1.165	0.905	#NULL!	#NULL!	24.1	9.8	4.2	5.5	1.2	JL6547	0	0	0	1	0	0	0	0	0	0	0	0	1	0	0	0	0	0	0	0	0	0	1	0.441667	-0.0833333	0	0	0	0	0	0	0	0	0	0	4	3
63	68	161	1.266	0.76	#NULL!	#NULL!	26.2	4.3	0.8	5.4	1.2	FW7354	0	0	0	0	0	0	0	0	0	0	0	0	0	0	0	0	0	0	0	0	0	0	0	1.28333	-1.29167	0	1	1	7	1	0	0	0	0	1	3	2
64	64	158	0.931	0.78	#NULL!	#NULL!	25.6	4.7	0.9	5.4	1.2	EF1544	0	0	0	0	0	0	0	0	0	0	0	0	0	0	0	0	0	0	0	0	0	0	0	-1.50833	-1.125	1	1	2	1	1	0	0	0	0	1	3	2
55	46	150	0.834	0.78	#NULL!	#NULL!	20.4	6	1.7	5.4	1.2	FZ1789	0	0	0	0	0	0	0	0	0	0	0	0	0	0	0	0	0	0	0	0	0	0	0	-2.31667	-1.125	1	1	2	1	1	0	0	0	0	1	2	1
64	79	146	1.184	0.744	#NULL!	#NULL!	37.1	4.6	0.9	5.3	1.2	HJ0050	0	0	0	0	0	0	0	0	0	0	0	0	0	0	0	0	0	0	0	0	0	0	0	0.6	-1.425	0	1	1	7	1	0	0	0	0	1	3	2
65	49.7	148	1.068	0.78	#NULL!	#NULL!	22.7	5.3	1.4	5.3	1.2	AU7263	0	0	0	0	0	0	0	0	0	0	0	0	0	0	0	0	0	0	0	0	0	0	1	-0.366667	-1.125	0	1	1	7	1	0	0	0	0	1	3	2
52	53	153	1.195	0.768	#NULL!	#NULL!	22.6	4.7	1	5.3	1.2	AM7453	0	0	0	0	0	0	0	0	0	0	0	0	0	0	0	0	0	0	0	0	0	0	0	0.691667	-1.225	0	1	1	7	1	0	0	0	0	1	2	1
62	60	154	1.029	0.767	#NULL!	#NULL!	25.3	4.1	0.7	5.2	1.2	HH5860	0	0	0	0	0	0	0	0	0	0	0	0	0	0	0	0	0	0	0	0	0	0	0	-0.691667	-1.23333	0	1	1	7	1	0	0	0	0	1	3	2
65	50	152	1.071	0.771	#NULL!	#NULL!	21.6	5.4	1.5	5.1	1.2	IE1725	0	0	0	0	0	0	0	0	0	0	0	0	0	0	0	0	0	0	0	0	0	0	1	-0.341667	-1.2	0	1	1	7	1	0	0	0	0	1	3	2
69	45	153	1.027	0.797	#NULL!	#NULL!	19.2	7.7	3.1	5.1	1.2	DZ6904	0	0	0	1	0	0	0	0	0	0	0	0	0	0	0	0	0	0	0	0	0	0	1	-0.708333	-0.983333	0	0	0	0	0	0	0	0	0	0	3	2
71	65	148	1.603	0.823	#NULL!	#NULL!	29.7	5.5	1.7	5	1.2	DV5178	0	0	0	0	0	0	0	0	0	0	0	0	0	0	0	0	0	0	0	0	0	0	1	4.09167	-0.766667	0	0	0	0	0	0	0	0	0	0	4	3
60	56	150	1.131	0.743	#NULL!	#NULL!	24.9	3.6	0.6	5	1.2	DM5334	0	0	0	0	0	0	0	0	0	0	0	0	0	0	0	0	0	0	0	0	0	0	0	0.158333	-1.43333	0	1	1	7	1	0	0	0	0	1	3	2
63	52.5	154	0.908	0.759	#NULL!	#NULL!	22.1	4.7	1.1	5	1.2	CK1475	0	0	0	0	0	0	0	0	0	0	0	0	0	0	0	0	0	0	0	0	0	0	0	-1.7	-1.3	1	1	2	1	1	0	0	0	0	1	3	2
63	50	152	0.883	0.767	#NULL!	#NULL!	21.6	4.7	1.2	5	1.2	EF2400	0	0	0	0	0	0	0	0	0	0	0	0	0	0	0	0	0	0	0	0	0	0	0	-1.90833	-1.23333	1	1	2	1	1	0	0	0	0	1	3	2
63	46	145	0.861	0.76	#NULL!	#NULL!	21.9	4.7	1.2	5	1.2	FL0899	0	0	0	0	0	0	0	0	0	0	0	0	0	0	0	0	0	0	0	0	0	0	0	-2.09167	-1.29167	1	1	2	1	1	0	0	0	0	1	3	2
64	51.3	158.5	0.82	0.77	#NULL!	#NULL!	20.4	5.2	1.6	5	1.2	GE4294	0	0	0	0	0	0	0	0	0	0	0	0	0	0	0	0	0	0	0	0	0	0	0	-2.43333	-1.20833	1	1	2	1	1	0	0	0	0	1	3	2
64	54.8	162	1.004	0.765	#NULL!	#NULL!	20.9	5.1	1.5	5	1.2	AL5881	0	0	0	0	0	0	0	0	0	0	0	0	0	0	0	0	0	0	0	0	0	0	0	-0.9	-1.25	0	1	1	7	1	0	0	0	0	1	3	2
65	44	146	1.021	0.769	#NULL!	#NULL!	20.6	5.6	1.7	5	1.2	AA0620	0	0	0	0	0	0	0	0	0	0	0	0	0	0	0	0	0	0	0	0	0	0	1	-0.758333	-1.21667	0	1	1	7	1	0	0	0	0	1	3	2
56	68	159	1.052	0.767	#NULL!	#NULL!	26.9	3.5	0.5	5	1.2	HU5458	0	0	0	0	0	0	0	0	0	0	0	0	0	0	0	0	0	0	0	0	0	0	0	-0.5	-1.23333	0	1	1	7	1	0	0	0	0	1	2	1
80	54	153	0.9	0.908	#NULL!	#NULL!	23.1	10	5.4	4.9	1.2	dp3554	0	0	0	1	0	0	0	1	0	0	0	0	1	0	0	1	0	0	0	0	0	0	1	-1.76667	-0.0583333	1	0	1	8	1	0	0	0	0	1	4	3
60	71	160	1.003	0.744	#NULL!	#NULL!	27.7	3.3	0.5	4.9	1.2	BU0316	0	0	0	0	0	0	0	0	0	0	0	0	0	0	0	0	0	0	0	0	0	0	0	-0.908333	-1.425	0	1	1	7	1	0	0	0	0	1	3	2
61	53	153	0.799	0.758	#NULL!	#NULL!	22.6	4.3	1	4.9	1.2	CU5943	0	0	0	0	0	0	0	0	0	0	0	0	0	0	0	0	0	0	0	0	0	0	0	-2.60833	-1.30833	2	1	3	2	2	0	0	0	0	0	3	2
63	48	150	0.795	0.76	#NULL!	#NULL!	21.3	4.7	1.3	4.9	1.2	IS8997	0	0	0	0	0	0	0	0	0	0	0	0	0	0	0	0	0	0	0	0	0	0	0	-2.64167	-1.29167	2	1	3	2	2	0	0	0	0	0	3	2
63	53	159	1.017	0.754	#NULL!	#NULL!	21	4.8	1.3	4.9	1.2	BP2815	0	0	0	0	0	0	0	0	0	0	0	0	0	0	0	0	0	0	0	0	0	0	0	-0.791667	-1.34167	0	1	1	7	1	0	0	0	0	1	3	2
71	39	152	0.823	0.797	#NULL!	#NULL!	16.9	9.1	4.8	4.8	1.2	EO2354	0	0	0	1	0	0	0	0	0	0	0	0	1	0	0	0	0	0	0	0	0	0	1	-2.40833	-0.983333	1	0	1	8	1	0	0	0	0	1	4	3
61	50	150	0.9	0.746	#NULL!	#NULL!	22.2	4	0.9	4.8	1.2	AV5687	0	0	0	0	0	0	0	0	0	0	0	0	0	0	0	0	0	0	0	0	0	0	0	-1.76667	-1.40833	1	1	2	1	1	0	0	0	0	1	3	2
51	85	158	1.025	0.753	#NULL!	#NULL!	34	2.5	0.2	4.8	1.2	AN3633	0	0	0	0	0	0	0	0	0	0	0	0	0	0	0	0	0	0	0	0	0	0	0	-0.725	-1.35	0	1	1	7	1	0	0	0	0	1	2	1
58	60	156	0.887	0.731	#NULL!	#NULL!	24.7	3.1	0.5	4.7	1.2	CD4516	0	0	0	0	0	0	0	0	0	0	0	0	0	0	0	0	0	0	0	0	0	0	0	-1.875	-1.53333	1	1	2	1	1	0	0	0	0	1	2	1
58	55.8	149	1.01	0.734	#NULL!	#NULL!	25.1	3.1	0.4	4.7	1.2	AN5503	0	0	0	0	0	0	0	0	0	0	0	0	0	0	0	0	0	0	0	0	0	0	0	-0.85	-1.50833	0	1	1	7	1	0	0	0	0	1	2	1
[truncated: 1,281 more rows]
[truncated: 2 more columns]
